# Supplementary material for: PML2‐mediated thread‐like nuclear bodies mark late senescence in Hutchinson–Gilford progeria syndrome
Source: Aging Cell. 2020 Apr 29;19(6):e13147. doi: 10.1111/acel.13147 (PMC7294779; doi:10.1111/acel.13147)
Supplement: Supplementary file 2 — Supplementary File S7‐S9 [file ACEL-19-e13147-s002.xlsx]

## Sheet: File S7
	senescence associated genes identified in the 230 overlapped genes	References
	CLOCK	Tacutu, R., Craig, T., Budovsky, A., Wuttke, D., Lehmann, G., Taranukha, D., . . . de Magalhaes, J. P. (2013). Human Ageing Genomic Resources: integrated databases and tools for the biology and genetics of ageing. Nucleic Acids Res, 41(Database issue), D1027-1033. doi:10.1093/nar/gks1155
	FOXO3
	LMNA
	TCF3
	GAPDH
	DGAT1
	AGPAT2
	SMARCA4
	GSK3A
	SENP6	Li, J., Lu, D., Dou, H., Liu, H., Weaver, K., Wang, W., . . . Yang, T. (2018). Desumoylase SENP6 maintains osteochondroprogenitor homeostasis by suppressing the p53 pathway. Nat Commun, 9(1), 143. doi:10.1038/s41467-017-02413-3
	FZR1	Li, M., Shin, Y. H., Hou, L., Huang, X., Wei, Z., Klann, E., & Zhang, P. (2008). The adaptor protein of the anaphase promoting complex Cdh1 is essential in maintaining replicative lifespan and in learning and memory. Nat Cell Biol, 10(9), 1083-1089. doi:10.1038/ncb1768
	IL15	Crane, J. D., MacNeil, L. G., Lally, J. S., Ford, R. J., Bujak, A. L., Brar, I. K., . . . Tarnopolsky, M. A. (2015). Exercise-stimulated interleukin-15 is controlled by AMPK and regulates skin metabolism and aging. Aging Cell, 14(4), 625-634. doi:10.1111/acel.12341
	CARM1	Pang, L., Tian, H., Chang, N., Yi, J., Xue, L., Jiang, B., . . . Wang, W. (2013). Loss of CARM1 is linked to reduced HuR function in replicative senescence. BMC Mol Biol, 14, 15. doi:10.1186/1471-2199-14-15
	SAMHD1	Kretschmer, S., Wolf, C., Konig, N., Staroske, W., Guck, J., Hausler, M., . . . Lee-Kirsch, M. A. (2015). SAMHD1 prevents autoimmunity by maintaining genome stability. Ann Rheum Dis, 74(3), e17. doi:10.1136/annrheumdis-2013-204845
	MALAT1	Lin, N., Yao, Z., Xu, M., Chen, J., Lu, Y., Yuan, L., . . . Xu, R. (2019). Long noncoding RNA MALAT1 potentiates growth and inhibits senescence by antagonizing ABI3BP in gallbladder cancer cells. J Exp Clin Cancer Res, 38(1), 244. doi:10.1186/s13046-019-1237-5
	SUZ12	Overhoff, M. G., Garbe, J. C., Koh, J., Stampfer, M. R., Beach, D. H., & Bishop, C. L. (2014). Cellular senescence mediated by p16INK4A-coupled miRNA pathways. Nucleic Acids Res, 42(3), 1606-1618. doi:10.1093/nar/gkt1096
	SCAMP4	Kim, K. M., Noh, J. H., Bodogai, M., Martindale, J. L., Pandey, P. R., Yang, X., . . . Gorospe, M. (2018). SCAMP4 enhances the senescent cell secretome. Genes Dev, 32(13-14), 909-914. doi:10.1101/gad.313270.118
	FASN	Fafian-Labora, J., Carpintero-Fernandez, P., Jordan, S. J. D., Shikh-Bahaei, T., Abdullah, S. M., Mahenthiran, M., . . . O'Loghlen, A. (2019). FASN activity is important for the initial stages of the induction of senescence. Cell Death Dis, 10(4), 318. doi:10.1038/s41419-019-1550-0
	MAD1L1	Wu, S., Hultquist, A., Hydbring, P., Cetinkaya, C., Oberg, F., & Larsson, L. G. (2009). TGF-beta enforces senescence in Myc-transformed hematopoietic tumor cells through induction of Mad1 and repression of Myc activity. Exp Cell Res, 315(18), 3099-3111. doi:10.1016/j.yexcr.2009.09.009
	KAT6A	Baell, J. B., Leaver, D. J., Hermans, S. J., Kelly, G. L., Brennan, M. S., Downer, N. L., . . . Thomas, T. (2018). Inhibitors of histone acetyltransferases KAT6A/B induce senescence and arrest tumour growth. Nature, 560(7717), 253-257. doi:10.1038/s41586-018-0387-5
	KAT6B

## Sheet: File S8
	siRNA	sense (5'-3')	antisense (5'-3')
	pan-PML siRNA	AGAUGCAGCUGUAUCCAAG	CUUGGAUACAGCUGCAUCU
	PML1 siRNA	UCAGUAGCCUGCAGUGCUU	AAGCACUGCAGGCUACUGA
	PML2-1 siRNA	CAUCCUGCCCAGCUGCAAA	UUUGCAGCUGGGCAGGAUG
	PML2-2 siRNA	GUGGCUCAACAACUUUUUU	AAAAAAGUUGUUGAGCCAC
	PML3 siRNA	UCAGUCUGAGGUUCUGUAU	AUACAGAACCUCAGACUGA
	PML4 siRNA	GCGUGUCAUUUGCUGGCUU	AAGCCAGCAAAUGACACGC
	PML5 siRNA	CCCUAGAGGUUUAUUACUA	UAGUAAUAAACCUCUAGGG

## Sheet: File S9
	gene	forward (5'-3')	reverse (5'-3')
	pan-PML	CGCCCTGGATAACGTCTTTTT	CTCGCACTCAAAGCACCAGA
	PML1	CTGGACGAGAACCTTGCTGAC	GGGACACGGCCTTGGAGTAG
	PML2	AGGCAGAGGAACGCGTTGT	GGCTCCATGCACGAGTTTTC
	PML3	GCCCCGTCATAGGAAGTGAG	GGCTGGAAGAGACCGAGTTT
	PML4	GCTCGGAAGACTCAGATGCC	TTAGAAAGGGGTGGGGGTAGC
	PML5	GTCTTCCTGCCCAACAGCAA	GTCCTGGGCTGAACTTCTGG
