# Supplementary material for: PML2‐mediated thread‐like nuclear bodies mark late senescence in Hutchinson–Gilford progeria syndrome
Source: Aging Cell. 2020 Apr 29;19(6):e13147. doi: 10.1111/acel.13147 (PMC7294779; doi:10.1111/acel.13147)
Supplement: Supplementary file 3 — Supplementary File S1‐S5 [file ACEL-19-e13147-s003.xls]

## Sheet: File S1
PeakID (cmd=annotatePeaks.pl ./WM-1..fq_peaks.narrowPeak hg38 -annStats ./WM-1..fq_peaks.narrowPeak.count.txt)	Chr	Start	End	Strand	Peak Score	Annotation	Distance to TSS	Gene Name	Entrez ID	Nearest Refseq	Gene Description	Gene Type
WM-1..fq_peak_443	chr14	20343026	20343466	+	1260	promoter-TSS (NM_005484)	165	RPPH1	85495	NR_002312	ribonuclease P RNA component H1	ncRNA
WM-1..fq_peak_292	chr11	65505331	65505994	+	349	non-coding (NR_002819, exon 1 of 1)	7900	MALAT1	378938	NR_002819	metastasis associated lung adenocarcinoma transcript 1 (non-protein coding)	ncRNA
WM-1..fq_peak_453	chr14	49862464	49862861	+	342	non-coding (NR_027260, exon 1 of 1)	187	RN7SL2	378706	NR_027260	RNA, 7SL, cytoplasmic 2	ncRNA
WM-1..fq_peak_332	chr11	118436183	118436495	+	261	promoter-TSS (NM_005933)	-151	KMT2A	4297	NM_005933	lysine (K)-specific methyltransferase 2A	protein-coding
WM-1..fq_peak_450	chr14	49586586	49586824	+	233	promoter-TSS (NM_001032)	125	RN7SL1	6029	NR_002715	RNA, 7SL, cytoplasmic 1	ncRNA
WM-1..fq_peak_96	chr1	125180117	125180330	+	194	Intergenic	3661111	EMBP1	647121	NR_003955	embigin pseudogene 1	pseudo
WM-1..fq_peak_960	chr19	4968566	4969165	+	181	promoter-TSS (NM_015015)	-248	KDM4B	23030	NM_015015	lysine (K)-specific demethylase 4B	protein-coding
WM-1..fq_peak_1867	chr9	136886202	136886474	+	174	promoter-TSS (NM_021138)	-175	TRAF2	7186	NM_021138	TNF receptor-associated factor 2	protein-coding
WM-1..fq_peak_1327	chr21	8420372	8420590	+	156	Intergenic	-12741	RNA45S5	100861532	NR_046235	RNA, 45S pre-ribosomal 5	rRNA
WM-1..fq_peak_1716	chr8	42052053	42052325	+	145	promoter-TSS (NM_006766)	-202	KAT6A	7994	NM_006766	K(lysine) acetyltransferase 6A	protein-coding
WM-1..fq_peak_12	chr1	1375164	1375446	+	142	promoter-TSS (NM_001127229)	-105	AURKAIP1	54998	NM_017900	aurora kinase A interacting protein 1	protein-coding
WM-1..fq_peak_1827b	chr9	129177698	129178462	+	136	5' UTR (NM_203434, exon 1 of 1)	181	IER5L	389792	NM_203434	immediate early response 5-like	protein-coding
WM-1..fq_peak_1903	chrX	78103899	78104272	+	134	promoter-TSS (NM_000291)	-84	PGK1	5230	NM_000291	phosphoglycerate kinase 1	protein-coding
WM-1..fq_peak_923	chr19	2739888	2740333	+	118	promoter-TSS (NM_144564)	-34	SLC39A3	29985	NM_144564	solute carrier family 39 (zinc transporter), member 3	protein-coding
WM-1..fq_peak_1756	chr8	144103561	144103929	+	108	promoter-TSS (NM_032272)	490	SHARPIN	81858	NM_030974	SHANK-associated RH domain interactor	protein-coding
WM-1..fq_peak_19	chr1	1693055	1693306	+	106	promoter-TSS (NM_001110781)	-376	SLC35E2B	728661	NM_001110781	solute carrier family 35, member E2B	protein-coding
WM-1..fq_peak_249	chr11	9460573	9461300	+	106	promoter-TSS (NR_036539)	-29	ZNF143	7702	NM_003442	zinc finger protein 143	protein-coding
WM-1..fq_peak_236	chr11	535583	535792	+	106	promoter-TSS (NM_005343)	-137	HRAS	3265	NM_005343	Harvey rat sarcoma viral oncogene homolog	protein-coding
WM-1..fq_peak_911	chr19	2269317	2269595	+	106	promoter-TSS (NM_004152)	-30	OAZ1	4946	NM_004152	ornithine decarboxylase antizyme 1	protein-coding
WM-1..fq_peak_1166	chr2	10122348	10123108	+	106	promoter-TSS (NM_001034)	-8	RRM2	6241	NM_001034	ribonucleotide reductase M2	protein-coding
WM-1..fq_peak_1572	chr6	13615381	13615707	+	106	TTS (NM_001242827)	217	NOL7	51406	NM_016167	nucleolar protein 7, 27kDa	protein-coding
WM-1..fq_peak_104	chr1	151282043	151282322	+	105	promoter-TSS (NM_020832)	-133	ZNF687	57592	NM_020832	zinc finger protein 687	protein-coding
WM-1..fq_peak_1215	chr2	96208772	96209111	+	104	promoter-TSS (NM_020151)	-106	STARD7	56910	NM_020151	StAR-related lipid transfer (START) domain containing 7	protein-coding
WM-1..fq_peak_520	chr16	589715	590086	+	103	promoter-TSS (NM_001172666)	-177	RAB40C	57799	NM_021168	RAB40C, member RAS oncogene family	protein-coding
WM-1..fq_peak_129	chr1	156500634	156501092	+	101	promoter-TSS (NM_005920)	-21	MEF2D	4209	NM_005920	myocyte enhancer factor 2D	protein-coding
WM-1..fq_peak_962	chr19	5622747	5623064	+	101	promoter-TSS (NR_037699)	22	SAFB2	9667	NM_014649	scaffold attachment factor B2	protein-coding
WM-1..fq_peak_1361	chr22	38505529	38505882	+	101	intron (NM_006386, intron 1 of 12)	635	DDX17	10521	NM_006386	DEAD (Asp-Glu-Ala-Asp) box helicase 17	protein-coding
WM-1..fq_peak_1128b	chr19	49085217	49085820	+	99	5' UTR (NM_001301069, exon 1 of 10)	378	SNRNP70	6625	NM_003089	small nuclear ribonucleoprotein 70kDa (U1)	protein-coding
WM-1..fq_peak_33	chr1	10210194	10210611	+	95	promoter-TSS (NM_015074)	-304	KIF1B	23095	NM_015074	kinesin family member 1B	protein-coding
WM-1..fq_peak_322	chr11	72752332	72752580	+	95	promoter-TSS (NM_001040118)	-67	ARAP1	116985	NM_015242	ArfGAP with RhoGAP domain, ankyrin repeat and PH domain 1	protein-coding
WM-1..fq_peak_712	chr17	36196454	36196678	+	95	intron (NM_021006, intron 1 of 2).4	182	CCL3L3	414062	NM_001001437	chemokine (C-C motif) ligand 3-like 3	protein-coding
WM-1..fq_peak_1562	chr5	179698776	179699020	+	95	promoter-TSS (NM_001746)	-31	CANX	821	NM_001746	calnexin	protein-coding
WM-1..fq_peak_1578	chr6	26204657	26204934	+	95	exon (NM_003545, exon 1 of 1)	150	HIST1H4E	8367	NM_003545	histone cluster 1, H4e	protein-coding
WM-1..fq_peak_886a	chr19	1383349	1384046	+	94	promoter-TSS (NM_024407)	-187	NDUFS7	374291	NM_024407	NADH dehydrogenase (ubiquinone) Fe-S protein 7, 20kDa (NADH-coenzyme Q reductase)	protein-coding
WM-1..fq_peak_1451	chr3	195442993	195443347	+	94	promoter-TSS (NM_012287)	-82	ACAP2	23527	NM_012287	ArfGAP with coiled-coil, ankyrin repeat and PH domains 2	protein-coding
WM-1..fq_peak_20	chr1	1891014	1891274	+	93	promoter-TSS (NM_001282539)	-27	GNB1	2782	NM_002074	guanine nucleotide binding protein (G protein), beta polypeptide 1	protein-coding
WM-1..fq_peak_743	chr17	44210439	44210727	+	93	intron (NM_001076683, intron 12 of 19)	-2744	MIR6782	102465469	NR_106840	microRNA 6782	ncRNA
WM-1..fq_peak_1134	chr19	49766686	49767055	+	92	promoter-TSS (NM_014203)	-53	AP2A1	160	NM_014203	adaptor-related protein complex 2, alpha 1 subunit	protein-coding
WM-1..fq_peak_1656	chr7	73522147	73522519	+	92	promoter-TSS (NM_032408)	-48	BAZ1B	9031	NM_023005	bromodomain adjacent to zinc finger domain, 1B	protein-coding
WM-1..fq_peak_298	chr11	66282424	66282689	+	91	intron (NR_073078, intron 2 of 5)	4355	CNIH2	254263	NM_182553	cornichon family AMPA receptor auxiliary protein 2	protein-coding
WM-1..fq_peak_954	chr19	4472049	4472304	+	91	promoter-TSS (NM_032631)	-20	HDGFRP2	84717	NM_032631	hepatoma-derived growth factor-related protein 2	protein-coding
WM-1..fq_peak_1630	chr7	1570006	1570273	+	91	promoter-TSS (NR_027329)	66	PSMG3-AS1	114796	NR_021487	PSMG3 antisense RNA 1 (head to head)	ncRNA
WM-1..fq_peak_786	chr17	75784732	75784987	+	89	promoter-TSS (NR_038131)	20	UNK	85451	NM_001080419	unkempt family zinc finger	protein-coding
WM-1..fq_peak_1836	chr9	129885775	129886036	+	89	Intergenic	16300	MIR6855	102466750	NR_106914	microRNA 6855	ncRNA
WM-1..fq_peak_1264b	chr2	241315677	241316284	+	88	promoter-TSS (NM_005336)	119	43710	4735	NM_004404	septin 2	protein-coding
WM-1..fq_peak_52	chr1	25430720	25430930	+	85	promoter-TSS (NM_001282564)	-33	TMEM57	55219	NM_018202	transmembrane protein 57	protein-coding
WM-1..fq_peak_555	chr16	3400903	3401233	+	85	promoter-TSS (NM_001284528)	-3	ZSCAN32	54925	NM_017810	zinc finger and SCAN domain containing 32	protein-coding
WM-1..fq_peak_1106	chr19	47226109	47226467	+	85	promoter-TSS (NR_036158)	-654	MIR3190	100422899	NR_036158	microRNA 3190	ncRNA
WM-1..fq_peak_1045b	chr19	19063530	19064088	+	85	promoter-TSS (NM_178526)	-185	SLC25A42	284439	NM_178526	solute carrier family 25, member 42	protein-coding
WM-1..fq_peak_1426	chr3	100492447	100492668	+	85	promoter-TSS (NM_018004)	-62	TMEM45A	55076	NM_018004	transmembrane protein 45A	protein-coding
WM-1..fq_peak_1917	chrX	154379119	154379450	+	85	promoter-TSS (NM_000117)	47	EMD	2010	NM_000117	emerin	protein-coding
WM-1..fq_peak_1890	chrX	40105038	40105314	+	85	intron (NM_001123384, intron 1 of 13)	-7710	BCOR	54880	NM_017745	BCL6 corepressor	protein-coding
WM-1..fq_peak_1054	chr19	33373458	33373721	+	82	promoter-TSS (NM_001252296)	-80	CEBPG	1054	NM_001806	CCAAT/enhancer binding protein (C/EBP), gamma	protein-coding
WM-1..fq_peak_1071	chr19	40778028	40778280	+	82	promoter-TSS (NM_016154)	-65	RAB4B	53916	NM_016154	RAB4B, member RAS oncogene family	protein-coding
WM-1..fq_peak_1258	chr2	238288663	238288929	+	82	promoter-TSS (NM_022817)	-230	PER2	8864	NM_003894	period circadian clock 2	protein-coding
WM-1..fq_peak_374	chr12	53452540	53452802	+	81	intron (NM_001128911, intron 1 of 14)	569	PCBP2	5094	NM_005016	poly(rC) binding protein 2	protein-coding
WM-1..fq_peak_617	chr16	85554807	85555061	+	81	Intergenic	-56489	GSE1	23199	NM_014615	Gse1 coiled-coil protein	protein-coding
WM-1..fq_peak_1128a	chr19	49085217	49085820	+	81	5' UTR (NM_001301069, exon 1 of 10)	378	SNRNP70	6625	NM_003089	small nuclear ribonucleoprotein 70kDa (U1)	protein-coding
WM-1..fq_peak_876	chr19	1155120	1155389	+	81	intron (NM_014963, intron 1 of 31)	19029	SBNO2	22904	NM_014963	strawberry notch homolog 2 (Drosophila)	protein-coding
WM-1..fq_peak_1062	chr19	38647475	38647871	+	81	promoter-TSS (NM_004924)	46	ACTN4	81	NM_004924	actinin, alpha 4	protein-coding
WM-1..fq_peak_1460a	chr4	674529	675229	+	81	promoter-TSS (NM_007100)	-541	ATP5I	521	NM_007100	ATP synthase, H+ transporting, mitochondrial Fo complex, subunit E	protein-coding
WM-1..fq_peak_1664b	chr7	75738867	75739387	+	81	promoter-TSS (NM_001243198)	-155	HIP1	3092	NM_005338	huntingtin interacting protein 1	protein-coding
WM-1..fq_peak_1821	chr9	128656511	128656773	+	81	exon (NM_052844, exon 1 of 9)	208	WDR34	89891	NM_052844	WD repeat domain 34	protein-coding
WM-1..fq_peak_109	chr1	153783507	153783897	+	80	Intergenic	8410	SLC27A3	11000	NM_024330	solute carrier family 27 (fatty acid transporter), member 3	protein-coding
WM-1..fq_peak_635	chr16	89560354	89560875	+	79	promoter-TSS (NR_002450)	-43	RPL13	6137	NM_000977	ribosomal protein L13	protein-coding
WM-1..fq_peak_1088	chr19	45469222	45469488	+	79	intron (NM_006732, intron 1 of 3)	1360	FOSB	2354	NM_006732	FBJ murine osteosarcoma viral oncogene homolog B	protein-coding
WM-1..fq_peak_1002b	chr19	12789687	12790197	+	78	Intergenic	-1554	JUNB	3726	NM_002229	jun B proto-oncogene	protein-coding
WM-1..fq_peak_1264a	chr2	241315677	241316284	+	78	promoter-TSS (NM_005336)	119	43710	4735	NM_004404	septin 2	protein-coding
WM-1..fq_peak_1651	chr7	44796523	44796743	+	78	promoter-TSS (NM_001300981)	-3	PPIA	5478	NM_021130	peptidylprolyl isomerase A (cyclophilin A)	protein-coding
WM-1..fq_peak_1690	chr7	141551347	141551604	+	78	intron (NM_018238, intron 1 of 15)	197	AGK	55750	NM_018238	acylglycerol kinase	protein-coding
WM-1..fq_peak_496	chr15	64460358	64460706	+	77	Intergenic	-38888	ZNF609	23060	NM_015042	zinc finger protein 609	protein-coding
WM-1..fq_peak_271	chr11	61967426	61967740	+	76	promoter-TSS (NM_002032)	77	FTH1	2495	NM_002032	ferritin, heavy polypeptide 1	protein-coding
WM-1..fq_peak_925	chr19	2785263	2785565	+	76	promoter-TSS (NM_003249)	-94	THOP1	7064	NM_003249	thimet oligopeptidase 1	protein-coding
WM-1..fq_peak_1093	chr19	45770424	45771048	+	76	intron (NM_001288766, intron 12 of 12)	-1497	SIX5	147912	NM_175875	SIX homeobox 5	protein-coding
WM-1..fq_peak_1556	chr5	177006623	177006857	+	76	promoter-TSS (NM_016290)	39	UIMC1	51720	NM_016290	ubiquitin interaction motif containing 1	protein-coding
WM-1..fq_peak_513	chr16	138619	138904	+	75	promoter-TSS (NM_001243247)	-63	NPRL3	8131	NM_012075	nitrogen permease regulator-like 3 (S. cerevisiae)	protein-coding
WM-1..fq_peak_796	chr17	80036567	80036786	+	75	promoter-TSS (NM_019020)	44	CCDC40	55036	NM_017950	coiled-coil domain containing 40	protein-coding
WM-1..fq_peak_704	chr17	36182913	36183441	+	75	Intergenic	-6553	TBC1D3B	414059	NM_001001417	TBC1 domain family, member 3B	protein-coding
WM-1..fq_peak_977	chr19	7853283	7853565	+	75	intron (NM_145245, intron 10 of 18)	6924	EVI5L	115704	NM_145245	ecotropic viral integration site 5-like	protein-coding
WM-1..fq_peak_1122	chr19	48714341	48714695	+	75	exon (NM_182574, exon 5 of 8)	2439	MAMSTR	284358	NM_182574	MEF2 activating motif and SAP domain containing transcriptional regulator	protein-coding
WM-1..fq_peak_979	chr19	8444733	8445235	+	75	promoter-TSS (NM_005968)	65	HNRNPM	4670	NM_005968	heterogeneous nuclear ribonucleoprotein M	protein-coding
WM-1..fq_peak_1212	chr2	87415185	87415411	+	75	Intergenic	-40157	LINC00152	112597	NM_052871	long intergenic non-protein coding RNA 152	ncRNA
WM-1..fq_peak_117	chr1	154974514	154974757	+	74	promoter-TSS (NM_001826)	-7	CKS1B	1163	NM_001826	CDC28 protein kinase regulatory subunit 1B	protein-coding
WM-1..fq_peak_13	chr1	1399274	1399614	+	74	promoter-TSS (NM_030937)	-86	LOC148413	148413	NR_015434	uncharacterized LOC148413	ncRNA
WM-1..fq_peak_1127	chr19	48993329	48993558	+	74	promoter-TSS (NR_027763)	-90	GYS1	2997	NM_002103	glycogen synthase 1 (muscle)	protein-coding
WM-1..fq_peak_1761	chr8	144409147	144409627	+	74	promoter-TSS (NM_013291)	-38	CPSF1	29894	NM_013291	cleavage and polyadenylation specific factor 1, 160kDa	protein-coding
WM-1..fq_peak_495	chr15	64162956	64163192	+	73	promoter-TSS (NM_000942)	81	PPIB	5479	NM_000942	peptidylprolyl isomerase B (cyclophilin B)	protein-coding
WM-1..fq_peak_1605	chr6	43576012	43576309	+	73	promoter-TSS (NM_020750)	19	POLH	5429	NM_006502	polymerase (DNA directed), eta	protein-coding
WM-1..fq_peak_1627	chr7	1138224	1138481	+	73	promoter-TSS (NM_032350)	-95	C7orf50	84310	NM_032350	chromosome 7 open reading frame 50	protein-coding
WM-1..fq_peak_131	chr1	156751827	156752026	+	72	promoter-TSS (NM_004494)	-175	HDGF	3068	NM_004494	hepatoma-derived growth factor	protein-coding
WM-1..fq_peak_315	chr11	67508089	67508417	+	72	promoter-TSS (NR_073484)	-66	CDK2AP2	10263	NM_005851	cyclin-dependent kinase 2 associated protein 2	protein-coding
WM-1..fq_peak_1419	chr3	51538560	51538823	+	72	Intergenic	-2889	RAD54L2	23132	NM_015106	RAD54-like 2 (S. cerevisiae)	protein-coding
WM-1..fq_peak_1415	chr3	49803109	49803340	+	72	promoter-TSS (NM_203370)	-30	FAM212A	389119	NM_203370	family with sequence similarity 212, member A	protein-coding
WM-1..fq_peak_1406	chr3	48685545	48685952	+	72	exon (NM_184231, exon 1 of 13)	185	NCKIPSD	51517	NM_016453	NCK interacting protein with SH3 domain	protein-coding
WM-1..fq_peak_171	chr10	15370435	15370688	+	71	intron (NM_001010924, intron 1 of 7)	498	FAM171A1	221061	NM_001010924	family with sequence similarity 171, member A1	protein-coding
WM-1..fq_peak_1243	chr2	215219076	215219303	+	71	Intergenic	-80761	ABCA12	26154	NM_015657	ATP-binding cassette, sub-family A (ABC1), member 12	protein-coding
WM-1..fq_peak_1385	chr22	50628265	50628480	+	71	promoter-TSS (NM_001085427)	-199	ARSA	410	NM_000487	arylsulfatase A	protein-coding
WM-1..fq_peak_857	chr19	797142	797761	+	70	promoter-TSS (NM_031991)	59	PTBP1	5725	NM_002819	polypyrimidine tract binding protein 1	protein-coding
WM-1..fq_peak_826	chr17	82931179	82931451	+	69	intron (NM_005993, intron 33 of 38)	-91260	ZNF750	79755	NM_024702	zinc finger protein 750	protein-coding
WM-1..fq_peak_121	chr1	155244653	155244910	+	68	promoter-TSS (NM_001171811)	81	GBA	2629	NM_000157	glucosidase, beta, acid	protein-coding
WM-1..fq_peak_7	chr1	1231980	1232186	+	68	promoter-TSS (NM_016547)	-16	SDF4	51150	NM_016176	stromal cell derived factor 4	protein-coding
WM-1..fq_peak_220	chr10	102503777	102504009	+	68	promoter-TSS (NM_001178133)	-69	SUFU	51684	NM_016169	suppressor of fused homolog (Drosophila)	protein-coding
WM-1..fq_peak_476	chr14	103333879	103334172	+	68	promoter-TSS (NM_183004)	23	EIF5	1983	NM_001969	eukaryotic translation initiation factor 5	protein-coding
WM-1..fq_peak_447	chr14	31207526	31207918	+	68	promoter-TSS (NM_015382)	-199	HECTD1	25831	NM_015382	HECT domain containing E3 ubiquitin protein ligase 1	protein-coding
WM-1..fq_peak_511b	chr16	53393	53980	+	68	promoter-TSS (NM_016310)	-54	POLR3K	51728	NM_016310	polymerase (RNA) III (DNA directed) polypeptide K, 12.3 kDa	protein-coding
WM-1..fq_peak_580	chr16	30698017	30698295	+	68	promoter-TSS (NM_006662)	333	LOC730183	730183	NM_001256932	uncharacterized LOC730183	protein-coding
WM-1..fq_peak_1268a	chr2	241686680	241687336	+	68	promoter-TSS (NM_001165031)	-40	DTYMK	1841	NM_012145	deoxythymidylate kinase (thymidylate kinase)	protein-coding
WM-1..fq_peak_1482	chr4	2262120	2262672	+	68	promoter-TSS (NM_006454)	-384	MXD4	10608	NM_006454	MAX dimerization protein 4	protein-coding
WM-1..fq_peak_1569	chr6	3157474	3157734	+	68	promoter-TSS (NM_001069)	-55	TUBB2A	7280	NM_001069	tubulin, beta 2A class IIa	protein-coding
WM-1..fq_peak_1696	chr7	158856364	158856615	+	68	promoter-TSS (NM_018051)	-89	WDR60	55112	NM_018051	WD repeat domain 60	protein-coding
WM-1..fq_peak_265	chr11	47176849	47177131	+	66	TTS (NM_001184974)	135	ARFGAP2	84364	NM_032389	ADP-ribosylation factor GTPase activating protein 2	protein-coding
WM-1..fq_peak_583	chr16	34584653	34584852	+	66	Intergenic	-424716	LINC00273	649159	NM_001040069	long intergenic non-protein coding RNA 273	ncRNA
WM-1..fq_peak_1378	chr22	46335559	46335801	+	66	non-coding (NR_104240, exon 1 of 11)	279	TRMU	55687	NM_018006	tRNA 5-methylaminomethyl-2-thiouridylate methyltransferase	protein-coding
WM-1..fq_peak_1805	chr9	125241390	125241685	+	66	promoter-TSS (NM_005347)	-150	HSPA5	3309	NM_005347	heat shock 70kDa protein 5 (glucose-regulated protein, 78kDa)	protein-coding
WM-1..fq_peak_228	chr10	125152071	125152317	+	65	intron (NM_001290214, intron 1 of 10)	6621	CTBP2	1488	NM_001329	C-terminal binding protein 2	protein-coding
WM-1..fq_peak_281	chr11	63986309	63986537	+	65	non-coding (NR_003089, exon 1 of 6)	570	OTUB1	55611	NM_017670	OTU deubiquitinase, ubiquitin aldehyde binding 1	protein-coding
WM-1..fq_peak_398	chr12	120291683	120292017	+	65	promoter-TSS (NR_003137)	53	RNU4-2	26834	NR_003137	RNA, U4 small nuclear 2	snRNA
WM-1..fq_peak_597	chr16	67481276	67481484	+	65	promoter-TSS (NM_004691)	-194	ATP6V0D1	9114	NM_004691	ATPase, H+ transporting, lysosomal 38kDa, V0 subunit d1	protein-coding
WM-1..fq_peak_517	chr16	381294	381728	+	65	promoter-TSS (NR_024453)	439	TMEM8A	58986	NM_021259	transmembrane protein 8A	protein-coding
WM-1..fq_peak_536	chr16	2159505	2159827	+	65	intron (NM_032271, intron 1 of 20)	3868	TRAF7	84231	NM_032271	TNF receptor-associated factor 7, E3 ubiquitin protein ligase	protein-coding
WM-1..fq_peak_540	chr16	2340770	2341028	+	65	promoter-TSS (NR_003574)	-23	ABCA17P	650655	NR_003574	ATP-binding cassette, sub-family A (ABC1), member 17, pseudogene	pseudo
WM-1..fq_peak_525	chr16	1193291	1193494	+	65	intron (NM_001005407, intron 2 of 33)	31862	TPSG1	25823	NM_012467	tryptase gamma 1	protein-coding
WM-1..fq_peak_589	chr16	57300483	57300727	+	65	Intergenic	-15933	PLLP	51090	NM_015993	plasmolipin	protein-coding
WM-1..fq_peak_764	chr17	49789071	49789327	+	65	intron (NM_001199156, intron 1 of 12)	580	KAT7	11143	NM_007067	K(lysine) acetyltransferase 7	protein-coding
WM-1..fq_peak_993a	chr19	10960526	10961452	+	65	promoter-TSS (NM_003072)	67	SMARCA4	6597	NM_003072	SWI/SNF related, matrix associated, actin dependent regulator of chromatin, subfamily a, member 4	protein-coding
WM-1..fq_peak_1238	chr2	189674428	189674636	+	65	Intergenic	-1453	ANKAR	150709	NM_144708	ankyrin and armadillo repeat containing	protein-coding
WM-1..fq_peak_1485	chr4	2536328	2536540	+	65	Intergenic	66981	RNF4	6047	NM_002938	ring finger protein 4	protein-coding
WM-1..fq_peak_1796	chr9	95005095	95005308	+	65	exon (NM_032823, exon 10 of 15)	-60149	MIR6081	102466518	NR_106729	microRNA 6081	ncRNA
WM-1..fq_peak_1891	chrX	41084978	41085328	+	65	promoter-TSS (NM_001039591)	-482	USP9X	8239	NM_004652	ubiquitin specific peptidase 9, X-linked	protein-coding
WM-1..fq_peak_240	chr11	842386	842701	+	64	promoter-TSS (NM_021128)	-14	POLR2L	5441	NM_021128	polymerase (RNA) II (DNA directed) polypeptide L, 7.6kDa	protein-coding
WM-1..fq_peak_790	chr17	76264999	76265228	+	64	promoter-TSS (NM_182565)	-92	UBALD2	283991	NM_182565	UBA-like domain containing 2	protein-coding
WM-1..fq_peak_951	chr19	4246860	4247085	+	64	promoter-TSS (NM_018074)	-142	CCDC94	55702	NM_018074	coiled-coil domain containing 94	protein-coding
WM-1..fq_peak_908	chr19	2163719	2164045	+	64	promoter-TSS (NM_032482)	-267	DOT1L	84444	NM_032482	DOT1-like histone H3K79 methyltransferase	protein-coding
WM-1..fq_peak_1145	chr19	55339553	55339834	+	64	promoter-TSS (NM_032701)	-160	SUV420H2	84787	NM_032701	suppressor of variegation 4-20 homolog 2 (Drosophila)	protein-coding
WM-1..fq_peak_1532	chr5	38556005	38556332	+	64	promoter-TSS (NR_103554)	478	LIFR	3977	NM_002310	leukemia inhibitory factor receptor alpha	protein-coding
WM-1..fq_peak_781	chr17	73311906	73312333	+	63	promoter-TSS (NM_012121)	-115	CDC42EP4	23580	NM_012121	CDC42 effector protein (Rho GTPase binding) 4	protein-coding
WM-1..fq_peak_1173	chr2	26970545	26970813	+	63	promoter-TSS (NM_012326)	22	MAPRE3	22924	NM_012326	microtubule-associated protein, RP/EB family, member 3	protein-coding
WM-1..fq_peak_1750	chr8	143939506	143939705	+	63	promoter-TSS (NM_201384)	-15	PLEC	5339	NM_000445	plectin	protein-coding
WM-1..fq_peak_37	chr1	11806039	11806265	+	62	promoter-TSS (NM_005957)	-49	MTHFR	4524	NM_005957	methylenetetrahydrofolate reductase (NAD(P)H)	protein-coding
WM-1..fq_peak_285	chr11	64185809	64186124	+	62	promoter-TSS (NM_006819)	-149	STIP1	10963	NM_006819	stress-induced phosphoprotein 1	protein-coding
WM-1..fq_peak_416	chr12	123383784	123384190	+	62	promoter-TSS (NM_020382)	-170	SETD8	387893	NM_020382	SET domain containing (lysine methyltransferase) 8	protein-coding
WM-1..fq_peak_566	chr16	4802707	4803122	+	62	promoter-TSS (NR_046480)	36	ROGDI	79641	NM_024589	rogdi homolog (Drosophila)	protein-coding
WM-1..fq_peak_744	chr17	44218750	44219019	+	62	intron (NR_045058, intron 1 of 20)	789	UBTF	7343	NM_014233	upstream binding transcription factor, RNA polymerase I	protein-coding
WM-1..fq_peak_806	chr17	81666458	81666832	+	62	promoter-TSS (NM_199287)	-57	OXLD1	339229	NM_001039842	oxidoreductase-like domain containing 1	protein-coding
WM-1..fq_peak_675	chr17	7572562	7572788	+	62	promoter-TSS (NM_001204510)	-31	EIF4A1	1973	NM_001416	eukaryotic translation initiation factor 4A1	protein-coding
WM-1..fq_peak_846	chr18	63422422	63422678	+	62	promoter-TSS (NM_004869)	-31	VPS4B	9525	NM_004869	vacuolar protein sorting 4 homolog B (S. cerevisiae)	protein-coding
WM-1..fq_peak_1414	chr3	49786567	49786787	+	62	promoter-TSS (NM_153273)	-137	IP6K1	9807	NM_153273	inositol hexakisphosphate kinase 1	protein-coding
WM-1..fq_peak_1536	chr5	66144094	66144344	+	62	promoter-TSS (NM_139168)	1	SREK1	140890	NM_139168	splicing regulatory glutamine/lysine-rich protein 1	protein-coding
WM-1..fq_peak_1616	chr6	122789315	122789556	+	62	exon (NM_006714, exon 1 of 8)	386	SMPDL3A	10924	NM_006714	sphingomyelin phosphodiesterase, acid-like 3A	protein-coding
WM-1..fq_peak_148	chr1	206612297	206612664	+	61	promoter-TSS (NM_006893)	71	EIF2D	1939	NM_006893	eukaryotic translation initiation factor 2D	protein-coding
WM-1..fq_peak_594b	chr16	66751472	66751927	+	61	promoter-TSS (NM_001286157)	-77	DYNC1LI2	1783	NM_006141	dynein, cytoplasmic 1, light intermediate chain 2	protein-coding
WM-1..fq_peak_1125	chr19	48954624	48954963	+	61	promoter-TSS (NM_138764)	-67	BAX	581	NM_004324	BCL2-associated X protein	protein-coding
WM-1..fq_peak_869	chr19	1039891	1040160	+	61	promoter-TSS (NM_019112)	-78	ABCA7	10347	NM_019112	ATP-binding cassette, sub-family A (ABC1), member 7	protein-coding
WM-1..fq_peak_1496	chr4	39697689	39698192	+	61	promoter-TSS (NM_005339)	-104	UBE2K	3093	NM_005339	ubiquitin-conjugating enzyme E2K	protein-coding
WM-1..fq_peak_1718	chr8	42391485	42391957	+	61	promoter-TSS (NM_005662)	-40	VDAC3	7419	NM_005662	voltage-dependent anion channel 3	protein-coding
WM-1..fq_peak_49	chr1	24642970	24643385	+	60	promoter-TSS (NM_005839)	74	SRRM1	10250	NM_005839	serine/arginine repetitive matrix 1	protein-coding
WM-1..fq_peak_195	chr10	75235928	75236190	+	60	promoter-TSS (NM_144589)	-47	COMTD1	118881	NM_144589	catechol-O-methyltransferase domain containing 1	protein-coding
WM-1..fq_peak_614	chr16	84618006	84618278	+	60	promoter-TSS (NM_021149)	-46	COTL1	23406	NM_021149	coactosin-like F-actin binding protein 1	protein-coding
WM-1..fq_peak_771	chr17	50866254	50866463	+	60	promoter-TSS (NM_005749)	-4	TOB1	10140	NM_005749	transducer of ERBB2, 1	protein-coding
WM-1..fq_peak_1076b	chr19	42268748	42269302	+	60	Intergenic	-13861	ERF	2077	NM_006494	Ets2 repressor factor	protein-coding
WM-1..fq_peak_1411	chr3	49470556	49470891	+	60	intron (NM_001177644, intron 1 of 2)	591	DAG1	1605	NM_004393	dystroglycan 1 (dystrophin-associated glycoprotein 1)	protein-coding
WM-1..fq_peak_1870	chr9	137200877	137201165	+	60	promoter-TSS (NM_001128228)	-310	TPRN	286262	NM_173691	taperin	protein-coding
WM-1..fq_peak_412	chr12	122980648	122980854	+	59	TTS (NM_024623)	691	ARL6IP4	51329	NM_016638	ADP-ribosylation factor-like 6 interacting protein 4	protein-coding
WM-1..fq_peak_544	chr16	2513867	2514135	+	59	5' UTR (NM_001694, exon 1 of 3)	131	ATP6V0C	527	NM_001694	ATPase, H+ transporting, lysosomal 16kDa, V0 subunit c	protein-coding
WM-1..fq_peak_1006	chr19	13002494	13002937	+	59	intron (NM_002501, intron 1 of 9)	6945	NFIX	4784	NM_002501	nuclear factor I/X (CCAAT-binding transcription factor)	protein-coding
WM-1..fq_peak_1580a	chr6	30721343	30721753	+	59	promoter-TSS (NM_001293215).4	-1	TUBB	203068	NM_178014	tubulin, beta class I	protein-coding
WM-1..fq_peak_1673	chr7	99374542	99374833	+	59	promoter-TSS (NM_005720)	12	ARPC1B	10095	NM_005720	actin related protein 2/3 complex, subunit 1B, 41kDa	protein-coding
WM-1..fq_peak_1669	chr7	77696233	77696525	+	58	promoter-TSS (NM_198467)	-47	RSBN1L	222194	NM_198467	round spermatid basic protein 1-like	protein-coding
WM-1..fq_peak_1747	chr8	143815658	143815999	+	58	promoter-TSS (NM_015356).2	-449	SCRIB	23513	NM_015356	scribbled planar cell polarity protein	protein-coding
WM-1..fq_peak_158	chr1	227794075	227794276	+	57	Intergenic	-21542	PRSS38	339501	NM_183062	protease, serine, 38	protein-coding
WM-1..fq_peak_593	chr16	66604608	66604924	+	57	promoter-TSS (NR_037619)	35	CMTM3	123920	NM_144601	CKLF-like MARVEL transmembrane domain containing 3	protein-coding
WM-1..fq_peak_1063	chr19	38849815	38850257	+	57	promoter-TSS (NM_001533)	-59	HNRNPL	3191	NM_001533	heterogeneous nuclear ribonucleoprotein L	protein-coding
WM-1..fq_peak_966	chr19	6110452	6110732	+	57	promoter-TSS (NM_000635)	61	RFX2	5990	NM_000635	regulatory factor X, 2 (influences HLA class II expression)	protein-coding
WM-1..fq_peak_1571	chr6	3751827	3752064	+	57	promoter-TSS (NM_183373)	67	PXDC1	221749	NM_183373	PX domain containing 1	protein-coding
WM-1..fq_peak_192	chr10	73811405	73811912	+	55	TTS (NM_001204492)	173	NDST2	8509	NM_003635	N-deacetylase/N-sulfotransferase (heparan glucosaminyl) 2	protein-coding
WM-1..fq_peak_273	chr11	62621753	62621957	+	55	intron (NM_001288721, intron 1 of 5)	320	B3GAT3	26229	NM_012200	beta-1,3-glucuronyltransferase 3	protein-coding
WM-1..fq_peak_276	chr11	62805423	62805632	+	55	promoter-TSS (NM_006362)	-35	NXF1	10482	NM_006362	nuclear RNA export factor 1	protein-coding
WM-1..fq_peak_779	chr17	68247739	68248325	+	55	promoter-TSS (NM_001289056)	28	AMZ2	51321	NM_016627	archaelysin family metallopeptidase 2	protein-coding
WM-1..fq_peak_797	chr17	80101378	80101627	+	55	promoter-TSS (NM_001079803)	-54	GAA	2548	NM_000152	glucosidase, alpha; acid	protein-coding
WM-1..fq_peak_1201	chr2	73071222	73071460	+	55	intron (NM_144579, intron 1 of 13)	495	SFXN5	94097	NM_144579	sideroflexin 5	protein-coding
WM-1..fq_peak_1241	chr2	203534876	203535340	+	55	intron (NM_213589, intron 1 of 13)	227	RAPH1	65059	NM_025252	Ras association (RalGDS/AF-6) and pleckstrin homology domains 1	protein-coding
WM-1..fq_peak_1289	chr20	32819902	32820230	+	55	intron (NM_012325, intron 1 of 6)	173	MAPRE1	22919	NM_012325	microtubule-associated protein, RP/EB family, member 1	protein-coding
WM-1..fq_peak_1323	chr20	63894837	63895144	+	55	promoter-TSS (NM_025219)	-112	DNAJC5	80331	NM_025219	DnaJ (Hsp40) homolog, subfamily C, member 5	protein-coding
WM-1..fq_peak_1403	chr3	48301437	48301856	+	55	promoter-TSS (NM_005793)	-288	NME6	10201	NM_005793	NME/NM23 nucleoside diphosphate kinase 6	protein-coding
WM-1..fq_peak_1436	chr3	129121340	129121618	+	55	exon (NM_001204886, exon 2 of 4)	325	RAB43	339122	NM_198490	RAB43, member RAS oncogene family	protein-coding
WM-1..fq_peak_1604	chr6	43509967	43510535	+	55	promoter-TSS (NM_001271882)	92	LRRC73	221424	NM_001012974	leucine rich repeat containing 73	protein-coding
WM-1..fq_peak_1705	chr8	22599646	22599956	+	55	intron (NM_001013842, intron 1 of 6)	200	C8orf58	541565	NM_173686	chromosome 8 open reading frame 58	protein-coding
WM-1..fq_peak_1786	chr9	36190863	36191101	+	55	5' UTR (NM_001076677, exon 1 of 6)	126	CLTA	1211	NM_001833	clathrin, light chain A	protein-coding
WM-1..fq_peak_272	chr11	62546642	62546938	+	54	promoter-TSS (NM_001620)	70	AHNAK	79026	NM_001620	AHNAK nucleoprotein	protein-coding
WM-1..fq_peak_449	chr14	35403945	35404431	+	54	intron (NM_020529, intron 1 of 5)	566	NFKBIA	4792	NM_020529	nuclear factor of kappa light polypeptide gene enhancer in B-cells inhibitor, alpha	protein-coding
WM-1..fq_peak_627	chr16	88743848	88744127	+	54	non-coding (NR_120387, exon 2 of 3)	1220	LOC339059	339059	NR_120387	uncharacterized LOC339059	ncRNA
WM-1..fq_peak_827	chr17	83153865	83154068	+	54	Intergenic	-72931	FLJ43681	388574	NR_029406	ribosomal protein L23a pseudogene	pseudo
WM-1..fq_peak_688	chr17	21284551	21284933	+	54	promoter-TSS (NM_145109)	86	MAP2K3	5606	NM_002756	mitogen-activated protein kinase kinase 3	protein-coding
WM-1..fq_peak_834	chr18	9475290	9475708	+	54	promoter-TSS (NM_006788)	-33	RALBP1	10928	NM_006788	ralA binding protein 1	protein-coding
WM-1..fq_peak_1000	chr19	12294718	12294938	+	54	promoter-TSS (NM_001164276)	71	ZNF44	51710	NM_016264	zinc finger protein 44	protein-coding
WM-1..fq_peak_924	chr19	2783390	2783598	+	54	promoter-TSS (NM_003021)	-138	SGTA	6449	NM_003021	small glutamine-rich tetratricopeptide repeat (TPR)-containing, alpha	protein-coding
WM-1..fq_peak_1260	chr2	240566604	240566815	+	54	Intergenic	-1878	RNPEPL1	57140	NM_018226	arginyl aminopeptidase (aminopeptidase B)-like 1	protein-coding
WM-1..fq_peak_1325	chr20	64099459	64099678	+	54	3' UTR (NM_182647, exon 5 of 5)	7263	NPBWR2	2832	NM_005286	neuropeptides B/W receptor 2	protein-coding
WM-1..fq_peak_1398	chr3	47824827	47825062	+	54	intron (NM_014966, intron 5 of 22)	22035	DHX30	22907	NM_014966	DEAH (Asp-Glu-Ala-His) box helicase 30	protein-coding
WM-1..fq_peak_1459	chr3	197749664	197749940	+	54	promoter-TSS (NM_032288)	49	FYTTD1	84248	NM_032288	forty-two-three domain containing 1	protein-coding
WM-1..fq_peak_1390	chr3	15206027	15206328	+	54	promoter-TSS (NR_027927)	-49	CAPN7	23473	NM_014296	calpain 7	protein-coding
WM-1..fq_peak_1545a	chr5	139293568	139294105	+	54	promoter-TSS (NM_001194955)	86	MATR3	9782	NM_018834	matrin 3	protein-coding
WM-1..fq_peak_1547	chr5	139518023	139518232	+	54	Intergenic	-35369	TMEM173	340061	NM_198282	transmembrane protein 173	protein-coding
WM-1..fq_peak_1799	chr9	114397933	114398132	+	54	Intergenic	-3627	AKNA	80709	NM_030767	AT-hook transcription factor	protein-coding
WM-1..fq_peak_872	chr19	1104482	1104784	+	53	promoter-TSS (NM_001039848)	-17	GPX4	2879	NM_002085	glutathione peroxidase 4	protein-coding
WM-1..fq_peak_1262	chr2	241272158	241272362	+	53	intron (NM_005336, intron 1 of 27)	571	HDLBP	3069	NM_005336	high density lipoprotein binding protein	protein-coding
WM-1..fq_peak_1416	chr3	49940021	49940559	+	53	intron (NM_001167582, intron 1 of 16)	246	RBM6	10180	NM_005777	RNA binding motif protein 6	protein-coding
WM-1..fq_peak_30	chr1	9539304	9539536	+	52	promoter-TSS (NM_032315)	-49	SLC25A33	84275	NM_032315	solute carrier family 25 (pyrimidine nucleotide carrier), member 33	protein-coding
WM-1..fq_peak_369	chr12	52051130	52051461	+	52	promoter-TSS (NM_173157)	-107	NR4A1	3164	NM_002135	nuclear receptor subfamily 4, group A, member 1	protein-coding
WM-1..fq_peak_429	chr13	48233231	48233508	+	52	exon (NM_021999, exon 1 of 6)	231	ITM2B	9445	NM_021999	integral membrane protein 2B	protein-coding
WM-1..fq_peak_623	chr16	88663114	88663420	+	52	promoter-TSS (NM_002461)	-106	SNAI3-AS1	197187	NM_144986	SNAI3 antisense RNA 1	ncRNA
WM-1..fq_peak_625	chr16	88737428	88737629	+	52	intron (NM_001142864, intron 10 of 50)	-5239	LOC339059	339059	NR_120387	uncharacterized LOC339059	ncRNA
WM-1..fq_peak_662	chr17	2303879	2304150	+	52	promoter-TSS (NM_017575)	60	SRR	63826	NM_021947	serine racemase	protein-coding
WM-1..fq_peak_737	chr17	42677076	42677303	+	52	promoter-TSS (NR_073573)	-159	PLEKHH3	79990	NM_024927	pleckstrin homology domain containing, family H (with MyTH4 domain) member 3	protein-coding
WM-1..fq_peak_725	chr17	40075378	40075700	+	52	intron (NM_199334, intron 2 of 8)	12724	THRA	7067	NM_003250	thyroid hormone receptor, alpha	protein-coding
WM-1..fq_peak_736	chr17	42536140	42536339	+	52	5' UTR (NM_000263, exon 1 of 6)	306	NAGLU	4669	NM_000263	N-acetylglucosaminidase, alpha	protein-coding
WM-1..fq_peak_1107	chr19	47228226	47228425	+	52	exon (NM_014417, exon 2 of 4)	-1306	MIR3191	100422832	NR_036159	microRNA 3191	ncRNA
WM-1..fq_peak_1146	chr19	55461681	55462002	+	52	promoter-TSS (NM_024710)	-159	ISOC2	79763	NM_024710	isochorismatase domain containing 2	protein-coding
WM-1..fq_peak_1139	chr19	51704222	51704421	+	52	non-coding (NR_024330, exon 7 of 8)	-10865	SPACA6P-AS	102238594	NR_108100	SPACA6P antisense RNA	ncRNA
WM-1..fq_peak_1220	chr2	101473969	101474367	+	52	intron (NM_001145664, intron 1 of 11)	535	RFX8	731220	NM_207403	RFX family member 8, lacking RFX DNA binding domain	protein-coding
WM-1..fq_peak_1278	chr20	4148736	4148937	+	52	promoter-TSS (NM_001270691)	57	SMOX	54498	NM_175839	spermine oxidase	protein-coding
WM-1..fq_peak_1359	chr22	37933974	37934204	+	52	intron (NM_033386, intron 13 of 15)	19558	C22orf23	84645	NM_032561	chromosome 22 open reading frame 23	protein-coding
WM-1..fq_peak_1407	chr3	49093965	49094183	+	52	promoter-TSS (NM_017730)	-3	QRICH1	54870	NM_017730	glutamine-rich 1	protein-coding
WM-1..fq_peak_1447	chr3	184361673	184361882	+	52	promoter-TSS (NM_001278700)	63	POLR2H	5437	NM_006232	polymerase (RNA) II (DNA directed) polypeptide H	protein-coding
WM-1..fq_peak_1471	chr4	1289473	1289759	+	52	promoter-TSS (NM_001017405)	-235	MAEA	10296	NM_005882	macrophage erythroblast attacher	protein-coding
WM-1..fq_peak_1517	chr4	145180295	145180513	+	52	promoter-TSS (NM_001102653)	-724	OTUD4	54726	NM_017493	OTU deubiquitinase 4	protein-coding
WM-1..fq_peak_1611	chr6	75601797	75602071	+	52	promoter-TSS (NM_001100409)	28	SENP6	26054	NM_015571	SUMO1/sentrin specific peptidase 6	protein-coding
WM-1..fq_peak_1665	chr7	75914938	75915383	+	52	promoter-TSS (NR_039795)	-37	MIR4651	100616270	NR_039795	microRNA 4651	ncRNA
WM-1..fq_peak_1771	chr8	144793187	144793488	+	52	promoter-TSS (NM_033301)	-917	RPL8	6132	NM_000973	ribosomal protein L8	protein-coding
WM-1..fq_peak_1706	chr8	22604561	22604920	+	52	promoter-TSS (NM_021174)	108	CCAR2	57805	NM_021174	cell cycle and apoptosis regulator 2	protein-coding
WM-1..fq_peak_1785	chr9	36036900	36037323	+	52	intron (NM_021111, intron 1 of 20)	198	RECK	8434	NM_021111	reversion-inducing-cysteine-rich protein with kazal motifs	protein-coding
WM-1..fq_peak_223	chr10	102918015	102918357	+	50	promoter-TSS (NM_199076)	-132	CNNM2	54805	NM_017649	cyclin and CBS domain divalent metal cation transport mediator 2	protein-coding
WM-1..fq_peak_465	chr14	77026210	77026508	+	50	exon (NM_024496, exon 1 of 1)	2340	IRF2BPL	64207	NM_024496	interferon regulatory factor 2 binding protein-like	protein-coding
WM-1..fq_peak_521	chr16	740907	741171	+	50	promoter-TSS (NM_022493)	-42	NARFL	64428	NM_022493	nuclear prelamin A recognition factor-like	protein-coding
WM-1..fq_peak_761	chr17	48626587	48626834	+	50	promoter-TSS (NM_024017)	-237	HOXB9	3219	NM_024017	homeobox B9	protein-coding
WM-1..fq_peak_996a	chr19	11197426	11198087	+	50	promoter-TSS (NM_001136191)	-189	KANK2	25959	NM_015493	KN motif and ankyrin repeat domains 2	protein-coding
WM-1..fq_peak_1011b	chr19	13841217	13841870	+	50	Intergenic	-4884	MIR23A	407010	NR_029495	microRNA 23a	ncRNA
WM-1..fq_peak_1396	chr3	47781777	47782091	+	50	promoter-TSS (NM_003074)	-19	SMARCC1	6599	NM_003074	SWI/SNF related, matrix associated, actin dependent regulator of chromatin, subfamily c, member 1	protein-coding
WM-1..fq_peak_1550	chr5	141849626	141849825	+	50	Intergenic	16477	PCDH1	5097	NM_002587	protocadherin 1	protein-coding
WM-1..fq_peak_187b	chr10	72319406	72320069	+	49	Intergenic	35412	DNAJB12	54788	NM_017626	DnaJ (Hsp40) homolog, subfamily B, member 12	protein-coding
WM-1..fq_peak_679	chr17	8152294	8152510	+	49	promoter-TSS (NM_002616)	33	PER1	5187	NM_002616	period circadian clock 1	protein-coding
WM-1..fq_peak_1020	chr19	14117793	14118005	+	49	promoter-TSS (NM_002730)	-152	PRKACA	5566	NM_002730	protein kinase, cAMP-dependent, catalytic, alpha	protein-coding
WM-1..fq_peak_1040	chr19	18831851	18832330	+	49	5' UTR (NM_002911, exon 1 of 24)	155	UPF1	5976	NM_002911	UPF1 regulator of nonsense transcripts homolog (yeast)	protein-coding
WM-1..fq_peak_1153	chr19	58380814	58381013	+	49	intron (NM_138466, intron 1 of 2)	109	ZNF837	116412	NM_138466	zinc finger protein 837	protein-coding
WM-1..fq_peak_1364	chr22	39520897	39521130	+	49	5' UTR (NM_001675, exon 1 of 2)	449	ATF4	468	NM_001675	activating transcription factor 4	protein-coding
WM-1..fq_peak_1372	chr22	43089169	43089513	+	49	promoter-TSS (NM_012263)	87	TTLL1	25809	NM_012263	tubulin tyrosine ligase-like family, member 1	protein-coding
WM-1..fq_peak_1645	chr7	24980186	24980451	+	49	promoter-TSS (NM_015550)	-106	OSBPL3	26031	NM_015550	oxysterol binding protein-like 3	protein-coding
WM-1..fq_peak_1733	chr8	102810358	102810591	+	49	Intergenic	53695	AZIN1	51582	NM_015878	antizyme inhibitor 1	protein-coding
WM-1..fq_peak_849	chr18	80034209	80034630	+	48	promoter-TSS (NM_001171967)	73	RBFA	79863	NM_024805	ribosome binding factor A (putative)	protein-coding
WM-1..fq_peak_886b	chr19	1383349	1384046	+	48	promoter-TSS (NM_024407)	-187	NDUFS7	374291	NM_024407	NADH dehydrogenase (ubiquinone) Fe-S protein 7, 20kDa (NADH-coenzyme Q reductase)	protein-coding
WM-1..fq_peak_1198	chr2	70142107	70142716	+	48	Intergenic	-17095	LOC100133985	100133985	NR_024444	uncharacterized LOC100133985	ncRNA
WM-1..fq_peak_1313a	chr20	62302820	62303291	+	48	intron (NM_007002, intron 1 of 9)	159	ADRM1	11047	NM_007002	adhesion regulating molecule 1	protein-coding
WM-1..fq_peak_199	chr10	78973835	78974042	+	47	intron (NR_015429, intron 3 of 7)	93510	ZMIZ1-AS1	283050	NR_015429	ZMIZ1 antisense RNA 1	ncRNA
WM-1..fq_peak_403	chr12	121399795	121400230	+	47	promoter-TSS (NM_194271)	-71	RNF34	80196	NM_025126	ring finger protein 34, E3 ubiquitin protein ligase	protein-coding
WM-1..fq_peak_358	chr12	32106594	32106962	+	47	promoter-TSS (NM_001714)	-473	BICD1	636	NM_001714	bicaudal D homolog 1 (Drosophila)	protein-coding
WM-1..fq_peak_410	chr12	122752633	122752832	+	47	promoter-TSS (NM_003677)	-92	DENR	8562	NM_003677	density-regulated protein	protein-coding
WM-1..fq_peak_754	chr17	47649722	47650028	+	47	promoter-TSS (NM_002265)	37	KPNB1	3837	NM_002265	karyopherin (importin) beta 1	protein-coding
WM-1..fq_peak_989b	chr19	10717742	10718255	+	47	promoter-TSS (NM_001190716)	-55	DNM2	1785	NM_004945	dynamin 2	protein-coding
WM-1..fq_peak_912	chr19	2270631	2270915	+	47	intron (NM_001301020, intron 1 of 4)	1287	OAZ1	4946	NM_004152	ornithine decarboxylase antizyme 1	protein-coding
WM-1..fq_peak_868	chr19	1021034	1021264	+	47	promoter-TSS (NR_004394)	-7	TMEM259	91304	NM_033420	transmembrane protein 259	protein-coding
WM-1..fq_peak_949	chr19	4058171	4058386	+	47	intron (NM_015898, intron 1 of 2)	8540	ZBTB7A	51341	NM_015898	zinc finger and BTB domain containing 7A	protein-coding
WM-1..fq_peak_1141	chr19	54159833	54160032	+	47	promoter-TSS (NM_024316)	-189	LENG1	79165	NM_024316	leukocyte receptor cluster (LRC) member 1	protein-coding
WM-1..fq_peak_1391	chr3	44861770	44861991	+	47	promoter-TSS (NR_030290)	-8	MIR564	693149	NR_030290	microRNA 564	ncRNA
WM-1..fq_peak_1700	chr8	22141718	22141943	+	47	5' UTR (NM_025232, exon 1 of 8)	105	REEP4	80346	NM_025232	receptor accessory protein 4	protein-coding
WM-1..fq_peak_184	chr10	68075023	68075271	+	46	5' UTR (NM_001278187, exon 1 of 4)	199	HERC4	26091	NM_015601	HECT and RLD domain containing E3 ubiquitin protein ligase 4	protein-coding
WM-1..fq_peak_288	chr11	64305222	64305578	+	46	promoter-TSS (NM_004451)	-128	ESRRA	2101	NM_004451	estrogen-related receptor alpha	protein-coding
WM-1..fq_peak_339	chr11	125887537	125887736	+	46	5' UTR (NM_001134793, exon 1 of 3)	576	HYLS1	219844	NM_145014	hydrolethalus syndrome 1	protein-coding
WM-1..fq_peak_301	chr11	66326658	66326931	+	46	Intergenic	9735	RIN1	9610	NM_004292	Ras and Rab interactor 1	protein-coding
WM-1..fq_peak_259	chr11	33286959	33287311	+	46	exon (NM_001278163, exon 2 of 16)	28804	HIPK3	10114	NM_005734	homeodomain interacting protein kinase 3	protein-coding
WM-1..fq_peak_244	chr11	1203595	1203889	+	46	Intergenic	-19323	MUC5B	727897	NM_002458	mucin 5B, oligomeric mucus/gel-forming	protein-coding
WM-1..fq_peak_514	chr16	234702	234993	+	46	non-coding (NR_104317, exon 1 of 14)	301	ITFG3	83986	NM_032039	integrin alpha FG-GAP repeat containing 3	protein-coding
WM-1..fq_peak_602	chr16	67893069	67893365	+	46	promoter-TSS (NM_006742)	-55	PSKH1	5681	NM_006742	protein serine kinase H1	protein-coding
WM-1..fq_peak_640a	chr16	89720616	89722104	+	46	promoter-TSS (NR_110129)	-182	ZNF276	92822	NM_152287	zinc finger protein 276	protein-coding
WM-1..fq_peak_515	chr16	352626	352890	+	46	promoter-TSS (NM_181050)	-82	AXIN1	8312	NM_003502	axin 1	protein-coding
WM-1..fq_peak_549	chr16	2980449	2980659	+	46	promoter-TSS (NM_001258451)	-15	PKMYT1	9088	NM_004203	protein kinase, membrane associated tyrosine/threonine 1	protein-coding
WM-1..fq_peak_698	chr17	30906213	30906413	+	46	promoter-TSS (NM_024683)	-45	TEFM	79736	NM_024683	transcription elongation factor, mitochondrial	protein-coding
WM-1..fq_peak_697	chr17	30708708	30709053	+	46	promoter-TSS (NR_024187)	-728	SUZ12P1	440423	NR_024187	suppressor of zeste 12 homolog pseudogene 1	pseudo
WM-1..fq_peak_778	chr17	68205353	68205606	+	46	Intergenic	6819	LOC440461	440461	NR_027283	Rho GTPase activating protein 27 pseudogene	pseudo
WM-1..fq_peak_917	chr19	2463056	2463310	+	46	Intergenic	-6215	LMNB2	84823	NM_032737	lamin B2	protein-coding
WM-1..fq_peak_998	chr19	11482631	11482925	+	46	TTS (NM_138783)	-1790	ELAVL3	1995	NM_001420	ELAV like neuron-specific RNA binding protein 3	protein-coding
WM-1..fq_peak_914b	chr19	2328401	2328932	+	46	promoter-TSS (NM_152988)	36	SPPL2B	56928	NM_152988	signal peptide peptidase like 2B	protein-coding
WM-1..fq_peak_1037	chr19	18438668	18438923	+	46	promoter-TSS (NM_016368)	-494	ISYNA1	51477	NM_016368	inositol-3-phosphate synthase 1	protein-coding
WM-1..fq_peak_931	chr19	3035619	3035845	+	46	intron (NM_001144761, intron 2 of 19)	-6118	TLE2	7089	NM_003260	transducin-like enhancer of split 2	protein-coding
WM-1..fq_peak_975	chr19	7680641	7680864	+	46	promoter-TSS (NM_001042462)	-69	TRAPPC5	126003	NM_174894	trafficking protein particle complex 5	protein-coding
WM-1..fq_peak_1199	chr2	70257994	70258193	+	46	promoter-TSS (NM_016297)	-6	PCYOX1	51449	NM_016297	prenylcysteine oxidase 1	protein-coding
WM-1..fq_peak_1223	chr2	113583875	113584074	+	46	promoter-TSS (NR_031632)	321	WASH2P	375260	NM_198943	WAS protein family homolog 2 pseudogene	pseudo
WM-1..fq_peak_1265	chr2	241356150	241356768	+	46	intron (NM_001282984, intron 1 of 17)	210	FARP2	9855	NM_014808	FERM, RhoGEF and pleckstrin domain protein 2	protein-coding
WM-1..fq_peak_1253	chr2	232697624	232697823	+	46	intron (NM_001103148, intron 1 of 27)	418	GIGYF2	26058	NM_015575	GRB10 interacting GYF protein 2	protein-coding
WM-1..fq_peak_1263	chr2	241314966	241315377	+	46	promoter-TSS (NM_001282972)	-16	43710	4735	NM_004404	septin 2	protein-coding
WM-1..fq_peak_1292	chr20	34302796	34303007	+	46	intron (NM_001161766, intron 1 of 9)	508	AHCY	191	NM_000687	adenosylhomocysteinase	protein-coding
WM-1..fq_peak_1300	chr20	37384754	37385059	+	46	intron (NM_198291, intron 4 of 13)	38778	SRC	6714	NM_005417	SRC proto-oncogene, non-receptor tyrosine kinase	protein-coding
WM-1..fq_peak_1369	chr22	41285568	41285822	+	46	5' UTR (NM_001278651, exon 1 of 17)	322	RANGAP1	5905	NM_002883	Ran GTPase activating protein 1	protein-coding
WM-1..fq_peak_1453	chr3	196013053	196013274	+	46	Intergenic	-22884	SDHAP1	255812	NR_003264	succinate dehydrogenase complex, subunit A, flavoprotein pseudogene 1	pseudo
WM-1..fq_peak_1392	chr3	46846099	46846340	+	46	Intergenic	-12124	PRSS42	339906	NM_182702	protease, serine, 42	protein-coding
WM-1..fq_peak_1505	chr4	77156985	77157417	+	46	promoter-TSS (NM_004354)	-3	CCNG2	901	NM_004354	cyclin G2	protein-coding
WM-1..fq_peak_1481b	chr4	2009154	2009661	+	46	promoter-TSS (NM_005663)	-172	NELFA	7469	NM_005663	negative elongation factor complex member A	protein-coding
WM-1..fq_peak_1514	chr4	119747034	119747233	+	46	Intergenic	57382	LINC01365	101927007	NR_110660	long intergenic non-protein coding RNA 1365	ncRNA
WM-1..fq_peak_1525	chr5	14144175	14144400	+	46	intron (NM_007118, intron 1 of 56)	567	TRIO	7204	NM_007118	trio Rho guanine nucleotide exchange factor	protein-coding
WM-1..fq_peak_1612	chr6	79947381	79947685	+	46	promoter-TSS (NM_022726)	65	ELOVL4	6785	NM_022726	ELOVL fatty acid elongase 4	protein-coding
WM-1..fq_peak_1667	chr7	76047872	76048140	+	46	promoter-TSS (NM_016086)	-3	STYXL1	51657	NM_016086	serine/threonine/tyrosine interacting-like 1	protein-coding
WM-1..fq_peak_1731	chr8	100158235	100158496	+	46	promoter-TSS (NM_003114)	30	SPAG1	6674	NM_003114	sperm associated antigen 1	protein-coding
WM-1..fq_peak_1697	chr8	1823660	1823908	+	46	promoter-TSS (NM_014629)	-199	ARHGEF10	9639	NM_014629	Rho guanine nucleotide exchange factor (GEF) 10	protein-coding
WM-1..fq_peak_1829	chr9	129334249	129334653	+	46	Intergenic	-2472	LINC01503	100506119	NR_120685	long intergenic non-protein coding RNA 1503	ncRNA
WM-1..fq_peak_1887	chrX	15854694	15855059	+	46	5' UTR (NM_003916, exon 1 of 5)	138	AP1S2	8905	NM_003916	adaptor-related protein complex 1, sigma 2 subunit	protein-coding
WM-1..fq_peak_44	chr1	19311899	19312253	+	45	promoter-TSS (NM_001287531)	70	AKR7A2	8574	NM_003689	aldo-keto reductase family 7, member A2 (aflatoxin aldehyde reductase)	protein-coding
WM-1..fq_peak_204	chr10	97335027	97335238	+	45	promoter-TSS (NM_012083)	-431	FRAT2	23401	NM_012083	frequently rearranged in advanced T-cell lymphomas 2	protein-coding
WM-1..fq_peak_238	chr11	619120	619523	+	45	exon (NM_031264, exon 12 of 14)	-3322	IRF7	3665	NM_001572	interferon regulatory factor 7	protein-coding
WM-1..fq_peak_287	chr11	64285489	64285819	+	45	promoter-TSS (NM_032989)	-456	GPR137	56834	NM_020155	G protein-coupled receptor 137	protein-coding
WM-1..fq_peak_234	chr11	417170	417411	+	45	TTS (NM_001012302)	107	SIGIRR	59307	NM_021805	single immunoglobulin and toll-interleukin 1 receptor (TIR) domain	protein-coding
WM-1..fq_peak_235	chr11	518686	519001	+	45	Intergenic	-11560	RNH1	6050	NM_002939	ribonuclease/angiogenin inhibitor 1	protein-coding
WM-1..fq_peak_502	chr15	73992226	73992425	+	45	promoter-TSS (NM_001256677)	23	STOML1	9399	NM_004809	stomatin (EPB72)-like 1	protein-coding
WM-1..fq_peak_595	chr16	66830849	66831108	+	45	promoter-TSS (NM_003905)	-2	NAE1	8883	NM_003905	NEDD8 activating enzyme E1 subunit 1	protein-coding
WM-1..fq_peak_1114	chr19	47743248	47743794	+	45	TTS (NM_014601)	-2015	GLTSCR2	29997	NM_015710	glioma tumor suppressor candidate region gene 2	protein-coding
WM-1..fq_peak_1120	chr19	48646439	48646711	+	45	promoter-TSS (NM_001217)	-381	CA11	770	NM_001217	carbonic anhydrase XI	protein-coding
WM-1..fq_peak_1109	chr19	47239612	47239811	+	45	Intergenic	-6945	BBC3	27113	NM_014417	BCL2 binding component 3	protein-coding
WM-1..fq_peak_1108b	chr19	47230545	47231058	+	45	intron (NM_001127240, intron 1 of 3)	393	BBC3	27113	NM_014417	BCL2 binding component 3	protein-coding
WM-1..fq_peak_1029	chr19	17292603	17292988	+	45	exon (NM_024527, exon 5 of 5)	10678	ABHD8	79575	NM_024527	abhydrolase domain containing 8	protein-coding
WM-1..fq_peak_1216	chr2	96638275	96638632	+	45	promoter-TSS (NM_001115016)	-74	KANSL3	55683	NM_017991	KAT8 regulatory NSL complex subunit 3	protein-coding
WM-1..fq_peak_1196	chr2	69386986	69387534	+	45	promoter-TSS (NM_001244710)	-6	GFPT1	2673	NM_002056	glutamine--fructose-6-phosphate transaminase 1	protein-coding
WM-1..fq_peak_1594	chr6	36679711	36680075	+	45	intron (NM_001220778, intron 1 of 2)	1183	CDKN1A	1026	NM_000389	cyclin-dependent kinase inhibitor 1A (p21, Cip1)	protein-coding
WM-1..fq_peak_1652	chr7	48035350	48035553	+	45	promoter-TSS (NM_001267866)	-60	C7orf57	136288	NM_001100159	chromosome 7 open reading frame 57	protein-coding
WM-1..fq_peak_1824	chr9	128829601	128829830	+	45	intron (NM_016390, intron 1 of 11)	106	C9orf114	51490	NM_016390	chromosome 9 open reading frame 114	protein-coding
WM-1..fq_peak_98	chr1	150561000	150561199	+	44	TTS (NM_019032)	9170	MIR4257	100422997	NR_036211	microRNA 4257	ncRNA
WM-1..fq_peak_150	chr1	212285116	212285427	+	44	promoter-TSS (NM_006243)	-266	PPP2R5A	5525	NM_006243	protein phosphatase 2, regulatory subunit B', alpha	protein-coding
WM-1..fq_peak_138	chr1	201349240	201349439	+	44	Intergenic	28361	TNNT2	7139	NM_000364	troponin T type 2 (cardiac)	protein-coding
WM-1..fq_peak_50	chr1	24745124	24745479	+	44	promoter-TSS (NM_013943)	32	CLIC4	25932	NM_013943	chloride intracellular channel 4	protein-coding
WM-1..fq_peak_187a	chr10	72319406	72320069	+	44	Intergenic	35412	DNAJB12	54788	NM_017626	DnaJ (Hsp40) homolog, subfamily B, member 12	protein-coding
WM-1..fq_peak_175	chr10	27742224	27742703	+	44	intron (NM_001242702, intron 2 of 6)	-2152	MKX-AS1	101929202	NR_121652	MKX antisense RNA 1	ncRNA
WM-1..fq_peak_367	chr12	50085239	50085519	+	44	exon (NM_003076, exon 1 of 13)	179	SMARCD1	6602	NM_003076	SWI/SNF related, matrix associated, actin dependent regulator of chromatin, subfamily d, member 1	protein-coding
WM-1..fq_peak_599	chr16	67530043	67530267	+	44	intron (NM_001193523, intron 1 of 21)	518	FAM65A	79567	NM_024519	family with sequence similarity 65, member A	protein-coding
WM-1..fq_peak_539	chr16	2267981	2268180	+	44	promoter-TSS (NM_006711)	-194	RNPS1	10921	NM_006711	RNA binding protein S1, serine-rich domain	protein-coding
WM-1..fq_peak_740	chr17	43917804	43918018	+	44	TTS (NR_026770)	703	FAM215A	23591	NR_026770	family with sequence similarity 215, member A (non-protein coding)	ncRNA
WM-1..fq_peak_824	chr17	82698511	82698872	+	44	promoter-TSS (NM_006822)	31	RAB40B	10966	NM_006822	RAB40B, member RAS oncogene family	protein-coding
WM-1..fq_peak_747	chr17	44321699	44321955	+	44	intron (NM_001143780, intron 5 of 11)	3022	SLC25A39	51629	NM_016016	solute carrier family 25, member 39	protein-coding
WM-1..fq_peak_1043	chr19	18869792	18870164	+	44	intron (NM_001492, intron 7 of 7)	26166	GDF1	2657	NM_001492	growth differentiation factor 1	protein-coding
WM-1..fq_peak_1150	chr19	58002726	58002952	+	44	promoter-TSS (NR_036508)	-55	LOC100128398	100128398	NR_036508	uncharacterized LOC100128398	ncRNA
WM-1..fq_peak_879	chr19	1205427	1205757	+	44	promoter-TSS (NM_000455)	-207	STK11	6794	NM_000455	serine/threonine kinase 11	protein-coding
WM-1..fq_peak_948	chr19	4007569	4007911	+	44	promoter-TSS (NM_015897)	-11	PIAS4	51588	NM_015897	protein inhibitor of activated STAT, 4	protein-coding
WM-1..fq_peak_1144	chr19	55258883	55259383	+	44	promoter-TSS (NM_014931)	-463	PPP6R1	22870	NM_014931	protein phosphatase 6, regulatory subunit 1	protein-coding
WM-1..fq_peak_928	chr19	2841237	2841467	+	44	promoter-TSS (NM_152791)	-83	ZNF555	148254	NM_152791	zinc finger protein 555	protein-coding
WM-1..fq_peak_986	chr19	10416744	10417036	+	44	5' UTR (NM_001243121, exon 2 of 17)	117	PDE4A	5141	NM_006202	phosphodiesterase 4A, cAMP-specific	protein-coding
WM-1..fq_peak_1060	chr19	37371038	37371259	+	44	promoter-TSS (NM_032453)	-9	ZNF527	84503	NM_032453	zinc finger protein 527	protein-coding
WM-1..fq_peak_914a	chr19	2328401	2328932	+	44	promoter-TSS (NM_152988)	36	SPPL2B	56928	NM_152988	signal peptide peptidase like 2B	protein-coding
WM-1..fq_peak_1045a	chr19	19063530	19064088	+	44	promoter-TSS (NM_178526)	-185	SLC25A42	284439	NM_178526	solute carrier family 25, member 42	protein-coding
WM-1..fq_peak_1042	chr19	18866706	18866912	+	44	3' UTR (NM_002911, exon 24 of 24)	29335	GDF1	2657	NM_001492	growth differentiation factor 1	protein-coding
WM-1..fq_peak_1250	chr2	231786274	231786567	+	44	promoter-TSS (NM_022730)	37	COPS7B	64708	NM_022730	COP9 signalosome subunit 7B	protein-coding
WM-1..fq_peak_1202	chr2	73177405	73177623	+	44	Intergenic	-24744	NOTO	344022	NM_001134462	notochord homeobox	protein-coding
WM-1..fq_peak_1181	chr2	37671362	37671614	+	44	5' UTR (NM_006449, exon 1 of 2)	711	CDC42EP3	10602	NM_006449	CDC42 effector protein (Rho GTPase binding) 3	protein-coding
WM-1..fq_peak_1317	chr20	63178194	63178574	+	44	promoter-TSS (NR_029670)	-116	MIR124-3	406909	NR_029670	microRNA 124-3	ncRNA
WM-1..fq_peak_1312	chr20	62182720	62182936	+	44	promoter-TSS (NM_015666)	-197	MTG2	26164	NM_015666	mitochondrial ribosome-associated GTPase 2	protein-coding
WM-1..fq_peak_1383	chr22	50307070	50307269	+	44	intron (NM_012401, intron 1 of 36)	403	PLXNB2	23654	NM_012401	plexin B2	protein-coding
WM-1..fq_peak_1506	chr4	82891105	82891326	+	44	promoter-TSS (NM_016211)	-33	SEC31A	22872	NM_014933	SEC31 homolog A (S. cerevisiae)	protein-coding
WM-1..fq_peak_1554	chr5	169300926	169301173	+	44	promoter-TSS (NM_003062)	80	SLIT3	6586	NM_003062	slit homolog 3 (Drosophila)	protein-coding
WM-1..fq_peak_1632	chr7	2018468	2018790	+	44	intron (NM_001013836, intron 12 of 18)	-174376	MIR4655	100616160	NR_039799	microRNA 4655	ncRNA
WM-1..fq_peak_1760	chr8	144326727	144326926	+	44	promoter-TSS (NM_012079)	93	DGAT1	8694	NM_012079	diacylglycerol O-acyltransferase 1	protein-coding
WM-1..fq_peak_1744	chr8	143597450	143597803	+	44	promoter-TSS (NM_001130057)	49	EEF1D	1936	NM_001960	eukaryotic translation elongation factor 1 delta (guanine nucleotide exchange protein)	protein-coding
WM-1..fq_peak_1791	chr9	72365119	72365374	+	44	promoter-TSS (NM_006007)	1	ZFAND5	7763	NM_006007	zinc finger, AN1-type domain 5	protein-coding
WM-1..fq_peak_1803	chr9	124941006	124941214	+	44	promoter-TSS (NM_002077)	-3	GOLGA1	2800	NM_002077	golgin A1	protein-coding
WM-1..fq_peak_1835	chr9	129824037	129824290	+	44	promoter-TSS (NM_000113)	-1	TOR1A	1861	NM_000113	torsin family 1, member A (torsin A)	protein-coding
WM-1..fq_peak_406	chr12	121812493	121812742	+	43	intron (NM_015048, intron 5 of 16)	7885	SETD1B	23067	NM_015048	SET domain containing 1B	protein-coding
WM-1..fq_peak_474a	chr14	103207495	103207986	+	43	Intergenic	-18712	LINC00605	100131366	NR_033938	long intergenic non-protein coding RNA 605	ncRNA
WM-1..fq_peak_956	chr19	4670166	4670464	+	43	promoter-TSS (NM_019107)	88	C19orf10	56005	NM_019107	chromosome 19 open reading frame 10	protein-coding
WM-1..fq_peak_895	chr19	1652831	1653111	+	43	promoter-TSS (NM_003200)	-642	TCF3	6929	NM_003200	transcription factor 3	protein-coding
WM-1..fq_peak_1183	chr2	39778990	39779200	+	43	intron (NR_028102, intron 1 of 10)	181	THUMPD2	80745	NM_025264	THUMP domain containing 2	protein-coding
WM-1..fq_peak_1246	chr2	219218950	219219156	+	43	promoter-TSS (NM_005689)	-63	ABCB6	10058	NM_005689	ATP-binding cassette, sub-family B (MDR/TAP), member 6	protein-coding
WM-1..fq_peak_1331	chr21	33642669	33642943	+	43	promoter-TSS (NM_145858)	328	ITSN1	6453	NM_003024	intersectin 1 (SH3 domain protein)	protein-coding
WM-1..fq_peak_1474	chr4	1513221	1513495	+	43	Intergenic	-106916	NKX1-1	54729	NM_001290079	NK1 homeobox 1	protein-coding
WM-1..fq_peak_28	chr1	8817610	8817822	+	42	promoter-TSS (NM_012102)	-76	RERE	473	NM_012102	arginine-glutamic acid dipeptide (RE) repeats	protein-coding
WM-1..fq_peak_125	chr1	155273268	155273472	+	42	5' UTR (NM_001294338, exon 1 of 13)	159	CLK2	1196	NM_001291	CDC-like kinase 2	protein-coding
WM-1..fq_peak_145	chr1	203629535	203629734	+	42	intron (NM_001001396, intron 1 of 21)	2847	ATP2B4	493	NM_001684	ATPase, Ca++ transporting, plasma membrane 4	protein-coding
WM-1..fq_peak_346	chr12	6384009	6384234	+	42	promoter-TSS (NM_002342)	88	LTBR	4055	NM_002342	lymphotoxin beta receptor (TNFR superfamily, member 3)	protein-coding
WM-1..fq_peak_405	chr12	121800122	121800472	+	42	intron (NR_002809, intron 4 of 6)	3187	LINC01089	338799	NR_002809	long intergenic non-protein coding RNA 1089	ncRNA
WM-1..fq_peak_375	chr12	54017839	54018095	+	42	intron (NM_014620, intron 1 of 3)	1115	HOXC5	3222	NM_018953	homeobox C5	protein-coding
WM-1..fq_peak_734	chr17	41918682	41918894	+	42	intron (NM_001096, intron 1 of 28)	231	ACLY	47	NM_001096	ATP citrate lyase	protein-coding
WM-1..fq_peak_1072	chr19	41958375	41958586	+	42	intron (NM_006423, intron 2 of 4)	896	RABAC1	10567	NM_006423	Rab acceptor 1 (prenylated)	protein-coding
WM-1..fq_peak_877	chr19	1173394	1173597	+	42	intron (NM_014963, intron 1 of 31)	788	SBNO2	22904	NM_014963	strawberry notch homolog 2 (Drosophila)	protein-coding
WM-1..fq_peak_1007	chr19	13034142	13034394	+	42	intron (NM_002501, intron 2 of 9)	9687	NFIX	4784	NM_002501	nuclear factor I/X (CCAAT-binding transcription factor)	protein-coding
WM-1..fq_peak_1703	chr8	22589113	22589320	+	42	intron (NM_176871, intron 5 of 9)	8742	PDLIM2	64236	NM_021630	PDZ and LIM domain 2 (mystique)	protein-coding
WM-1..fq_peak_1132	chr19	49677354	49677732	+	41	intron (NM_198318, intron 1 of 9)	391	PRMT1	3276	NM_001536	protein arginine methyltransferase 1	protein-coding
WM-1..fq_peak_1507	chr4	83012932	83013131	+	41	promoter-TSS (NM_001115007)	-90	LIN54	132660	NM_194282	lin-54 DREAM MuvB core complex component	protein-coding
WM-1..fq_peak_172	chr10	21495748	21496141	+	40	TTS (NR_031736)	697	MIR1915	100302129	NR_031736	microRNA 1915	ncRNA
WM-1..fq_peak_769	chr17	50199298	50199533	+	40	intron (NM_000088, intron 4 of 50)	2224	COL1A1	1277	NM_000088	collagen, type I, alpha 1	protein-coding
WM-1..fq_peak_854	chr19	659359	659595	+	40	intron (NM_194460, intron 1 of 8)	3756	RNF126	55658	NM_017876	ring finger protein 126	protein-coding
WM-1..fq_peak_1531	chr5	34656232	34656522	+	40	promoter-TSS (NM_001145520)	49	RAI14	26064	NM_015577	retinoic acid induced 14	protein-coding
WM-1..fq_peak_157	chr1	227735255	227735504	+	39	promoter-TSS (NM_023007)	32	JMJD4	65094	NM_023007	jumonji domain containing 4	protein-coding
WM-1..fq_peak_42	chr1	16913780	16914147	+	39	Intergenic	-7987	CROCC	9696	NM_014675	ciliary rootlet coiled-coil, rootletin	protein-coding
WM-1..fq_peak_161	chr1	234478446	234478673	+	39	exon (NM_005646, exon 1 of 30)	544	TARBP1	6894	NM_005646	TAR (HIV-1) RNA binding protein 1	protein-coding
WM-1..fq_peak_3	chr1	942479	942735	+	39	exon (NM_152486, exon 11 of 14)	16692	NOC2L	26155	NM_015658	nucleolar complex associated 2 homolog (S. cerevisiae)	protein-coding
WM-1..fq_peak_420	chr13	19958461	19958762	+	39	promoter-TSS (NM_003453)	-59	ZMYM2	7750	NM_003453	zinc finger, MYM-type 2	protein-coding
WM-1..fq_peak_792a	chr17	77140806	77141165	+	39	promoter-TSS (NM_003003)	62	SEC14L1	6397	NM_003003	SEC14-like 1 (S. cerevisiae)	protein-coding
WM-1..fq_peak_820	chr17	82231021	82231286	+	39	intron (NM_004207, intron 1 of 4)	-1079	SLC16A3	9123	NM_004207	solute carrier family 16 (monocarboxylate transporter), member 3	protein-coding
WM-1..fq_peak_1014	chr19	13938295	13938570	+	39	promoter-TSS (NM_024825)	44	PODNL1	79883	NM_024825	podocan-like 1	protein-coding
WM-1..fq_peak_1326	chr21	8219822	8220094	+	39	intron (NR_003287, intron 1 of 2)	6070	RNA28S5	100008589	NR_003287	RNA, 28S ribosomal 5	rRNA
WM-1..fq_peak_1354	chr22	31489678	31490073	+	39	promoter-TSS (NM_001164501)	13	EIF4ENIF1	56478	NM_019843	eukaryotic translation initiation factor 4E nuclear import factor 1	protein-coding
WM-1..fq_peak_1346	chr22	24156467	24156674	+	39	intron (NM_012295, intron 29 of 36)	-24906	SUSD2	56241	NM_019601	sushi domain containing 2	protein-coding
WM-1..fq_peak_1759	chr8	144147751	144148042	+	39	promoter-TSS (NM_001099281)	-120	MROH1	727957	NM_032450	maestro heat-like repeat family member 1	protein-coding
WM-1..fq_peak_1729	chr8	98426847	98427145	+	39	promoter-TSS (NM_020697)	-26	KCNS2	3788	NM_020697	potassium voltage-gated channel, delayed-rectifier, subfamily S, member 2	protein-coding
WM-1..fq_peak_34	chr1	10210916	10211214	+	38	intron (NM_183416, intron 1 of 20)	359	KIF1B	23095	NM_015074	kinesin family member 1B	protein-coding
WM-1..fq_peak_56	chr1	26234011	26234489	+	38	promoter-TSS (NM_001281517)	97	CEP85	64793	NM_022778	centrosomal protein 85kDa	protein-coding
WM-1..fq_peak_143	chr1	203052029	203052343	+	38	intron (NM_015053, intron 1 of 16)	1003	PPFIA4	8497	NM_015053	protein tyrosine phosphatase, receptor type, f polypeptide (PTPRF), interacting protein (liprin), alpha 4	protein-coding
WM-1..fq_peak_58	chr1	26907764	26908030	+	38	Intergenic	6179	NR0B2	8431	NM_021969	nuclear receptor subfamily 0, group B, member 2	protein-coding
WM-1..fq_peak_85	chr1	52366174	52366393	+	38	promoter-TSS (NM_032449)	-78	CC2D1B	200014	NM_032449	coiled-coil and C2 domain containing 1B	protein-coding
WM-1..fq_peak_69	chr1	32013625	32013911	+	38	promoter-TSS (NR_073499)	74	KHDRBS1	10657	NM_006559	KH domain containing, RNA binding, signal transduction associated 1	protein-coding
WM-1..fq_peak_147	chr1	206490074	206490298	+	38	intron (NM_014002, intron 16 of 21)	15383	MIR6769B	102466202	NR_106919	microRNA 6769b	ncRNA
WM-1..fq_peak_185	chr10	71301154	71301365	+	38	3' UTR (NM_170744, exon 17 of 17)	-17994	SLC29A3	55315	NM_018344	solute carrier family 29 (equilibrative nucleoside transporter), member 3	protein-coding
WM-1..fq_peak_193	chr10	73874262	73874492	+	38	intron (NM_172169, intron 1 of 20)	214	CAMK2G	818	NM_001222	calcium/calmodulin-dependent protein kinase II gamma	protein-coding
WM-1..fq_peak_318	chr11	68447219	68447549	+	38	intron (NM_002335, intron 22 of 22)	-13334	PPP6R3	55291	NM_018312	protein phosphatase 6, regulatory subunit 3	protein-coding
WM-1..fq_peak_338	chr11	124891780	124891979	+	38	intron (NM_001301088, intron 10 of 17)	6056	ROBO4	54538	NM_019055	roundabout, axon guidance receptor, homolog 4 (Drosophila)	protein-coding
WM-1..fq_peak_317	chr11	68317524	68317723	+	38	intron (NM_002335, intron 1 of 22)	5014	LRP5	4041	NM_002335	low density lipoprotein receptor-related protein 5	protein-coding
WM-1..fq_peak_340	chr11	126268870	126269097	+	38	promoter-TSS (NM_003139)	-1	SRPR	6734	NM_003139	signal recognition particle receptor (docking protein)	protein-coding
WM-1..fq_peak_284	chr11	64153133	64153334	+	38	intron (NM_014067, intron 1 of 10)	12880	MACROD1	28992	NM_014067	MACRO domain containing 1	protein-coding
WM-1..fq_peak_389	chr12	100142766	100142966	+	38	promoter-TSS (NM_015054)	-2	UHRF1BP1L	23074	NM_015054	UHRF1 binding protein 1-like	protein-coding
WM-1..fq_peak_413	chr12	123266230	123266553	+	38	intron (NM_004642, intron 2 of 3)	1863	CDK2AP1	8099	NM_004642	cyclin-dependent kinase 2 associated protein 1	protein-coding
WM-1..fq_peak_482	chr15	21110274	21110540	+	38	Intergenic	169969	LINC01193	348120	NR_040094	long intergenic non-protein coding RNA 1193	ncRNA
WM-1..fq_peak_486	chr15	40441940	40442272	+	38	intron (NR_125372, intron 1 of 4)	955	BAHD1	22893	NM_014952	bromo adjacent homology domain containing 1	protein-coding
WM-1..fq_peak_563	chr16	4337910	4338233	+	38	3' UTR (NM_032575, exon 6 of 6)	5847	GLIS2	84662	NM_032575	GLIS family zinc finger 2	protein-coding
WM-1..fq_peak_576	chr16	29961931	29962251	+	38	promoter-TSS (NM_194280)	61	TMEM219	124446	NM_194280	transmembrane protein 219	protein-coding
WM-1..fq_peak_553	chr16	3158510	3158752	+	38	Intergenic	23498	ZNF213	7760	NM_004220	zinc finger protein 213	protein-coding
WM-1..fq_peak_523	chr16	1089916	1090149	+	38	3' UTR (NM_207419, exon 5 of 5)	6212	C1QTNF8	390664	NM_207419	C1q and tumor necrosis factor related protein 8	protein-coding
WM-1..fq_peak_668	chr17	4891346	4891545	+	38	intron (NM_001024937, intron 15 of 31)	-8208	C17orf107	100130311	NM_001145536	chromosome 17 open reading frame 107	protein-coding
WM-1..fq_peak_716	chr17	36218269	36218481	+	38	Intergenic	6599	CCL4	6351	NM_002984	chemokine (C-C motif) ligand 4	protein-coding
WM-1..fq_peak_708	chr17	36190638	36190951	+	38	Intergenic	5954	CCL3L3	414062	NM_001001437	chemokine (C-C motif) ligand 3-like 3	protein-coding
WM-1..fq_peak_690	chr17	28319048	28319277	+	38	promoter-TSS (NM_014573)	67	TMEM97	27346	NM_014573	transmembrane protein 97	protein-coding
WM-1..fq_peak_670	chr17	7027604	7027813	+	38	3' UTR (NM_181844, exon 9 of 9)	4658	BCL6B	255877	NM_181844	B-cell CLL/lymphoma 6, member B	protein-coding
WM-1..fq_peak_710	chr17	36192391	36192614	+	38	Intergenic	4246	CCL3L3	414062	NM_001001437	chemokine (C-C motif) ligand 3-like 3	protein-coding
WM-1..fq_peak_832	chr18	3012607	3012830	+	38	promoter-TSS (NM_014646)	-771	LPIN2	9663	NM_014646	lipin 2	protein-coding
WM-1..fq_peak_920	chr19	2550943	2551223	+	38	intron (NM_052847, intron 3 of 4)	74958	GADD45B	4616	NM_015675	growth arrest and DNA-damage-inducible, beta	protein-coding
WM-1..fq_peak_878	chr19	1193237	1193436	+	38	Intergenic	-12463	STK11	6794	NM_000455	serine/threonine kinase 11	protein-coding
WM-1..fq_peak_1004	chr19	12919313	12919574	+	38	promoter-TSS (NR_049880)	-171	SYCE2	256126	NM_001105578	synaptonemal complex central element protein 2	protein-coding
WM-1..fq_peak_892	chr19	1567186	1567618	+	38	intron (NM_203304, intron 1 of 1)	656	MEX3D	399664	NM_203304	mex-3 RNA binding family member D	protein-coding
WM-1..fq_peak_1082	chr19	44988416	44988625	+	38	intron (NM_001282176, intron 9 of 13)	-12929	RELB	5971	NM_006509	v-rel avian reticuloendotheliosis viral oncogene homolog B	protein-coding
WM-1..fq_peak_961	chr19	5340916	5341410	+	38	promoter-TSS (NM_130855)	-360	PTPRS	5802	NM_002850	protein tyrosine phosphatase, receptor type, S	protein-coding
WM-1..fq_peak_906	chr19	2042054	2042403	+	38	intron (NM_199054, intron 10 of 13)	9016	MKNK2	2872	NM_017572	MAP kinase interacting serine/threonine kinase 2	protein-coding
WM-1..fq_peak_899	chr19	1807457	1807689	+	38	intron (NR_047593, intron 5 of 28)	4664	ATP8B3	148229	NM_138813	ATPase, aminophospholipid transporter, class I, type 8B, member 3	protein-coding
WM-1..fq_peak_1157	chr19	58409245	58409444	+	38	intron (NM_173548, intron 1 of 3)	648	ZNF584	201514	NM_173548	zinc finger protein 584	protein-coding
WM-1..fq_peak_999	chr19	12064602	12065084	+	38	5' UTR (NM_001136501, exon 1 of 4)	112	ZNF844	284391	NM_001136501	zinc finger protein 844	protein-coding
WM-1..fq_peak_1005	chr19	12983594	12983801	+	38	Intergenic	-12073	NFIX	4784	NM_002501	nuclear factor I/X (CCAAT-binding transcription factor)	protein-coding
WM-1..fq_peak_858	chr19	869031	869230	+	38	intron (NM_005481, intron 13 of 15)	9465	CFD	1675	NM_001928	complement factor D (adipsin)	protein-coding
WM-1..fq_peak_1048	chr19	21358912	21359175	+	38	non-coding (NR_027130, exon 1 of 5)	110	ZNF738	148203	NR_027130	zinc finger protein 738	pseudo
WM-1..fq_peak_942	chr19	3547934	3548142	+	38	intron (NM_001287529, intron 3 of 9)	8881	C19orf71	100128569	NM_001135580	chromosome 19 open reading frame 71	protein-coding
WM-1..fq_peak_1254	chr2	236168394	236168593	+	38	promoter-TSS (NM_001485)	-484	GBX2	2637	NM_001485	gastrulation brain homeobox 2	protein-coding
WM-1..fq_peak_1168	chr2	11669901	11670128	+	38	exon (NM_012344, exon 1 of 4)	189	NTSR2	23620	NM_012344	neurotensin receptor 2	protein-coding
WM-1..fq_peak_1279	chr20	5911528	5911781	+	38	exon (NM_001819, exon 1 of 5)	326	CHGB	1114	NM_001819	chromogranin B (secretogranin 1)	protein-coding
WM-1..fq_peak_1311	chr20	62134776	62134975	+	38	3' UTR (NM_144703, exon 9 of 9)	8583	PSMA7	5688	NM_002792	proteasome (prosome, macropain) subunit, alpha type, 7	protein-coding
WM-1..fq_peak_1371	chr22	43015087	43015317	+	38	promoter-TSS (NM_001184970)	-24	PACSIN2	11252	NM_007229	protein kinase C and casein kinase substrate in neurons 2	protein-coding
WM-1..fq_peak_1400	chr3	48007471	48007716	+	38	intron (NM_001134364, intron 1 of 17)	81686	MAP4	4134	NM_002375	microtubule-associated protein 4	protein-coding
WM-1..fq_peak_1455	chr3	196318140	196318463	+	38	promoter-TSS (NM_152773)	-7	TCTEX1D2	255758	NM_152773	Tctex1 domain containing 2	protein-coding
WM-1..fq_peak_1408	chr3	49120239	49120824	+	38	TTS (NM_002292)	407	USP19	10869	NM_006677	ubiquitin specific peptidase 19	protein-coding
WM-1..fq_peak_1481a	chr4	2009154	2009661	+	38	promoter-TSS (NM_005663)	-172	NELFA	7469	NM_005663	negative elongation factor complex member A	protein-coding
WM-1..fq_peak_1494	chr4	39044768	39045009	+	38	promoter-TSS (NM_001171654)	57	KLHL5	51088	NM_015990	kelch-like family member 5	protein-coding
WM-1..fq_peak_1497	chr4	39718562	39718780	+	38	intron (NM_001111113, intron 1 of 4)	20627	UBE2K	3093	NM_005339	ubiquitin-conjugating enzyme E2K	protein-coding
WM-1..fq_peak_1491	chr4	3463868	3464067	+	38	intron (NM_001301071, intron 2 of 9)	661	DOK7	285489	NM_173660	docking protein 7	protein-coding
WM-1..fq_peak_1553	chr5	168288223	168288442	+	38	Intergenic	-3728	WWC1	23286	NM_015238	WW and C2 domain containing 1	protein-coding
WM-1..fq_peak_1560	chr5	179623146	179623594	+	38	intron (NM_005520, intron 1 of 13)	340	HNRNPH1	3187	NM_005520	heterogeneous nuclear ribonucleoprotein H1 (H)	protein-coding
WM-1..fq_peak_1619b	chr6	139373339	139373813	+	38	exon (NM_006079, exon 2 of 2)	637	CITED2	10370	NM_006079	Cbp/p300-interacting transactivator, with Glu/Asp-rich carboxy-terminal domain, 2	protein-coding
WM-1..fq_peak_1579	chr6	30466596	30466810	+	38	Intergenic	-22703	HLA-E	3133	NM_005516	major histocompatibility complex, class I, E	protein-coding
WM-1..fq_peak_1596	chr6	41734212	41734472	+	38	promoter-TSS (NM_001271945)	59	TFEB	7942	NM_007162	transcription factor EB	protein-coding
WM-1..fq_peak_1589	chr6	34154641	34155010	+	38	intron (NM_001256809, intron 1 of 8)	797	GRM4	2914	NM_000841	glutamate receptor, metabotropic 4	protein-coding
WM-1..fq_peak_1649	chr7	44019082	44019397	+	38	promoter-TSS (NR_003655)	-90	POLR2J4	84820	NM_032734	polymerase (RNA) II (DNA directed) polypeptide J4, pseudogene	pseudo
WM-1..fq_peak_1671	chr7	91264383	91264703	+	38	promoter-TSS (NM_003505)	75	FZD1	8321	NM_003505	frizzled class receptor 1	protein-coding
WM-1..fq_peak_1688	chr7	130733625	130733828	+	38	exon (NM_138693, exon 1 of 1)	307	KLF14	136259	NM_138693	Kruppel-like factor 14	protein-coding
WM-1..fq_peak_1850	chr9	136109761	136110089	+	38	Intergenic	8506	C9orf69	90120	NM_152833	chromosome 9 open reading frame 69	protein-coding
WM-1..fq_peak_1912	chrX	153668955	153669154	+	38	TTS (NM_001135740)	4234	PNCK	139728	NM_198452	pregnancy up-regulated nonubiquitous CaM kinase	protein-coding
WM-1..fq_peak_1908	chrX	130655864	130656063	+	38	intron (NM_182314, intron 11 of 15)	161022	FAM45B	55855	NM_018472	family with sequence similarity 45, member A pseudogene	pseudo
WM-1..fq_peak_1889	chrX	23667372	23667599	+	38	promoter-TSS (NM_006406)	-43	PRDX4	10549	NM_006406	peroxiredoxin 4	protein-coding
WM-1..fq_peak_1899	chrX	49101214	49101413	+	38	promoter-TSS (NM_007075)	-192	WDR45	11152	NM_007075	WD repeat domain 45	protein-coding
WM-1..fq_peak_1885	chrX	13652982	13653350	+	38	promoter-TSS (NM_001297564)	-25	TCEANC	170082	NM_152634	transcription elongation factor A (SII) N-terminal and central domain containing	protein-coding
WM-1..fq_peak_65	chr1	28642956	28643157	+	37	promoter-TSS (NM_001135218)	36	TAF12	6883	NM_005644	TAF12 RNA polymerase II, TATA box binding protein (TBP)-associated factor, 20kDa	protein-coding
WM-1..fq_peak_135	chr1	167935924	167936237	+	37	promoter-TSS (NM_018442)	121	MPC2	25874	NM_015415	mitochondrial pyruvate carrier 2	protein-coding
WM-1..fq_peak_128	chr1	156338254	156338484	+	37	promoter-TSS (NR_036564)	46	CCT3	7203	NM_005998	chaperonin containing TCP1, subunit 3 (gamma)	protein-coding
WM-1..fq_peak_106	chr1	151909473	151909672	+	37	5' UTR (NM_053055, exon 1 of 6)	313	THEM4	117145	NM_053055	thioesterase superfamily member 4	protein-coding
WM-1..fq_peak_36	chr1	11736014	11736216	+	37	promoter-TSS (NM_020350)	30	AGTRAP	57085	NM_020350	angiotensin II receptor-associated protein	protein-coding
WM-1..fq_peak_167	chr10	5890005	5890208	+	37	promoter-TSS (NM_178150)	-97	FBXO18	84893	NM_032807	F-box protein, helicase, 18	protein-coding
WM-1..fq_peak_319	chr11	68903650	68903912	+	37	promoter-TSS (NM_181515)	54	MRPL21	219927	NM_181512	mitochondrial ribosomal protein L21	protein-coding
WM-1..fq_peak_328	chr11	102347090	102347420	+	37	promoter-TSS (NM_001256166)	73	BIRC2	329	NM_001166	baculoviral IAP repeat containing 2	protein-coding
WM-1..fq_peak_323	chr11	72814089	72814571	+	37	promoter-TSS (NM_033388)	-76	ATG16L2	89849	NM_033388	autophagy related 16-like 2 (S. cerevisiae)	protein-coding
WM-1..fq_peak_321	chr11	71448337	71448629	+	37	promoter-TSS (NM_001163817)	-52	DHCR7	1717	NM_001360	7-dehydrocholesterol reductase	protein-coding
WM-1..fq_peak_364	chr12	49828286	49828491	+	37	promoter-TSS (NR_027499)	37	NCKAP5L	57701	NM_001037806	NCK-associated protein 5-like	protein-coding
WM-1..fq_peak_376	chr12	54279690	54279889	+	37	promoter-TSS (NM_002136)	342	CBX5	23468	NM_012117	chromobox homolog 5	protein-coding
WM-1..fq_peak_408	chr12	122226004	122226294	+	37	promoter-TSS (NM_001278304)	-293	LOC101593348	101593348	NR_103497	uncharacterized LOC101593348	ncRNA
WM-1..fq_peak_426	chr13	41311631	41311836	+	37	intron (NM_001110798, intron 1 of 10)	528	NAA16	79612	NM_018527	N(alpha)-acetyltransferase 16, NatA auxiliary subunit	protein-coding
WM-1..fq_peak_461	chr14	64503685	64503901	+	37	promoter-TSS (NM_001123329)	43	ZBTB25	7597	NM_006977	zinc finger and BTB domain containing 25	protein-coding
WM-1..fq_peak_468	chr14	92794039	92794475	+	37	promoter-TSS (NM_005113)	26	GOLGA5	9950	NM_005113	golgin A5	protein-coding
WM-1..fq_peak_471	chr14	102777922	102778133	+	37	intron (NM_003300, intron 1 of 10)	548	TRAF3	7187	NM_003300	TNF receptor-associated factor 3	protein-coding
WM-1..fq_peak_485	chr15	39920864	39921078	+	37	promoter-TSS (NM_001271854)	-79	GPR176	11245	NM_007223	G protein-coupled receptor 176	protein-coding
WM-1..fq_peak_490	chr15	43370642	43370878	+	37	promoter-TSS (NM_001286414)	-299	TUBGCP4	27229	NM_014444	tubulin, gamma complex associated protein 4	protein-coding
WM-1..fq_peak_550	chr16	3003828	3004102	+	37	Intergenic	5010	LOC101929613	101929613	NR_110947	uncharacterized LOC101929613	ncRNA
WM-1..fq_peak_629	chr16	88811856	88812123	+	37	promoter-TSS (NM_000485)	-55	APRT	353	NM_000485	adenine phosphoribosyltransferase	protein-coding
WM-1..fq_peak_529	chr16	1351788	1352088	+	37	promoter-TSS (NM_032520)	39	GNPTG	84572	NM_032520	N-acetylglucosamine-1-phosphate transferase, gamma subunit	protein-coding
WM-1..fq_peak_612	chr16	84145053	84145348	+	37	promoter-TSS (NM_178452)	-5	HSDL1	83693	NM_031463	hydroxysteroid dehydrogenase like 1	protein-coding
WM-1..fq_peak_606	chr16	69311077	69311539	+	37	promoter-TSS (NM_013245)	-76	VPS4A	27183	NM_013245	vacuolar protein sorting 4 homolog A (S. cerevisiae)	protein-coding
WM-1..fq_peak_628	chr16	88785104	88785316	+	37	promoter-TSS (NM_001142864)	-246	PIEZO1	9780	NM_001142864	piezo-type mechanosensitive ion channel component 1	protein-coding
WM-1..fq_peak_705	chr17	36183604	36183917	+	37	Intergenic	-7136	TBC1D3B	414059	NM_001001417	TBC1 domain family, member 3B	protein-coding
WM-1..fq_peak_810	chr17	81891686	81892076	+	37	promoter-TSS (NM_001289420)	-46	ANAPC11	51529	NM_016476	anaphase promoting complex subunit 11	protein-coding
WM-1..fq_peak_775b	chr17	63842726	63843264	+	37	promoter-TSS (NM_001098426)	-4	SMARCD2	6603	NM_003077	SWI/SNF related, matrix associated, actin dependent regulator of chromatin, subfamily d, member 2	protein-coding
WM-1..fq_peak_667	chr17	4739542	4739780	+	37	promoter-TSS (NM_032265)	267	CXCL16	58191	NM_022059	chemokine (C-X-C motif) ligand 16	protein-coding
WM-1..fq_peak_693	chr17	28812349	28812609	+	37	promoter-TSS (NM_001288634)	-44	FAM222B	55731	NM_018182	family with sequence similarity 222, member B	protein-coding
WM-1..fq_peak_767	chr17	50150955	50151181	+	37	promoter-TSS (NM_032595)	-551	PPP1R9B	84687	NM_032595	protein phosphatase 1, regulatory subunit 9B	protein-coding
WM-1..fq_peak_738	chr17	42833354	42833569	+	37	non-coding (NR_049772, exon 1 of 10)	319	PSME3	10197	NM_005789	proteasome (prosome, macropain) activator subunit 3 (PA28 gamma; Ki)	protein-coding
WM-1..fq_peak_813	chr17	82065226	82065468	+	37	intron (NM_022156, intron 1 of 13)	474	DUS1L	64118	NM_022156	dihydrouridine synthase 1-like (S. cerevisiae)	protein-coding
WM-1..fq_peak_845b	chr18	58863624	58864043	+	37	intron (NM_018181, intron 1 of 10)	1004	ZNF532	55205	NM_018181	zinc finger protein 532	protein-coding
WM-1..fq_peak_970	chr19	6372611	6372812	+	37	5' UTR (NM_032306, exon 1 of 4)	278	ALKBH7	84266	NM_032306	alkB, alkylation repair homolog 7 (E. coli)	protein-coding
WM-1..fq_peak_1059	chr19	35994956	35995397	+	37	promoter-TSS (NM_001042631)	-12	SDHAF1	644096	NM_001042631	succinate dehydrogenase complex assembly factor 1	protein-coding
WM-1..fq_peak_901	chr19	1905194	1905452	+	37	promoter-TSS (NM_138422)	-49	ADAT3	113179	NM_138422	adenosine deaminase, tRNA-specific 3	protein-coding
WM-1..fq_peak_1089	chr19	45507535	45507940	+	37	5' UTR (NM_003370, exon 1 of 13)	307	VASP	7408	NM_003370	vasodilator-stimulated phosphoprotein	protein-coding
WM-1..fq_peak_1110	chr19	47244116	47244373	+	37	Intergenic	-11478	BBC3	27113	NM_014417	BCL2 binding component 3	protein-coding
WM-1..fq_peak_974	chr19	7522574	7522825	+	37	promoter-TSS (NM_020533)	89	MCOLN1	57192	NM_020533	mucolipin 1	protein-coding
WM-1..fq_peak_881	chr19	1244430	1244681	+	37	3' UTR (NM_001687, exon 4 of 4)	2805	ATP5D	513	NM_001687	ATP synthase, H+ transporting, mitochondrial F1 complex, delta subunit	protein-coding
WM-1..fq_peak_1175	chr2	27306467	27306666	+	37	TTS (NM_003353)	1696	UCN	7349	NM_003353	urocortin	protein-coding
WM-1..fq_peak_1186	chr2	43637302	43637522	+	37	intron (NM_172069, intron 1 of 29)	112	PLEKHH2	130271	NM_172069	pleckstrin homology domain containing, family H (with MyTH4 domain) member 2	protein-coding
WM-1..fq_peak_1333a	chr21	36989841	36990358	+	37	intron (NM_000411, intron 1 of 11)	146	HLCS	3141	NM_000411	holocarboxylase synthetase (biotin-(proprionyl-CoA-carboxylase (ATP-hydrolysing)) ligase)	protein-coding
WM-1..fq_peak_1360	chr22	38202243	38202526	+	37	promoter-TSS (NM_001161573)	452	MAFF	23764	NM_012323	v-maf avian musculoaponeurotic fibrosarcoma oncogene homolog F	protein-coding
WM-1..fq_peak_1437	chr3	129529446	129529676	+	37	intron (NM_000539, intron 1 of 4)	922	RHO	6010	NM_000539	rhodopsin	protein-coding
WM-1..fq_peak_1402	chr3	48240952	48241151	+	37	promoter-TSS (NM_016089)	-55	ZNF589	51385	NM_016089	zinc finger protein 589	protein-coding
WM-1..fq_peak_1429	chr3	126180634	126180846	+	37	promoter-TSS (NM_012190)	62	ALDH1L1	10840	NM_012190	aldehyde dehydrogenase 1 family, member L1	protein-coding
WM-1..fq_peak_1490	chr4	2933886	2934155	+	37	5' UTR (NM_001120, exon 1 of 12)	217	MFSD10	10227	NM_001120	major facilitator superfamily domain containing 10	protein-coding
WM-1..fq_peak_1495	chr4	39638637	39639198	+	37	promoter-TSS (NM_174921)	-56	SMIM14	201895	NM_174921	small integral membrane protein 14	protein-coding
WM-1..fq_peak_1477	chr4	1712608	1712884	+	37	promoter-TSS (NM_006527)	-443	SLBP	7884	NM_006527	stem-loop binding protein	protein-coding
WM-1..fq_peak_1527	chr5	32312848	32313175	+	37	promoter-TSS (NM_001294344)	-3	MTMR12	54545	NM_019061	myotubularin related protein 12	protein-coding
WM-1..fq_peak_1595	chr6	36986011	36986571	+	37	5' UTR (NM_001271641, exon 1 of 12)	260	MTCH1	23787	NM_014341	mitochondrial carrier 1	protein-coding
WM-1..fq_peak_1590	chr6	35259603	35259808	+	37	promoter-TSS (NM_001292032)	-9	ZNF76	7629	NM_003427	zinc finger protein 76	protein-coding
WM-1..fq_peak_1588	chr6	33788905	33789210	+	37	promoter-TSS (NM_181336)	72	LEMD2	221496	NM_181336	LEM domain containing 2	protein-coding
WM-1..fq_peak_1575	chr6	19804714	19805075	+	37	Intergenic	-32476	ID4	3400	NM_001546	inhibitor of DNA binding 4, dominant negative helix-loop-helix protein	protein-coding
WM-1..fq_peak_1602	chr6	42929303	42929651	+	37	5' UTR (NM_006586, exon 1 of 6)	355	CNPY3	10695	NM_006586	canopy FGF signaling regulator 3	protein-coding
WM-1..fq_peak_1666	chr7	75994473	75994709	+	37	promoter-TSS (NM_031925)	83	TMEM120A	83862	NM_031925	transmembrane protein 120A	protein-coding
WM-1..fq_peak_1757	chr8	144104202	144104442	+	37	promoter-TSS (NM_030974)	-80	MAF1	84232	NM_032272	MAF1 homolog (S. cerevisiae)	protein-coding
WM-1..fq_peak_1715	chr8	41528902	41529150	+	37	promoter-TSS (NM_032336)	-180	GINS4	84296	NM_032336	GINS complex subunit 4 (Sld5 homolog)	protein-coding
WM-1..fq_peak_1768	chr8	144685909	144686119	+	37	Intergenic	69571	ZNF251	90987	NM_138367	zinc finger protein 251	protein-coding
WM-1..fq_peak_1712a	chr8	37697574	37698055	+	37	exon (NM_025069, exon 2 of 2)	2031	ZNF703	80139	NM_025069	zinc finger protein 703	protein-coding
WM-1..fq_peak_1751	chr8	143941579	143942088	+	37	intron (NM_000445, intron 2 of 32)	691	PLEC	5339	NM_000445	plectin	protein-coding
WM-1..fq_peak_1832	chr9	129665643	129665947	+	37	5' UTR (NM_016307, exon 1 of 4)	154	PRRX2	51450	NM_016307	paired related homeobox 2	protein-coding
WM-1..fq_peak_1775	chr9	4117855	4118377	+	37	exon (NM_152629, exon 3 of 10)	34067	GLIS3	169792	NM_152629	GLIS family zinc finger 3	protein-coding
WM-1..fq_peak_51	chr1	24860829	24861035	+	36	Intergenic	58484	MIR6731	102465437	NR_106789	microRNA 6731	ncRNA
WM-1..fq_peak_89	chr1	54488345	54488544	+	36	Intergenic	-59690	ACOT11	26027	NM_015547	acyl-CoA thioesterase 11	protein-coding
WM-1..fq_peak_181	chr10	43407199	43407463	+	36	intron (NM_001098204, intron 1 of 3)	520	HNRNPF	3185	NM_004966	heterogeneous nuclear ribonucleoprotein F	protein-coding
WM-1..fq_peak_455	chr14	50396718	50397056	+	36	promoter-TSS (NM_004196)	517	CDKL1	8814	NM_004196	cyclin-dependent kinase-like 1 (CDC2-related kinase)	protein-coding
WM-1..fq_peak_499	chr15	65530305	65530568	+	36	promoter-TSS (NM_016395)	-53	PTPLAD1	51495	NM_016395	protein tyrosine phosphatase-like A domain containing 1	protein-coding
WM-1..fq_peak_538	chr16	2223439	2223736	+	36	promoter-TSS (NM_001288778)	99	E4F1	1877	NM_004424	E4F transcription factor 1	protein-coding
WM-1..fq_peak_1034	chr19	17932920	17933172	+	36	promoter-TSS (NM_001136203)	31	CCDC124	115098	NM_138442	coiled-coil domain containing 124	protein-coding
WM-1..fq_peak_1003	chr19	12791561	12792240	+	36	exon (NM_002229, exon 1 of 1)	404	JUNB	3726	NM_002229	jun B proto-oncogene	protein-coding
WM-1..fq_peak_944	chr19	3655737	3655971	+	36	intron (NM_001300849, intron 6 of 16)	-29039	CACTIN	58509	NM_021231	cactin, spliceosome C complex subunit	protein-coding
WM-1..fq_peak_1103	chr19	46860857	46861150	+	36	Intergenic	-10008	AP2S1	1175	NM_004069	adaptor-related protein complex 2, sigma 1 subunit	protein-coding
WM-1..fq_peak_1077	chr19	42284091	42284390	+	36	promoter-TSS (NM_015125)	-425	CIC	23152	NM_015125	capicua transcriptional repressor	protein-coding
WM-1..fq_peak_1179	chr2	32010916	32011115	+	36	promoter-TSS (NM_015955)	-386	MEMO1	51072	NM_015955	mediator of cell motility 1	protein-coding
WM-1..fq_peak_1357	chr22	37199480	37199756	+	36	Intergenic	11071	SSTR3	6753	NM_001051	somatostatin receptor 3	protein-coding
WM-1..fq_peak_1624	chr6	166627194	166627546	+	36	promoter-TSS (NM_021135)	-132	RPS6KA2	6196	NM_021135	ribosomal protein S6 kinase, 90kDa, polypeptide 2	protein-coding
WM-1..fq_peak_1593	chr6	36594196	36594594	+	36	promoter-TSS (NM_003017)	82	SRSF3	6428	NM_003017	serine/arginine-rich splicing factor 3	protein-coding
WM-1..fq_peak_1586	chr6	32095598	32095862	+	36	exon (NM_019105, exon 3 of 44)	13644	TNXB	7148	NM_019105	tenascin XB	protein-coding
WM-1..fq_peak_1692	chr7	151038932	151039161	+	36	intron (NM_001282291, intron 10 of 16)	-9246	ASIC3	9311	NM_004769	acid-sensing (proton-gated) ion channel 3	protein-coding
WM-1..fq_peak_1774	chr8	144950766	144950965	+	36	promoter-TSS (NM_006958)	23	ZNF16	7564	NM_006958	zinc finger protein 16	protein-coding
WM-1..fq_peak_1778	chr9	22447166	22447457	+	36	exon (NM_022160, exon 1 of 2)	470	DMRTA1	63951	NM_022160	DMRT-like family A1	protein-coding
WM-1..fq_peak_1877	chr9	137618739	137618967	+	36	promoter-TSS (NM_024757)	42	ARRDC1-AS1	85026	NM_032937	ARRDC1 antisense RNA 1	ncRNA
WM-1..fq_peak_133	chr1	160083754	160083953	+	35	intron (NM_004983, intron 1 of 2)	2283	KCNJ9	3765	NM_004983	potassium inwardly-rectifying channel, subfamily J, member 9	protein-coding
WM-1..fq_peak_48	chr1	22451711	22452052	+	35	promoter-TSS (NM_014870)	30	ZBTB40	9923	NM_014870	zinc finger and BTB domain containing 40	protein-coding
WM-1..fq_peak_22	chr1	2315032	2315518	+	35	Intergenic	37386	LOC100129534	100129534	NM_001127577	small nuclear ribonucleoprotein polypeptide N pseudogene	pseudo
WM-1..fq_peak_294	chr11	65652956	65653191	+	35	TTS (NM_001145138)	3881	MIR4489	100616284	NR_039709	microRNA 4489	ncRNA
WM-1..fq_peak_422	chr13	27424586	27424785	+	35	5' UTR (NM_002097, exon 1 of 9)	141	GTF3A	2971	NM_002097	general transcription factor IIIA	protein-coding
WM-1..fq_peak_735	chr17	42388443	42388978	+	35	promoter-TSS (NM_139276)	-215	STAT3	6774	NM_003150	signal transducer and activator of transcription 3 (acute-phase response factor)	protein-coding
WM-1..fq_peak_661a	chr17	2056980	2057668	+	35	exon (NM_001098202, exon 2 of 2)	1014	HIC1	3090	NM_006497	hypermethylated in cancer 1	protein-coding
WM-1..fq_peak_927	chr19	2819687	2820201	+	35	promoter-TSS (NM_001102651)	70	ZNF554	115196	NM_152303	zinc finger protein 554	protein-coding
WM-1..fq_peak_959	chr19	4915126	4915385	+	35	intron (NM_001048201, intron 2 of 16)	4888	UHRF1	29128	NM_013282	ubiquitin-like with PHD and ring finger domains 1	protein-coding
WM-1..fq_peak_1147	chr19	55503800	55504017	+	35	intron (NM_001144950, intron 12 of 13)	15405	SSC5D	284297	NM_182571	scavenger receptor cysteine rich family, 5 domains	protein-coding
WM-1..fq_peak_1055	chr19	34501648	34501848	+	35	TTS (NM_001080436)	19773	WTIP	126374	NM_001080436	Wilms tumor 1 interacting protein	protein-coding
WM-1..fq_peak_1234	chr2	159739128	159739327	+	35	intron (NM_001282807, intron 1 of 8)	5336	43531	64844	NM_022826	membrane-associated ring finger (C3HC4) 7, E3 ubiquitin protein ligase	protein-coding
WM-1..fq_peak_1460b	chr4	674529	675229	+	35	promoter-TSS (NM_007100)	-541	ATP5I	521	NM_007100	ATP synthase, H+ transporting, mitochondrial Fo complex, subunit E	protein-coding
WM-1..fq_peak_1610	chr6	70667692	70667891	+	35	promoter-TSS (NM_001281439)	20	SMAP1	60682	NM_021940	small ArfGAP 1	protein-coding
WM-1..fq_peak_1685	chr7	129612036	129612652	+	35	intron (NM_005011, intron 1 of 10)	642	NRF1	4899	NM_005011	nuclear respiratory factor 1	protein-coding
WM-1..fq_peak_1732	chr8	102655706	102655905	+	35	promoter-TSS (NM_005655)	97	KLF10	7071	NM_005655	Kruppel-like factor 10	protein-coding
WM-1..fq_peak_1741	chr8	142447613	142447812	+	35	Intergenic	-16304	BAI1	575	NM_001702	brain-specific angiogenesis inhibitor 1	protein-coding
WM-1..fq_peak_1721	chr8	48380624	48380859	+	35	Intergenic	-170826	LOC101929268	101929268	NR_105002	uncharacterized LOC101929268	ncRNA
WM-1..fq_peak_1698	chr8	21919362	21919590	+	35	promoter-TSS (NM_015024)	-193	XPO7	23039	NM_015024	exportin 7	protein-coding
WM-1..fq_peak_1800	chr9	120876248	120876448	+	35	intron (NM_001286840, intron 1 of 14)	980	PHF19	26147	NM_015651	PHD finger protein 19	protein-coding
WM-1..fq_peak_1852	chr9	136205005	136205266	+	35	promoter-TSS (NM_178138)	-26	LHX3	8022	NM_014564	LIM homeobox 3	protein-coding
WM-1..fq_peak_4a	chr1	999939	1000496	+	34	promoter-TSS (NM_021170)	-45	HES4	57801	NM_021170	hes family bHLH transcription factor 4	protein-coding
WM-1..fq_peak_88	chr1	54406374	54406694	+	34	promoter-TSS (NM_018070)	-139	SSBP3	23648	NM_018070	single stranded DNA binding protein 3	protein-coding
WM-1..fq_peak_695	chr17	29390359	29390822	+	34	promoter-TSS (NR_039749)	-72	MIR4523	100616122	NR_039749	microRNA 4523	ncRNA
WM-1..fq_peak_732	chr17	40417954	40418171	+	34	promoter-TSS (NM_001067)	-112	TOP2A	7153	NM_001067	topoisomerase (DNA) II alpha 170kDa	protein-coding
WM-1..fq_peak_1035	chr19	17947828	17948121	+	34	Intergenic	-3328	KCNN1	3780	NM_002248	potassium intermediate/small conductance calcium-activated channel, subfamily N, member 1	protein-coding
WM-1..fq_peak_1376	chr22	46080193	46080573	+	34	Intergenic	-5614	MIRLET7BHG	400931	NM_207477	MIRLET7B host gene (non-protein coding)	ncRNA
WM-1..fq_peak_1647	chr7	32942758	32943109	+	34	non-coding (NR_003500, exon 1 of 6)	237	RP9P	441212	NM_001039754	retinitis pigmentosa 9 pseudogene	pseudo
WM-1..fq_peak_84	chr1	43974737	43974979	+	33	5' UTR (NM_001039457, exon 1 of 7)	210	ATP6V0B	533	NM_004047	ATPase, H+ transporting, lysosomal 21kDa, V0 subunit b	protein-coding
WM-1..fq_peak_141	chr1	202807232	202807450	+	33	intron (NM_006618, intron 1 of 26)	1080	KDM5B	10765	NM_006618	lysine (K)-specific demethylase 5B	protein-coding
WM-1..fq_peak_624	chr16	88706302	88706502	+	33	promoter-TSS (NM_178841)	-10	RNF166	115992	NM_178841	ring finger protein 166	protein-coding
WM-1..fq_peak_571	chr16	14630114	14630328	+	33	promoter-TSS (NM_001134477)	50	PARN	5073	NM_002582	poly(A)-specific ribonuclease	protein-coding
WM-1..fq_peak_1036	chr19	18153184	18153434	+	33	intron (NM_005027, intron 1 of 15)	131	PIK3R2	5296	NM_005027	phosphoinositide-3-kinase, regulatory subunit 2 (beta)	protein-coding
WM-1..fq_peak_1367	chr22	40636151	40636489	+	33	intron (NM_001282661, intron 1 of 13)	399	MKL1	57591	NM_020831	megakaryoblastic leukemia (translocation) 1	protein-coding
WM-1..fq_peak_1661	chr7	74174461	74174755	+	33	intron (NM_022170, intron 1 of 6)	232	EIF4H	7458	NM_022170	eukaryotic translation initiation factor 4H	protein-coding
WM-1..fq_peak_1807	chr9	127397201	127397758	+	33	exon (NM_001271711, exon 2 of 9)	341	SLC2A8	29988	NM_014580	solute carrier family 2 (facilitated glucose transporter), member 8	protein-coding
WM-1..fq_peak_114	chr1	154406427	154406626	+	32	intron (NM_000565, intron 1 of 9)	1333	IL6R	3570	NM_000565	interleukin 6 receptor	protein-coding
WM-1..fq_peak_269	chr11	57324189	57324642	+	32	intron (NM_033396, intron 1 of 11)	524	TNKS1BP1	85456	NM_033396	tankyrase 1 binding protein 1, 182kDa	protein-coding
WM-1..fq_peak_421a	chr13	21061052	21061657	+	32	5' UTR (NM_014572, exon 1 of 8)	229	LATS2	26524	NM_014572	large tumor suppressor kinase 2	protein-coding
WM-1..fq_peak_609	chr16	74606567	74606778	+	32	non-coding (NR_027264, exon 1 of 27)	472	GLG1	2734	NM_012201	golgi glycoprotein 1	protein-coding
WM-1..fq_peak_619	chr16	87392118	87392442	+	32	promoter-TSS (NM_022818)	85	MAP1LC3B	81631	NM_022818	microtubule-associated protein 1 light chain 3 beta	protein-coding
WM-1..fq_peak_775a	chr17	63842726	63843264	+	32	promoter-TSS (NM_001098426)	-4	SMARCD2	6603	NM_003077	SWI/SNF related, matrix associated, actin dependent regulator of chromatin, subfamily d, member 2	protein-coding
WM-1..fq_peak_748	chr17	44353739	44353940	+	32	TTS (NM_002087)	8716	GRN	2896	NM_002087	granulin	protein-coding
WM-1..fq_peak_729	chr17	40318055	40318402	+	32	promoter-TSS (NM_001145301)	7	RARA	5914	NM_000964	retinoic acid receptor, alpha	protein-coding
WM-1..fq_peak_701	chr17	31859188	31859387	+	32	promoter-TSS (NM_018405)	20	COPRS	55352	NM_018405	coordinator of PRMT5, differentiation stimulator	protein-coding
WM-1..fq_peak_728	chr17	40122293	40122514	+	32	promoter-TSS (NM_001012241)	-134	MSL1	339287	NM_001012241	male-specific lethal 1 homolog (Drosophila)	protein-coding
WM-1..fq_peak_1108a	chr19	47230545	47231058	+	32	intron (NM_001127240, intron 1 of 3)	393	BBC3	27113	NM_014417	BCL2 binding component 3	protein-coding
WM-1..fq_peak_1050	chr19	29715164	29715363	+	32	promoter-TSS (NM_001282929)	-207	C19orf12	83636	NM_031448	chromosome 19 open reading frame 12	protein-coding
WM-1..fq_peak_1070	chr19	40716860	40717102	+	32	promoter-TSS (NM_025194)	-96	ADCK4	79934	NM_024876	aarF domain containing kinase 4	protein-coding
WM-1..fq_peak_1218	chr2	97663992	97664248	+	32	promoter-TSS (NM_005735)	-22	ACTR1B	10120	NM_005735	ARP1 actin-related protein 1 homolog B, centractin beta (yeast)	protein-coding
WM-1..fq_peak_1341	chr21	46458726	46458925	+	32	promoter-TSS (NM_001146115)	-124	DIP2A	23181	NM_015151	DIP2 disco-interacting protein 2 homolog A (Drosophila)	protein-coding
WM-1..fq_peak_1458	chr3	197554661	197554863	+	32	intron (NM_203314, intron 1 of 7)	1225	BDH1	622	NM_004051	3-hydroxybutyrate dehydrogenase, type 1	protein-coding
WM-1..fq_peak_1559	chr5	178205118	178205323	+	32	intron (NM_004499, intron 2 of 6)	713	HNRNPAB	3182	NM_004499	heterogeneous nuclear ribonucleoprotein A/B	protein-coding
WM-1..fq_peak_1583	chr6	31729918	31730265	+	32	TTS (NM_001287594)	171	DDAH2	23564	NM_013974	dimethylarginine dimethylaminohydrolase 2	protein-coding
WM-1..fq_peak_1708	chr8	25184872	25185152	+	32	intron (NM_024940, intron 1 of 51)	240	DOCK5	80005	NM_024940	dedicator of cytokinesis 5	protein-coding
WM-1..fq_peak_1772	chr8	144827589	144827788	+	32	intron (NM_003416, intron 1 of 4)	170	ZNF7	7553	NM_003416	zinc finger protein 7	protein-coding
WM-1..fq_peak_1817b	chr9	128340233	128340642	+	32	promoter-TSS (NM_005094)	-123	SLC27A4	10999	NM_005094	solute carrier family 27 (fatty acid transporter), member 4	protein-coding
WM-1..fq_peak_4b	chr1	999939	1000496	+	31	promoter-TSS (NM_021170)	-45	HES4	57801	NM_021170	hes family bHLH transcription factor 4	protein-coding
WM-1..fq_peak_66	chr1	29122077	29122290	+	31	intron (NM_001003682, intron 1 of 1)	318	TMEM200B	399474	NM_001003682	transmembrane protein 200B	protein-coding
WM-1..fq_peak_183	chr10	63724473	63724672	+	31	Intergenic	203209	REEP3	221035	NM_001001330	receptor accessory protein 3	protein-coding
WM-1..fq_peak_255	chr11	18394381	18394832	+	31	non-coding (NR_028500, exon 1 of 7)	217	LDHA	3939	NM_005566	lactate dehydrogenase A	protein-coding
WM-1..fq_peak_335	chr11	118910463	118910693	+	31	promoter-TSS (NR_039713)	-130	MIR4492	100616376	NR_039713	microRNA 4492	ncRNA
WM-1..fq_peak_497	chr15	64823864	64824188	+	31	exon (NM_001286497, exon 2 of 13)	1642	PIF1	80119	NM_025049	PIF1 5'-to-3' DNA helicase	protein-coding
WM-1..fq_peak_634	chr16	89490449	89490750	+	31	promoter-TSS (NM_013275)	-38	ANKRD11	29123	NM_013275	ankyrin repeat domain 11	protein-coding
WM-1..fq_peak_522	chr16	788507	788706	+	31	promoter-TSS (NM_058192)	-16	CHTF18	63922	NM_022092	CTF18, chromosome transmission fidelity factor 18 homolog (S. cerevisiae)	protein-coding
WM-1..fq_peak_731	chr17	40341975	40342306	+	31	non-coding (NR_110861, exon 2 of 3)	121	RARA	5914	NM_000964	retinoic acid receptor, alpha	protein-coding
WM-1..fq_peak_907	chr19	2050983	2051512	+	31	promoter-TSS (NM_017572)	-3	MKNK2	2872	NM_017572	MAP kinase interacting serine/threonine kinase 2	protein-coding
WM-1..fq_peak_1456	chr3	196867830	196868052	+	31	promoter-TSS (NM_152699)	85	SENP5	205564	NM_152699	SUMO1/sentrin specific peptidase 5	protein-coding
WM-1..fq_peak_1625	chr7	192370	192592	+	31	promoter-TSS (NM_020223).2	-488	FAM20C	56975	NM_020223	family with sequence similarity 20, member C	protein-coding
WM-1..fq_peak_1752	chr8	143945114	143945313	+	31	promoter-TSS (NM_201381)	66	MIR661	724031	NR_030383	microRNA 661	ncRNA
WM-1..fq_peak_1818	chr9	128455958	128456457	+	31	promoter-TSS (NM_153440)	-193	ODF2	4957	NM_002540	outer dense fiber of sperm tails 2	protein-coding
WM-1..fq_peak_95	chr1	115642010	115642264	+	30	promoter-TSS (NM_001172412)	184	VANGL1	81839	NM_138959	VANGL planar cell polarity protein 1	protein-coding
WM-1..fq_peak_75	chr1	32817330	32817592	+	30	promoter-TSS (NM_001256121)	19	S100PBP	64766	NM_022753	S100P binding protein	protein-coding
WM-1..fq_peak_9	chr1	1273936	1274135	+	30	promoter-TSS (NM_194315)	-181	UBE2J2	118424	NM_058167	ubiquitin-conjugating enzyme E2, J2	protein-coding
WM-1..fq_peak_154	chr1	225653113	225653354	+	30	promoter-TSS (NM_018212)	-90	ENAH	55740	NM_018212	enabled homolog (Drosophila)	protein-coding
WM-1..fq_peak_64	chr1	27725854	27726067	+	30	promoter-TSS (NM_152660)	-19	FAM76A	199870	NM_152660	family with sequence similarity 76, member A	protein-coding
WM-1..fq_peak_72	chr1	32650989	32651264	+	30	promoter-TSS (NM_001135255)	-22	RBBP4	5928	NM_005610	retinoblastoma binding protein 4	protein-coding
WM-1..fq_peak_173	chr10	21534097	21534315	+	30	promoter-TSS (NM_004641)	34	MLLT10	8028	NM_004641	myeloid/lymphoid or mixed-lineage leukemia (trithorax homolog, Drosophila); translocated to, 10	protein-coding
WM-1..fq_peak_211	chr10	101291581	101291782	+	30	Intergenic	-28131	LOC101927419	101927419	NR_120621	uncharacterized LOC101927419	ncRNA
WM-1..fq_peak_209	chr10	100912775	100912974	+	30	5' UTR (NM_001136123, exon 1 of 19)	305	FAM178A	55719	NM_018121	family with sequence similarity 178, member A	protein-coding
WM-1..fq_peak_200	chr10	89644804	89645037	+	30	exon (NM_148977, exon 1 of 7)	652	PANK1	53354	NM_138316	pantothenate kinase 1	protein-coding
WM-1..fq_peak_178	chr10	32958291	32958588	+	30	promoter-TSS (NM_002211)	-74	ITGB1	3688	NM_002211	integrin, beta 1 (fibronectin receptor, beta polypeptide, antigen CD29 includes MDF2, MSK12)	protein-coding
WM-1..fq_peak_198	chr10	78316453	78316684	+	30	Intergenic	49240	LINC00595	414243	NR_073447	long intergenic non-protein coding RNA 595	ncRNA
WM-1..fq_peak_326	chr11	86504450	86504673	+	30	intron (NM_001014811, intron 4 of 13)	129825	CCDC81	60494	NM_021827	coiled-coil domain containing 81	protein-coding
WM-1..fq_peak_250a	chr11	10293850	10294352	+	30	5' UTR (NM_030962, exon 1 of 40)	106	SBF2	81846	NM_030962	SET binding factor 2	protein-coding
WM-1..fq_peak_253	chr11	14358825	14359040	+	30	promoter-TSS (NM_001177315)	252	RRAS2	22800	NM_012250	related RAS viral (r-ras) oncogene homolog 2	protein-coding
WM-1..fq_peak_266	chr11	47269553	47269755	+	30	promoter-TSS (NM_130476)	6	MADD	8567	NM_003682	MAP-kinase activating death domain	protein-coding
WM-1..fq_peak_392	chr12	109097885	109098084	+	30	promoter-TSS (NM_003362)	-134	UNG	7374	NM_003362	uracil-DNA glycosylase	protein-coding
WM-1..fq_peak_414	chr12	123269533	123269872	+	30	intron (NR_073007, intron 1 of 3)	532	CDK2AP1	8099	NM_004642	cyclin-dependent kinase 2 associated protein 1	protein-coding
WM-1..fq_peak_393	chr12	110109248	110109449	+	30	Intergenic	-14987	IFT81	28981	NM_014055	intraflagellar transport 81	protein-coding
WM-1..fq_peak_431	chr13	48457692	48457906	+	30	intron (NM_000321, intron 19 of 26)	-13095	LPAR6	10161	NM_005767	lysophosphatidic acid receptor 6	protein-coding
WM-1..fq_peak_424	chr13	31199837	31200049	+	30	promoter-TSS (NM_194318)	-32	B3GALTL	145173	NM_194318	beta 1,3-galactosyltransferase-like	protein-coding
WM-1..fq_peak_469	chr14	100224887	100225089	+	30	Intergenic	-13777	YY1	7528	NM_003403	YY1 transcription factor	protein-coding
WM-1..fq_peak_618	chr16	85799051	85799250	+	30	promoter-TSS (NM_001861)	392	EMC8	10328	NM_006067	ER membrane protein complex subunit 8	protein-coding
WM-1..fq_peak_630	chr16	88856839	88857074	+	30	promoter-TSS (NM_016209)	10	GALNS	2588	NM_000512	galactosamine (N-acetyl)-6-sulfatase	protein-coding
WM-1..fq_peak_611a	chr16	80540787	80541200	+	30	promoter-TSS (NM_130897)	36	DYNLRB2	83657	NM_130897	dynein, light chain, roadblock-type 2	protein-coding
WM-1..fq_peak_632	chr16	89167230	89167723	+	30	intron (NR_046200, intron 2 of 2)	1093	LOC400558	400558	NR_046200	uncharacterized LOC400558	ncRNA
WM-1..fq_peak_547	chr16	2682368	2682567	+	30	promoter-TSS (NM_018992)	-27	KCTD5	54442	NM_018992	potassium channel tetramerization domain containing 5	protein-coding
WM-1..fq_peak_642	chr16	89827966	89828328	+	30	promoter-TSS (NM_032451)	-352	SPIRE2	84501	NM_032451	spire-type actin nucleation factor 2	protein-coding
WM-1..fq_peak_645b	chr16	89922643	89923170	+	30	promoter-TSS (NM_006086)	-373	TUBB3	10381	NM_006086	tubulin, beta 3 class III	protein-coding
WM-1..fq_peak_582	chr16	31108370	31108924	+	30	intron (NM_001122957, intron 1 of 10)	353	BCKDK	10295	NM_005881	branched chain ketoacid dehydrogenase kinase	protein-coding
WM-1..fq_peak_577	chr16	30052896	30053133	+	30	promoter-TSS (NM_000034)	-76	ALDOA	226	NM_000034	aldolase A, fructose-bisphosphate	protein-coding
WM-1..fq_peak_551	chr16	3028245	3028467	+	30	TTS (NM_024339)	-4070	HCFC1R1	54985	NM_017885	host cell factor C1 regulator 1 (XPO1 dependent)	protein-coding
WM-1..fq_peak_561	chr16	4327848	4328201	+	30	intron (NR_110901, intron 1 of 3)	316	LOC101926896	101926896	NR_110901	uncharacterized LOC101926896	ncRNA
WM-1..fq_peak_608	chr16	70478258	70478508	+	30	exon (NM_145059, exon 21 of 24)	23788	FUK	197258	NM_145059	fucokinase	protein-coding
WM-1..fq_peak_759	chr17	48107335	48107656	+	30	promoter-TSS (NM_152244)	-63	SNX11	29916	NM_013323	sorting nexin 11	protein-coding
WM-1..fq_peak_683	chr17	17206369	17206615	+	30	promoter-TSS (NM_178836)	-160	PLD6	201164	NM_178836	phospholipase D family, member 6	protein-coding
WM-1..fq_peak_654	chr17	1203548	1203894	+	30	Intergenic	-16399	ABR	29	NM_001092	active BCR-related	protein-coding
WM-1..fq_peak_714	chr17	36205338	36205583	+	30	Intergenic	-5448	CCL4L1	388372	NM_207007	chemokine (C-C motif) ligand 4-like 1	protein-coding
WM-1..fq_peak_724	chr17	40062852	40063192	+	30	5' UTR (NM_001190918, exon 1 of 10)	207	THRA	7067	NM_003250	thyroid hormone receptor, alpha	protein-coding
WM-1..fq_peak_777	chr17	67825361	67825560	+	30	promoter-TSS (NM_004459)	-204	BPTF	2186	NM_004459	bromodomain PHD finger transcription factor	protein-coding
WM-1..fq_peak_706	chr17	36186014	36186222	+	30	Intergenic	-9494	TBC1D3B	414059	NM_001001417	TBC1 domain family, member 3B	protein-coding
WM-1..fq_peak_812	chr17	82023016	82023329	+	30	promoter-TSS (NM_144999)	-232	LRRC45	201255	NM_144999	leucine rich repeat containing 45	protein-coding
WM-1..fq_peak_730	chr17	40323986	40324223	+	30	intron (NM_001145302, intron 1 of 6)	5883	RARA	5914	NM_000964	retinoic acid receptor, alpha	protein-coding
WM-1..fq_peak_766	chr17	50149669	50149943	+	30	exon (NM_032595, exon 1 of 10)	711	PPP1R9B	84687	NM_032595	protein phosphatase 1, regulatory subunit 9B	protein-coding
WM-1..fq_peak_753	chr17	46062580	46062791	+	30	intron (NM_015443, intron 6 of 14)	63435	STH	246744	NM_001007532	saitohin	protein-coding
WM-1..fq_peak_809a	chr17	81860119	81860863	+	30	5' UTR (NM_000918, exon 1 of 11)	177	P4HB	5034	NM_000918	prolyl 4-hydroxylase, beta polypeptide	protein-coding
WM-1..fq_peak_805a	chr17	81636699	81637306	+	30	promoter-TSS (NM_001290212)	110	NPLOC4	55666	NM_017921	nuclear protein localization 4 homolog (S. cerevisiae)	protein-coding
WM-1..fq_peak_757	chr17	47895967	47896324	+	30	promoter-TSS (NM_003110)	-5	SP2	6668	NM_003110	Sp2 transcription factor	protein-coding
WM-1..fq_peak_762	chr17	48646771	48646970	+	30	Intergenic	-14311	MIR196A1	406972	NR_029582	microRNA 196a-1	ncRNA
WM-1..fq_peak_711	chr17	36195370	36195966	+	30	intron (NM_021006, intron 2 of 2).4	1080	CCL3L3	414062	NM_001001437	chemokine (C-C motif) ligand 3-like 3	protein-coding
WM-1..fq_peak_805b	chr17	81636699	81637306	+	30	promoter-TSS (NM_001290212)	110	NPLOC4	55666	NM_017921	nuclear protein localization 4 homolog (S. cerevisiae)	protein-coding
WM-1..fq_peak_663	chr17	2400213	2400448	+	30	intron (NM_020310, intron 1 of 5)	634	MNT	4335	NM_020310	MAX network transcriptional repressor	protein-coding
WM-1..fq_peak_836	chr18	12702862	12703061	+	30	promoter-TSS (NR_073537)	-27	PSMG2	56984	NM_020232	proteasome (prosome, macropain) assembly chaperone 2	protein-coding
WM-1..fq_peak_861	chr19	919925	920264	+	30	exon (NM_032551, exon 4 of 5)	2752	KISS1R	84634	NM_032551	KISS1 receptor	protein-coding
WM-1..fq_peak_1111	chr19	47349048	47349300	+	30	promoter-TSS (NM_014681)	-107	DHX34	9704	NM_014681	DEAH (Asp-Glu-Ala-His) box polypeptide 34	protein-coding
WM-1..fq_peak_926	chr19	2812274	2812637	+	30	intron (NM_003249, intron 12 of 12)	-7419	ZNF554	115196	NM_152303	zinc finger protein 554	protein-coding
WM-1..fq_peak_1121	chr19	48661748	48661980	+	30	exon (NM_145807, exon 7 of 7)	11143	NTN5	126147	NM_145807	netrin 5	protein-coding
WM-1..fq_peak_1096	chr19	46428803	46429020	+	30	Intergenic	-15249	CCDC8	83987	NM_032040	coiled-coil domain containing 8	protein-coding
WM-1..fq_peak_968	chr19	6261366	6261565	+	30	intron (NM_005934, intron 3 of 11)	18483	MLLT1	4298	NM_005934	myeloid/lymphoid or mixed-lineage leukemia (trithorax homolog, Drosophila); translocated to, 1	protein-coding
WM-1..fq_peak_852	chr19	489115	489518	+	30	Intergenic	-7174	MADCAM1	8174	NM_130760	mucosal vascular addressin cell adhesion molecule 1	protein-coding
WM-1..fq_peak_865	chr19	982748	983001	+	30	Intergenic	-1454	WDR18	57418	NM_024100	WD repeat domain 18	protein-coding
WM-1..fq_peak_952	chr19	4400671	4400870	+	30	promoter-TSS (NM_001199944)	-202	SH3GL1	6455	NM_003025	SH3-domain GRB2-like 1	protein-coding
WM-1..fq_peak_976	chr19	7829933	7830265	+	30	promoter-TSS (NM_145245)	-176	EVI5L	115704	NM_145245	ecotropic viral integration site 5-like	protein-coding
WM-1..fq_peak_1073	chr19	42133124	42133358	+	30	promoter-TSS (NM_001247994)	272	MIR4323	100422980	NR_036208	microRNA 4323	ncRNA
WM-1..fq_peak_1113	chr19	47600335	47600779	+	30	Intergenic	-7639	GLTSCR1	29998	NM_015711	glioma tumor suppressor candidate region gene 1	protein-coding
WM-1..fq_peak_916	chr19	2455731	2455930	+	30	intron (NM_032737, intron 1 of 11)	1138	LMNB2	84823	NM_032737	lamin B2	protein-coding
WM-1..fq_peak_862	chr19	921723	921922	+	30	TTS (NM_032551)	-4215	ARID3A	1820	NM_005224	AT rich interactive domain 3A (BRIGHT-like)	protein-coding
WM-1..fq_peak_967	chr19	6199480	6199708	+	30	Intergenic	63961	ACSBG2	81616	NM_030924	acyl-CoA synthetase bubblegum family member 2	protein-coding
WM-1..fq_peak_955	chr19	4557986	4558188	+	30	exon (NM_032108, exon 3 of 17)	1672	SEMA6B	10501	NM_020241	sema domain, transmembrane domain (TM), and cytoplasmic domain, (semaphorin) 6B	protein-coding
WM-1..fq_peak_1053	chr19	33081041	33081283	+	30	5' UTR (NM_018025, exon 1 of 20)	282	GPATCH1	55094	NM_018025	G patch domain containing 1	protein-coding
WM-1..fq_peak_1067	chr19	40214809	40215072	+	30	intron (NM_002446, intron 9 of 9)	3459	TTC9B	148014	NM_152479	tetratricopeptide repeat domain 9B	protein-coding
WM-1..fq_peak_993b	chr19	10960526	10961452	+	30	promoter-TSS (NM_003072)	67	SMARCA4	6597	NM_003072	SWI/SNF related, matrix associated, actin dependent regulator of chromatin, subfamily a, member 4	protein-coding
WM-1..fq_peak_1192	chr2	55112400	55112645	+	30	Intergenic	-61924	RTN4	57142	NM_007008	reticulon 4	protein-coding
WM-1..fq_peak_1206	chr2	84880980	84881181	+	30	5' UTR (NM_001080824, exon 1 of 6)	165	TRABD2A	129293	NM_001080824	TraB domain containing 2A	protein-coding
WM-1..fq_peak_1272	chr2	241738124	241738323	+	30	intron (NM_152783, intron 2 of 9)	3644	D2HGDH	728294	NM_152783	D-2-hydroxyglutarate dehydrogenase	protein-coding
WM-1..fq_peak_1194	chr2	61970997	61971208	+	30	intron (NM_152516, intron 1 of 2)	65434	COMMD1	150684	NM_152516	copper metabolism (Murr1) domain containing 1	protein-coding
WM-1..fq_peak_1225	chr2	126731818	126732017	+	30	Intergenic	75982	GYPC	2995	NM_002101	glycophorin C (Gerbich blood group)	protein-coding
WM-1..fq_peak_1176	chr2	28751513	28751735	+	30	promoter-TSS (NM_206876)	-124	PPP1CB	5500	NM_002709	protein phosphatase 1, catalytic subunit, beta isozyme	protein-coding
WM-1..fq_peak_1270	chr2	241734739	241734978	+	30	intron (NM_001287249, intron 1 of 8)	279	D2HGDH	728294	NM_152783	D-2-hydroxyglutarate dehydrogenase	protein-coding
WM-1..fq_peak_1237	chr2	176269341	176269540	+	30	promoter-TSS (NM_006554)	45	MTX2	10651	NM_006554	metaxin 2	protein-coding
WM-1..fq_peak_1281	chr20	17682086	17682548	+	30	promoter-TSS (NM_004587)	-34	RRBP1	6238	NM_004587	ribosome binding protein 1	protein-coding
WM-1..fq_peak_1310	chr20	51023024	51023562	+	30	promoter-TSS (NM_002237)	-155	KCNG1	3755	NM_002237	potassium voltage-gated channel, subfamily G, member 1	protein-coding
WM-1..fq_peak_1296	chr20	35092448	35092680	+	30	intron (NM_015638, intron 1 of 18)	251	TRPC4AP	26133	NM_015638	transient receptor potential cation channel, subfamily C, member 4 associated protein	protein-coding
WM-1..fq_peak_1277	chr20	3889201	3889431	+	30	promoter-TSS (NM_153640)	221	PANK2	80025	NM_024960	pantothenate kinase 2	protein-coding
WM-1..fq_peak_1333b	chr21	36989841	36990358	+	30	intron (NM_000411, intron 1 of 11)	146	HLCS	3141	NM_000411	holocarboxylase synthetase (biotin-(proprionyl-CoA-carboxylase (ATP-hydrolysing)) ligase)	protein-coding
WM-1..fq_peak_1363	chr22	39399627	39399981	+	30	promoter-TSS (NM_006116)	50	TAB1	10454	NM_006116	TGF-beta activated kinase 1/MAP3K7 binding protein 1	protein-coding
WM-1..fq_peak_1384	chr22	50475002	50475240	+	30	promoter-TSS (NM_002972)	-86	SBF1	6305	NM_002972	SET binding factor 1	protein-coding
WM-1..fq_peak_1345	chr22	22292625	22292824	+	30	Intergenic	-5374	BMS1P20	96610	NM_080926	BMS1 pseudogene 20	pseudo
WM-1..fq_peak_1347	chr22	27474721	27474941	+	30	Intergenic	326667	MN1	4330	NM_002430	meningioma (disrupted in balanced translocation) 1	protein-coding
WM-1..fq_peak_1427a	chr3	113696188	113696645	+	30	non-coding (NR_111981, exon 1 of 7)	230	KIAA2018	205717	NM_001009899	KIAA2018	protein-coding
WM-1..fq_peak_1395a	chr3	47475846	47476246	+	30	promoter-TSS (NM_012235)	-91	SCAP	22937	NM_012235	SREBF chaperone	protein-coding
WM-1..fq_peak_1500b	chr4	48779867	48780530	+	30	5' UTR (NM_015030, exon 1 of 64)	101	FRYL	285527	NM_015030	FRY-like	protein-coding
WM-1..fq_peak_1469	chr4	1239166	1239365	+	30	intron (NM_001328, intron 1 of 8)	9855	CTBP1	1487	NM_001328	C-terminal binding protein 1	protein-coding
WM-1..fq_peak_1551	chr5	151081148	151081347	+	30	promoter-TSS (NM_001252393)	-159	TNIP1	10318	NM_006058	TNFAIP3 interacting protein 1	protein-coding
WM-1..fq_peak_1555	chr5	172834356	172834676	+	30	intron (NM_001031711, intron 1 of 9)	296	ERGIC1	57222	NM_020462	endoplasmic reticulum-golgi intermediate compartment (ERGIC) 1	protein-coding
WM-1..fq_peak_1552	chr5	154740961	154741167	+	30	intron (NM_015315, intron 1 of 18)	28162	LARP1	23367	NM_015315	La ribonucleoprotein domain family, member 1	protein-coding
WM-1..fq_peak_1561	chr5	179678488	179678741	+	30	TTS (NM_001164444)	2360	CBY3	646019	NM_001164444	chibby homolog 3 (Drosophila)	protein-coding
WM-1..fq_peak_1584	chr6	31795844	31796064	+	30	promoter-TSS (NM_006295).5	-19	VARS	7407	NM_006295	valyl-tRNA synthetase	protein-coding
WM-1..fq_peak_1617	chr6	135566242	135566441	+	30	intron (NR_026805, intron 1 of 3)	68540	LINC00271	100131814	NR_026805	long intergenic non-protein coding RNA 271	ncRNA
WM-1..fq_peak_1599	chr6	42178952	42179266	+	30	intron (NM_000409, intron 5 of 5)	15847	GUCA1B	2979	NM_002098	guanylate cyclase activator 1B (retina)	protein-coding
WM-1..fq_peak_1607	chr6	44151863	44152082	+	30	exon (NM_018426, exon 19 of 24)	-6839	CAPN11	11131	NM_007058	calpain 11	protein-coding
WM-1..fq_peak_1681	chr7	106660065	106660338	+	30	exon (NM_175884, exon 1 of 1)	987	CCDC71L	168455	NM_175884	coiled-coil domain containing 71-like	protein-coding
WM-1..fq_peak_1672	chr7	98878730	98879008	+	30	intron (NM_001244580, intron 1 of 71)	379	TRRAP	8295	NM_003496	transformation/transcription domain-associated protein	protein-coding
WM-1..fq_peak_1635	chr7	2524960	2525159	+	30	intron (NM_001040167, intron 2 of 7)	-2015	MIR4648	100616116	NR_039791	microRNA 4648	ncRNA
WM-1..fq_peak_1662	chr7	74289382	74289581	+	30	promoter-TSS (NM_032421)	6	CLIP2	7461	NM_003388	CAP-GLY domain containing linker protein 2	protein-coding
WM-1..fq_peak_1654	chr7	66628824	66629115	+	30	promoter-TSS (NM_001167961)	88	KCTD7	154881	NM_153033	potassium channel tetramerization domain containing 7	protein-coding
WM-1..fq_peak_1702	chr8	22565666	22566024	+	30	exon (NM_005775, exon 12 of 21)	179	SORBS3	10174	NM_005775	sorbin and SH3 domain containing 3	protein-coding
WM-1..fq_peak_1725	chr8	56074411	56074738	+	30	promoter-TSS (NM_001146227)	7	RPS20	6224	NM_001023	ribosomal protein S20	protein-coding
WM-1..fq_peak_1707	chr8	23173892	23174113	+	30	Intergenic	-9972	TNFRSF10D	8793	NM_003840	tumor necrosis factor receptor superfamily, member 10d, decoy with truncated death domain	protein-coding
WM-1..fq_peak_1699	chr8	22109403	22109621	+	30	promoter-TSS (NM_024815)	-93	NUDT18	79873	NM_024815	nudix (nucleoside diphosphate linked moiety X)-type motif 18	protein-coding
WM-1..fq_peak_1766	chr8	144528848	144529101	+	30	promoter-TSS (NM_001001795)	100	C8orf82	414919	NM_001001795	chromosome 8 open reading frame 82	protein-coding
WM-1..fq_peak_1724a	chr8	52714012	52714376	+	30	5' UTR (NM_014781, exon 1 of 24)	272	RB1CC1	9821	NM_014781	RB1-inducible coiled-coil 1	protein-coding
WM-1..fq_peak_1737	chr8	140511293	140511551	+	30	promoter-TSS (NR_040712)	124	CHRAC1	54108	NM_017444	chromatin accessibility complex 1	protein-coding
WM-1..fq_peak_1875	chr9	137578512	137578837	+	30	exon (NM_138778, exon 1 of 9)	261	DPH7	92715	NM_138778	diphthamide biosynthesis 7	protein-coding
WM-1..fq_peak_1776	chr9	5629113	5629366	+	30	5' UTR (NM_001206557, exon 1 of 25)	120	RIC1	57589	NM_020829	RAB6A GEF complex partner 1	protein-coding
WM-1..fq_peak_1781	chr9	34522851	34523364	+	30	promoter-TSS (NM_198573)	-68	ENHO	375704	NM_198573	energy homeostasis associated	protein-coding
WM-1..fq_peak_1854	chr9	136363340	136363705	+	30	TTS (NM_052813)	289	DNLZ	728489	NM_001080849	DNL-type zinc finger	protein-coding
WM-1..fq_peak_1861	chr9	136722146	136722345	+	30	exon (NM_152421, exon 4 of 5)	3992	SNORA43	677824	NR_002975	small nucleolar RNA, H/ACA box 43	snoRNA
WM-1..fq_peak_1844	chr9	133460151	133460415	+	30	TTS (NM_139027)	318	CACFD1	11094	NM_017586	calcium channel flower domain containing 1	protein-coding
WM-1..fq_peak_1859	chr9	136687040	136687239	+	30	intron (NM_001012727, intron 1 of 4)	320	AGPAT2	10555	NM_006412	1-acylglycerol-3-phosphate O-acyltransferase 2	protein-coding
WM-1..fq_peak_1811	chr9	127823014	127823213	+	30	intron (NM_001278138, intron 8 of 14)	19932	FPGS	2356	NM_004957	folylpolyglutamate synthase	protein-coding
WM-1..fq_peak_1797	chr9	96021700	96021943	+	30	promoter-TSS (NR_024129)	-66	LINC00092	100188953	NR_024129	long intergenic non-protein coding RNA 92	ncRNA
WM-1..fq_peak_1884	chrX	3815629	3815856	+	30	Intergenic	28152	LOC389906	389906	NR_034031	zinc finger protein 839 pseudogene	pseudo
WM-1..fq_peak_1902	chrX	72181469	72181783	+	30	promoter-TSS (NM_006223)	-50	PIN4	5303	NM_006223	protein (peptidylprolyl cis/trans isomerase) NIMA-interacting, 4 (parvulin)	protein-coding
WM-1..fq_peak_1898	chrX	48971654	48971853	+	30	promoter-TSS (NM_004979)	91	KCND1	3750	NM_004979	potassium voltage-gated channel, Shal-related subfamily, member 1	protein-coding
WM-1..fq_peak_1907	chrX	129775276	129775475	+	30	Intergenic	-4541	SASH3	54440	NM_018990	SAM and SH3 domain containing 3	protein-coding
WM-1..fq_peak_93	chr1	114346584	114346787	+	29	Intergenic	164475	TRIM33	51592	NM_015906	tripartite motif containing 33	protein-coding
WM-1..fq_peak_14	chr1	1406854	1407304	+	29	intron (NM_017971, intron 1 of 3)	234	MRPL20	55052	NM_017971	mitochondrial ribosomal protein L20	protein-coding
WM-1..fq_peak_97	chr1	145845594	145845793	+	29	promoter-TSS (NM_001012758)	60	NUDT17	200035	NM_001012758	nudix (nucleoside diphosphate linked moiety X)-type motif 17	protein-coding
WM-1..fq_peak_275	chr11	62791586	62791869	+	29	TTS (NM_006362)	287	TMEM223	79064	NM_001080501	transmembrane protein 223	protein-coding
WM-1..fq_peak_394	chr12	111599367	111599642	+	29	exon (NM_002973, exon 1 of 25)	172	ATXN2	6311	NM_002973	ataxin 2	protein-coding
WM-1..fq_peak_343	chr12	643080	643279	+	29	intron (NR_122124, intron 4 of 4)	506	NINJ2	4815	NM_016533	ninjurin 2	protein-coding
WM-1..fq_peak_407	chr12	122204213	122204450	+	29	TTS (NM_152759)	650	B3GNT4	79369	NM_030765	UDP-GlcNAc:betaGal beta-1,3-N-acetylglucosaminyltransferase 4	protein-coding
WM-1..fq_peak_579	chr16	30395637	30395857	+	29	5' UTR (NM_152652, exon 1 of 2)	328	ZNF48	197407	NM_152652	zinc finger protein 48	protein-coding
WM-1..fq_peak_804	chr17	81577748	81577956	+	29	intron (NM_017921, intron 12 of 16)	-25449	C17orf70	80233	NM_025161	chromosome 17 open reading frame 70	protein-coding
WM-1..fq_peak_794	chr17	77376123	77376393	+	29	5' UTR (NM_001113494, exon 1 of 11)	175	43717	10801	NM_006640	septin 9	protein-coding
WM-1..fq_peak_809b	chr17	81860119	81860863	+	29	5' UTR (NM_000918, exon 1 of 11)	177	P4HB	5034	NM_000918	prolyl 4-hydroxylase, beta polypeptide	protein-coding
WM-1..fq_peak_686	chr17	19378275	19378618	+	29	promoter-TSS (NM_139034)	-15	MAPK7	5598	NM_002749	mitogen-activated protein kinase 7	protein-coding
WM-1..fq_peak_845a	chr18	58863624	58864043	+	29	intron (NM_018181, intron 1 of 10)	1004	ZNF532	55205	NM_018181	zinc finger protein 532	protein-coding
WM-1..fq_peak_1057	chr19	35558221	35558420	+	29	intron (NM_000704, intron 10 of 21)	5338	ATP4A	495	NM_000704	ATPase, H+/K+ exchanging, alpha polypeptide	protein-coding
WM-1..fq_peak_1075	chr19	42242257	42242860	+	29	promoter-TSS (NM_019884)	26	GSK3A	2931	NM_019884	glycogen synthase kinase 3 alpha	protein-coding
WM-1..fq_peak_1023	chr19	15379425	15379667	+	29	TTS (NM_014371)	255	AKAP8	10270	NM_005858	A kinase (PRKA) anchor protein 8	protein-coding
WM-1..fq_peak_1090	chr19	45518925	45519141	+	29	intron (NM_003370, intron 3 of 12)	11603	VASP	7408	NM_003370	vasodilator-stimulated phosphoprotein	protein-coding
WM-1..fq_peak_1152	chr19	58362572	58362939	+	29	promoter-TSS (NM_001207009)	93	ZNF497	162968	NM_198458	zinc finger protein 497	protein-coding
WM-1..fq_peak_1508	chr4	83334696	83334902	+	29	promoter-TSS (NM_001098540)	14	HPSE	10855	NM_006665	heparanase	protein-coding
WM-1..fq_peak_1809	chr9	127535546	127535821	+	29	intron (NM_001035534, intron 1 of 13)	33434	FAM129B	64855	NM_022833	family with sequence similarity 129, member B	protein-coding
WM-1..fq_peak_1868	chr9	136901290	136901507	+	29	intron (NM_021138, intron 4 of 10)	14665	MIR4479	100616480	NR_039697	microRNA 4479	ncRNA
WM-1..fq_peak_1	chr1	923728	923994	+	28	Intergenic	-1880	SAMD11	148398	NM_152486	sterile alpha motif domain containing 11	protein-coding
WM-1..fq_peak_116a	chr1	154961532	154962130	+	28	promoter-TSS (NM_138300)	-49	PYGO2	90780	NM_138300	pygopus family PHD finger 2	protein-coding
WM-1..fq_peak_127	chr1	156114210	156114632	+	28	promoter-TSS (NM_005572)	-249	LMNA	4000	NM_005572	lamin A/C	protein-coding
WM-1..fq_peak_217	chr10	102461265	102461468	+	28	promoter-TSS (NM_024789)	-47	TMEM180	79847	NM_024789	transmembrane protein 180	protein-coding
WM-1..fq_peak_277	chr11	62831974	62832173	+	28	promoter-TSS (NM_001244666)	18	STX5	6811	NM_003164	syntaxin 5	protein-coding
WM-1..fq_peak_237a	chr11	560792	561337	+	28	promoter-TSS (NM_173573)	93	RASSF7	8045	NM_003475	Ras association (RalGDS/AF-6) domain family (N-terminal) member 7	protein-coding
WM-1..fq_peak_352	chr12	12266825	12267284	+	28	promoter-TSS (NM_002336)	-177	LRP6	4040	NM_002336	low density lipoprotein receptor-related protein 6	protein-coding
WM-1..fq_peak_363	chr12	49707187	49707408	+	28	5' UTR (NM_198900, exon 1 of 25)	117	FMNL3	91010	NM_175736	formin-like 3	protein-coding
WM-1..fq_peak_427	chr13	42040295	42040651	+	28	intron (NM_001204504, intron 1 of 29)	437	DGKH	160851	NM_152910	diacylglycerol kinase, eta	protein-coding
WM-1..fq_peak_648	chr16	90018971	90019372	+	28	promoter-TSS (NM_001286209)	384	DBNDD1	79007	NM_024043	dysbindin (dystrobrevin binding protein 1) domain containing 1	protein-coding
WM-1..fq_peak_756	chr17	47733418	47733759	+	28	exon (NM_013351, exon 1 of 6)	344	TBX21	30009	NM_013351	T-box 21	protein-coding
WM-1..fq_peak_689	chr17	27349398	27349598	+	28	Intergenic	55418	WSB1	26118	NM_015626	WD repeat and SOCS box containing 1	protein-coding
WM-1..fq_peak_817	chr17	82215695	82215956	+	28	Intergenic	-3012	CCDC57	284001	NM_152675	coiled-coil domain containing 57	protein-coding
WM-1..fq_peak_727	chr17	40121798	40122023	+	28	promoter-TSS (NM_001012241)	-627	MSL1	339287	NM_001012241	male-specific lethal 1 homolog (Drosophila)	protein-coding
WM-1..fq_peak_842	chr18	50878999	50879243	+	28	promoter-TSS (NM_001168335)	59	ME2	4200	NM_002396	malic enzyme 2, NAD(+)-dependent, mitochondrial	protein-coding
WM-1..fq_peak_1155	chr19	58407449	58407976	+	28	promoter-TSS (NM_173548)	-984	ZNF584	201514	NM_173548	zinc finger protein 584	protein-coding
WM-1..fq_peak_965	chr19	5977275	5977486	+	28	intron (NM_001300865, intron 1 of 15)	929	RANBP3	8498	NM_003624	RAN binding protein 3	protein-coding
WM-1..fq_peak_1068	chr19	40589979	40590178	+	28	intron (NM_138392, intron 15 of 17)	-3088	LTBP4	8425	NM_003573	latent transforming growth factor beta binding protein 4	protein-coding
WM-1..fq_peak_1076a	chr19	42268748	42269302	+	28	Intergenic	-13861	ERF	2077	NM_006494	Ets2 repressor factor	protein-coding
WM-1..fq_peak_945	chr19	3670327	3670611	+	28	intron (NM_001300849, intron 1 of 16)	30010	PIP5K1C	23396	NM_012398	phosphatidylinositol-4-phosphate 5-kinase, type I, gamma	protein-coding
WM-1..fq_peak_1049	chr19	29213115	29213321	+	28	promoter-TSS (NM_006003)	11	UQCRFS1	7386	NM_006003	ubiquinol-cytochrome c reductase, Rieske iron-sulfur polypeptide 1	protein-coding
WM-1..fq_peak_1177	chr2	30425714	30425942	+	28	Intergenic	-21429	LCLAT1	253558	NM_182551	lysocardiolipin acyltransferase 1	protein-coding
WM-1..fq_peak_1210	chr2	85616301	85616500	+	28	exon (NM_001256725, exon 1 of 14)	308	USP39	10713	NM_006590	ubiquitin specific peptidase 39	protein-coding
WM-1..fq_peak_1302	chr20	44116057	44116272	+	28	exon (NM_020433, exon 4 of 6)	71414	JPH2	57158	NM_020433	junctophilin 2	protein-coding
WM-1..fq_peak_1306	chr20	49188285	49188492	+	28	promoter-TSS (NM_004602)	-21	STAU1	6780	NM_004602	staufen double-stranded RNA binding protein 1	protein-coding
WM-1..fq_peak_1377	chr22	46116611	46116848	+	28	Intergenic	3043	MIRLET7B	406884	NR_029479	microRNA let-7b	ncRNA
WM-1..fq_peak_1457	chr3	197297940	197298144	+	28	promoter-TSS (NR_038289)	-205	DLG1-AS1	100507086	NR_038289	DLG1 antisense RNA 1	ncRNA
WM-1..fq_peak_1448	chr3	184561488	184561704	+	28	promoter-TSS (NM_004443)	-203	EPHB3	2049	NM_004443	EPH receptor B3	protein-coding
WM-1..fq_peak_1454	chr3	196287636	196287915	+	28	promoter-TSS (NM_005017)	-62	PCYT1A	5130	NM_005017	phosphate cytidylyltransferase 1, choline, alpha	protein-coding
WM-1..fq_peak_1410	chr3	49469917	49470143	+	28	promoter-TSS (NM_001177636)	-102	DAG1	1605	NM_004393	dystroglycan 1 (dystrophin-associated glycoprotein 1)	protein-coding
WM-1..fq_peak_1484	chr4	2462477	2462689	+	28	exon (NM_001193282, exon 15 of 16)	-6485	RNF4	6047	NM_002938	ring finger protein 4	protein-coding
WM-1..fq_peak_1642	chr7	5556314	5556678	+	28	Intergenic	-25895	ACTB	60	NM_001101	actin, beta	protein-coding
WM-1..fq_peak_1769	chr8	144787267	144787513	+	28	promoter-TSS (NM_030580)	-45	ZNF34	80778	NM_030580	zinc finger protein 34	protein-coding
WM-1..fq_peak_1738	chr8	141000975	141001174	+	28	intron (NM_005607, intron 1 of 31)	239	PTK2	5747	NM_005607	protein tyrosine kinase 2	protein-coding
WM-1..fq_peak_1723	chr8	48870300	48870508	+	28	Intergenic	51036	SNAI2	6591	NM_003068	snail family zinc finger 2	protein-coding
WM-1..fq_peak_1833	chr9	129671935	129672327	+	28	intron (NM_016307, intron 1 of 3)	6490	PRRX2	51450	NM_016307	paired related homeobox 2	protein-coding
WM-1..fq_peak_1842	chr9	131531442	131531666	+	28	promoter-TSS (NM_001135954)	-279	UCK1	83549	NM_031432	uridine-cytidine kinase 1	protein-coding
WM-1..fq_peak_1915	chrX	154371797	154372053	+	28	intron (NM_001456, intron 1 of 46)	2713	FLNA	2316	NM_001456	filamin A, alpha	protein-coding
WM-1..fq_peak_118	chr1	154999356	154999775	+	27	Intergenic	-3065	ZBTB7B	51043	NM_001252406	zinc finger and BTB domain containing 7B	protein-coding
WM-1..fq_peak_303	chr11	66336984	66337188	+	27	promoter-TSS (NM_004292)	-557	RIN1	9610	NM_004292	Ras and Rab interactor 1	protein-coding
WM-1..fq_peak_385	chr12	76031310	76031509	+	27	exon (NM_007350, exon 1 of 2)	367	PHLDA1	22822	NM_007350	pleckstrin homology-like domain, family A, member 1	protein-coding
WM-1..fq_peak_1126	chr19	48965295	48965494	+	27	promoter-TSS (NM_000146)	85	FTL	2512	NM_000146	ferritin, light polypeptide	protein-coding
WM-1..fq_peak_1288	chr20	32358818	32359077	+	27	intron (NM_001164603, intron 1 of 3)	603	ASXL1	171023	NM_015338	additional sex combs like transcriptional regulator 1	protein-coding
WM-1..fq_peak_1293	chr20	34704266	34704622	+	27	promoter-TSS (NM_021202)	100	TP53INP2	58476	NM_021202	tumor protein p53 inducible nuclear protein 2	protein-coding
WM-1..fq_peak_1444	chr3	150500911	150501153	+	27	Intergenic	45609	SERP1	27230	NM_014445	stress-associated endoplasmic reticulum protein 1	protein-coding
WM-1..fq_peak_1489	chr4	2801041	2801240	+	27	intron (NM_001122681, intron 1 of 12)	8117	SH3BP2	6452	NM_003023	SH3-domain binding protein 2	protein-coding
WM-1..fq_peak_1726	chr8	59119557	59119803	+	27	promoter-TSS (NM_014729)	-472	TOX	9760	NM_014729	thymocyte selection-associated high mobility group box	protein-coding
WM-1..fq_peak_1783	chr9	35489191	35489390	+	27	promoter-TSS (NR_052015)	-662	RUSC2	9853	NM_014806	RUN and SH3 domain containing 2	protein-coding
WM-1..fq_peak_92	chr1	109483894	109484163	+	26	promoter-TSS (NM_153340)	89	ATXN7L2	127002	NM_153340	ataxin 7-like 2	protein-coding
WM-1..fq_peak_316	chr11	68213553	68213873	+	26	promoter-TSS (NM_016028)	59	SUV420H1	51111	NM_016028	suppressor of variegation 4-20 homolog 1 (Drosophila)	protein-coding
WM-1..fq_peak_481	chr14	105491160	105491397	+	26	promoter-TSS (NM_001134875)	29	C14orf80	283643	NM_173608	chromosome 14 open reading frame 80	protein-coding
WM-1..fq_peak_564	chr16	4371757	4372064	+	26	promoter-TSS (NM_138440)	62	VASN	114990	NM_138440	vasorin	protein-coding
WM-1..fq_peak_795	chr17	79797142	79797381	+	26	promoter-TSS (NM_020649)	-145	CBX8	57332	NM_020649	chromobox homolog 8	protein-coding
WM-1..fq_peak_1087	chr19	45467429	45467824	+	26	promoter-TSS (NM_001114171)	-369	FOSB	2354	NM_006732	FBJ murine osteosarcoma viral oncogene homolog B	protein-coding
WM-1..fq_peak_1118	chr19	48469105	48469325	+	26	promoter-TSS (NM_004228)	7	CYTH2	9266	NM_004228	cytohesin 2	protein-coding
WM-1..fq_peak_1161	chr19	58519675	58519982	+	26	promoter-TSS (NM_032792)	-274	ZBTB45	84878	NM_032792	zinc finger and BTB domain containing 45	protein-coding
WM-1..fq_peak_1221	chr2	109614208	109614567	+	26	promoter-TSS (NM_023016)	53	SOWAHC	65124	NM_023016	sosondowah ankyrin repeat domain family member C	protein-coding
WM-1..fq_peak_1614	chr6	108560769	108561180	+	26	5' UTR (NM_001455, exon 1 of 3)	108	FOXO3	2309	NM_001455	forkhead box O3	protein-coding
WM-1..fq_peak_1691	chr7	148698892	148699143	+	26	5' UTR (NM_003592, exon 1 of 22)	176	CUL1	8454	NM_003592	cullin 1	protein-coding
WM-1..fq_peak_1862	chr9	136791167	136791464	+	26	promoter-TSS (NM_032928)	-10	TMEM141	85014	NM_032928	transmembrane protein 141	protein-coding
WM-1..fq_peak_1808	chr9	127404696	127404956	+	26	exon (NM_001271712, exon 6 of 8)	7688	SLC2A8	29988	NM_014580	solute carrier family 2 (facilitated glucose transporter), member 8	protein-coding
WM-1..fq_peak_10	chr1	1308022	1308606	+	25	promoter-TSS (NM_030649)	-300	PUSL1	126789	NM_153339	pseudouridylate synthase-like 1	protein-coding
WM-1..fq_peak_32	chr1	9651778	9652037	+	25	TTS (NR_027045)	175	PIK3CD	5293	NM_005026	phosphatidylinositol-4,5-bisphosphate 3-kinase, catalytic subunit delta	protein-coding
WM-1..fq_peak_25	chr1	6602620	6603182	+	25	promoter-TSS (NM_014851)	-32	KLHL21	9903	NM_014851	kelch-like family member 21	protein-coding
WM-1..fq_peak_163	chr1	235503984	235504630	+	25	5' UTR (NM_001277155, exon 1 of 8)	174	B3GALNT2	148789	NM_152490	beta-1,3-N-acetylgalactosaminyltransferase 2	protein-coding
WM-1..fq_peak_27	chr1	8026263	8026581	+	25	promoter-TSS (NM_018948)	-89	ERRFI1	54206	NM_018948	ERBB receptor feedback inhibitor 1	protein-coding
WM-1..fq_peak_225	chr10	118046394	118046719	+	25	promoter-TSS (NR_026941)	47	RAB11FIP2	22841	NM_014904	RAB11 family interacting protein 2 (class I)	protein-coding
WM-1..fq_peak_257	chr11	27472031	27472398	+	25	exon (NM_018490, exon 1 of 18)	573	LGR4	55366	NM_018490	leucine-rich repeat containing G protein-coupled receptor 4	protein-coding
WM-1..fq_peak_325	chr11	76381112	76381564	+	25	promoter-TSS (NM_001282456)	13	LOC100506127	100506127	NM_001013634	putative uncharacterized protein FLJ37770-like	protein-coding
WM-1..fq_peak_411	chr12	122975083	122975354	+	25	intron (NM_024623, intron 1 of 7)	411	OGFOD2	79676	NM_024623	2-oxoglutarate and iron-dependent oxygenase domain containing 2	protein-coding
WM-1..fq_peak_448	chr14	32077371	32077636	+	25	promoter-TSS (NR_027263)	214	ARHGAP5	394	NM_001173	Rho GTPase activating protein 5	protein-coding
WM-1..fq_peak_478	chr14	105086892	105087100	+	25	Intergenic	-7151	LOC102723354	102723354	NR_110546	uncharacterized LOC102723354	ncRNA
WM-1..fq_peak_484	chr15	39581154	39581405	+	25	intron (NM_003246, intron 1 of 21)	200	THBS1	7057	NM_003246	thrombospondin 1	protein-coding
WM-1..fq_peak_600	chr16	67666756	67667154	+	25	promoter-TSS (NM_032140)	141	C16orf86	388284	NM_001012984	chromosome 16 open reading frame 86	protein-coding
WM-1..fq_peak_556	chr16	3458064	3458521	+	25	intron (NM_001083600, intron 1 of 6)	300	NAA60	79903	NM_024845	N(alpha)-acetyltransferase 60, NatF catalytic subunit	protein-coding
WM-1..fq_peak_533	chr16	1706029	1706441	+	25	promoter-TSS (NM_015133)	15	MAPK8IP3	23162	NM_015133	mitogen-activated protein kinase 8 interacting protein 3	protein-coding
WM-1..fq_peak_546	chr16	2520236	2520435	+	25	promoter-TSS (NM_015944)	-27	AMDHD2	51005	NM_015944	amidohydrolase domain containing 2	protein-coding
WM-1..fq_peak_645a	chr16	89922643	89923170	+	25	promoter-TSS (NM_006086)	-373	TUBB3	10381	NM_006086	tubulin, beta 3 class III	protein-coding
WM-1..fq_peak_653	chr17	1032082	1032281	+	25	promoter-TSS (NM_001256847)	-340	ABR	29	NM_001092	active BCR-related	protein-coding
WM-1..fq_peak_780	chr17	72592553	72592753	+	25	non-coding (NR_036488, exon 1 of 4)	151	LINC00673	100499467	NR_036488	long intergenic non-protein coding RNA 673	ncRNA
WM-1..fq_peak_749	chr17	45112358	45112557	+	25	3' UTR (NM_133373, exon 15 of 15)	1976	MIR6784	102465470	NR_106842	microRNA 6784	ncRNA
WM-1..fq_peak_669	chr17	4967854	4968063	+	25	promoter-TSS (NM_004890)	-121	SPAG7	9552	NM_004890	sperm associated antigen 7	protein-coding
WM-1..fq_peak_963	chr19	5719694	5719905	+	25	promoter-TSS (NM_152784)	366	LONP1	9361	NM_004793	lon peptidase 1, mitochondrial	protein-coding
WM-1..fq_peak_1032	chr19	17539321	17539521	+	25	exon (NM_001098524, exon 8 of 16)	16120	FAM129C	199786	NM_173544	family with sequence similarity 129, member C	protein-coding
WM-1..fq_peak_1011a	chr19	13841217	13841870	+	25	Intergenic	-4884	MIR23A	407010	NR_029495	microRNA 23a	ncRNA
WM-1..fq_peak_1232	chr2	134120826	134121025	+	25	Intergenic	-6200	MIR3679	100500878	NR_037450	microRNA 3679	ncRNA
WM-1..fq_peak_1182	chr2	38602644	38603033	+	25	5' UTR (NM_138394, exon 1 of 13)	198	HNRNPLL	92906	NM_138394	heterogeneous nuclear ribonucleoprotein L-like	protein-coding
WM-1..fq_peak_1386	chr3	9731922	9732262	+	25	5' UTR (NM_004634, exon 1 of 14)	342	BRPF1	7862	NM_004634	bromodomain and PHD finger containing, 1	protein-coding
WM-1..fq_peak_1421	chr3	52897462	52897685	+	25	promoter-TSS (NM_001198974)	8	TMEM110-MUSTN1	100526772	NM_001198974	TMEM110-MUSTN1 readthrough	protein-coding
WM-1..fq_peak_1618	chr6	138404376	138404575	+	25	5' UTR (NM_014320, exon 1 of 4)	276	HEBP2	23593	NM_014320	heme binding protein 2	protein-coding
WM-1..fq_peak_1644	chr7	6272047	6272522	+	25	intron (NM_004227, intron 1 of 12)	327	CYTH3	9265	NM_004227	cytohesin 3	protein-coding
WM-1..fq_peak_1753	chr8	143948743	143948974	+	25	intron (NM_000445, intron 2 of 32)	2018	PLEC	5339	NM_000445	plectin	protein-coding
WM-1..fq_peak_1734	chr8	103020961	103021172	+	25	promoter-TSS (NM_001695)	46	ATP6V1C1	528	NM_001695	ATPase, H+ transporting, lysosomal 42kDa, V1 subunit C1	protein-coding
WM-1..fq_peak_1830	chr9	129413767	129413997	+	25	Intergenic	-74778	LINC00963	100506190	NR_038955	long intergenic non-protein coding RNA 963	ncRNA
WM-1..fq_peak_1874	chr9	137255208	137255454	+	25	promoter-TSS (NM_015456)	24	NELFB	25920	NM_015456	negative elongation factor complex member B	protein-coding
WM-1..fq_peak_1869	chr9	137110669	137110869	+	25	exon (NM_013379, exon 13 of 13)	3974	DPP7	29952	NM_013379	dipeptidyl-peptidase 7	protein-coding
WM-1..fq_peak_1873	chr9	137240831	137241324	+	25	promoter-TSS (NM_006088)	-182	TUBB4B	10383	NM_006088	tubulin, beta 4B class IVb	protein-coding
WM-1..fq_peak_146	chr1	204129125	204129326	+	24	Intergenic	-12183	LOC101929441	101929441	NR_123739	uncharacterized LOC101929441	ncRNA
WM-1..fq_peak_5	chr1	1116287	1116569	+	24	promoter-TSS (NM_017891)	-72	C1orf159	54991	NM_017891	chromosome 1 open reading frame 159	protein-coding
WM-1..fq_peak_59	chr1	27154937	27155136	+	24	promoter-TSS (NM_003047)	94	SLC9A1	6548	NM_003047	solute carrier family 9, subfamily A (NHE1, cation proton antiporter 1), member 1	protein-coding
WM-1..fq_peak_15	chr1	1615217	1615489	+	24	promoter-TSS (NR_033183)	-62	MIB2	142678	NM_080875	mindbomb E3 ubiquitin protein ligase 2	protein-coding
WM-1..fq_peak_197	chr10	75401531	75401755	+	24	non-coding (NR_024421, exon 1 of 2)	115	ZNF503-AS2	100131213	NR_024421	ZNF503 antisense RNA 2	ncRNA
WM-1..fq_peak_250b	chr11	10293850	10294352	+	24	5' UTR (NM_030962, exon 1 of 40)	106	SBF2	81846	NM_030962	SET binding factor 2	protein-coding
WM-1..fq_peak_345	chr12	2268824	2269099	+	24	promoter-TSS (NR_046769)	-815	CACNA1C-IT3	100874370	NR_046769	CACNA1C intronic transcript 3 (non-protein coding)	ncRNA
WM-1..fq_peak_365	chr12	49967131	49967676	+	24	Intergenic	-4479	LOC101927318	101927318	NR_110589	uncharacterized LOC101927318	ncRNA
WM-1..fq_peak_498	chr15	65133044	65133342	+	24	exon (NM_005707, exon 1 of 5)	643	PDCD7	10081	NM_005707	programmed cell death 7	protein-coding
WM-1..fq_peak_559	chr16	4271058	4271294	+	24	intron (NM_003223, intron 1 of 6)	1824	TFAP4	7023	NM_003223	transcription factor AP-4 (activating enhancer binding protein 4)	protein-coding
WM-1..fq_peak_644	chr16	89921577	89922117	+	24	promoter-TSS (NM_001197181)	-162	TUBB3	10381	NM_006086	tubulin, beta 3 class III	protein-coding
WM-1..fq_peak_646	chr16	89923483	89923803	+	24	intron (NM_006086, intron 1 of 3)	364	TUBB3	10381	NM_006086	tubulin, beta 3 class III	protein-coding
WM-1..fq_peak_524	chr16	1103389	1103652	+	24	Intergenic	-7276	C1QTNF8	390664	NM_207419	C1q and tumor necrosis factor related protein 8	protein-coding
WM-1..fq_peak_643	chr16	89873966	89874229	+	24	intron (NM_014972, intron 1 of 17)	511	TCF25	22980	NM_014972	transcription factor 25 (basic helix-loop-helix)	protein-coding
WM-1..fq_peak_674	chr17	7561728	7561927	+	24	promoter-TSS (NR_037926)	-165	SENP3	26168	NM_015670	SUMO1/sentrin/SMT3 specific peptidase 3	protein-coding
WM-1..fq_peak_816	chr17	82098143	82098375	+	24	promoter-TSS (NM_004104)	-29	FASN	2194	NM_004104	fatty acid synthase	protein-coding
WM-1..fq_peak_684	chr17	18258402	18258835	+	24	promoter-TSS (NM_001256264)	-62	FLII	2314	NM_002018	flightless I homolog (Drosophila)	protein-coding
WM-1..fq_peak_658	chr17	1648744	1649055	+	24	exon (NM_031430, exon 4 of 8)	1199	RILP	83547	NM_031430	Rab interacting lysosomal protein	protein-coding
WM-1..fq_peak_802	chr17	81101803	81102013	+	24	intron (NM_006340, intron 7 of 14)	23465	MIR657	724027	NR_030394	microRNA 657	ncRNA
WM-1..fq_peak_831	chr18	2655520	2656063	+	24	promoter-TSS (NR_033754)	-96	SMCHD1	23347	NM_015295	structural maintenance of chromosomes flexible hinge domain containing 1	protein-coding
WM-1..fq_peak_996c	chr19	11197426	11198087	+	24	promoter-TSS (NM_001136191)	-189	KANK2	25959	NM_015493	KN motif and ankyrin repeat domains 2	protein-coding
WM-1..fq_peak_947	chr19	3985316	3985706	+	24	promoter-TSS (NM_001961)	-48	EEF2	1938	NM_001961	eukaryotic translation elongation factor 2	protein-coding
WM-1..fq_peak_1151	chr19	58278833	58279083	+	24	promoter-TSS (NM_021089)	6	ZNF8	7554	NM_021089	zinc finger protein 8	protein-coding
WM-1..fq_peak_1142	chr19	54449134	54449349	+	24	promoter-TSS (NM_052925)	79	LENG8	114823	NM_052925	leukocyte receptor cluster (LRC) member 8	protein-coding
WM-1..fq_peak_921	chr19	2721001	2721254	+	24	intron (NM_145173, intron 1 of 1)	265	DIRAS1	148252	NM_145173	DIRAS family, GTP-binding RAS-like 1	protein-coding
WM-1..fq_peak_909	chr19	2167376	2167599	+	24	intron (NM_032482, intron 1 of 27)	3338	DOT1L	84444	NM_032482	DOT1-like histone H3K79 methyltransferase	protein-coding
WM-1..fq_peak_1204	chr2	74529588	74529933	+	24	promoter-TSS (NM_181575)	87	AUP1	550	NM_012103	ancient ubiquitous protein 1	protein-coding
WM-1..fq_peak_1268b	chr2	241686680	241687336	+	24	promoter-TSS (NM_001165031)	-40	DTYMK	1841	NM_012145	deoxythymidylate kinase (thymidylate kinase)	protein-coding
WM-1..fq_peak_1209	chr2	85503527	85503753	+	24	Intergenic	35246	LOC100630918	100630918	NR_038942	uncharacterized LOC100630918	ncRNA
WM-1..fq_peak_1324	chr20	63956083	63956382	+	24	TTS (NM_020713)	215	UCKL1	54963	NM_017859	uridine-cytidine kinase 1-like 1	protein-coding
WM-1..fq_peak_1308	chr20	49713396	49713633	+	24	intron (NM_004776, intron 1 of 8)	370	B4GALT5	9334	NM_004776	UDP-Gal:betaGlcNAc beta 1,4- galactosyltransferase, polypeptide 5	protein-coding
WM-1..fq_peak_1368	chr22	40636684	40636883	+	24	promoter-TSS (NM_020831)	-64	MKL1	57591	NM_020831	megakaryoblastic leukemia (translocation) 1	protein-coding
WM-1..fq_peak_1395b	chr3	47475846	47476246	+	24	promoter-TSS (NM_012235)	-91	SCAP	22937	NM_012235	SREBF chaperone	protein-coding
WM-1..fq_peak_1509	chr4	89111308	89111565	+	24	Intergenic	-1381	TIGD2	166815	NM_145715	tigger transposable element derived 2	protein-coding
WM-1..fq_peak_1501	chr4	54233179	54233546	+	24	intron (NM_006206, intron 1 of 22)	4265	PDGFRA	5156	NM_006206	platelet-derived growth factor receptor, alpha polypeptide	protein-coding
WM-1..fq_peak_1535	chr5	55534353	55534645	+	24	promoter-TSS (NR_001575)	43	RNF138P1	379013	NR_001575	ring finger protein 138, E3 ubiquitin protein ligase pseudogene 1	pseudo
WM-1..fq_peak_1533	chr5	54517662	54517962	+	24	promoter-TSS (NM_001145427)	49	SNX18	112574	NM_052870	sorting nexin 18	protein-coding
WM-1..fq_peak_1537	chr5	73136291	73136490	+	24	Intergenic	15829	TMEM171	134285	NM_173490	transmembrane protein 171	protein-coding
WM-1..fq_peak_1621	chr6	149749597	149749796	+	24	promoter-TSS (NM_001252052)	1	PCMT1	5110	NM_005389	protein-L-isoaspartate (D-aspartate) O-methyltransferase	protein-coding
WM-1..fq_peak_1566	chr6	1614001	1614205	+	24	TTS (NM_001453)	3657	FOXC1	2296	NM_001453	forkhead box C1	protein-coding
WM-1..fq_peak_1664a	chr7	75738867	75739387	+	24	promoter-TSS (NM_001243198)	-155	HIP1	3092	NM_005338	huntingtin interacting protein 1	protein-coding
WM-1..fq_peak_1643	chr7	5593544	5594080	+	24	intron (NM_003088, intron 1 of 4)	1007	FSCN1	6624	NM_003088	fascin actin-bundling protein 1	protein-coding
WM-1..fq_peak_1745	chr8	143740589	143740788	+	24	intron (NR_033849, intron 3 of 3)	6548	FAM83H-AS1	100128338	NR_033849	FAM83H antisense RNA 1 (head to head)	ncRNA
WM-1..fq_peak_1762	chr8	144427906	144428142	+	24	TTS (NM_013432)	539	VPS28	51160	NM_016208	vacuolar protein sorting 28 homolog (S. cerevisiae)	protein-coding
WM-1..fq_peak_1864	chr9	136842215	136842530	+	24	Intergenic	-2043	C9orf172	389813	NM_001080482	chromosome 9 open reading frame 172	protein-coding
WM-1..fq_peak_1794	chr9	92293689	92293952	+	24	promoter-TSS (NM_013417)	-64	IARS	3376	NM_002161	isoleucyl-tRNA synthetase	protein-coding
WM-1..fq_peak_1823	chr9	128786986	128787414	+	24	promoter-TSS (NM_018201)	-7	TBC1D13	54662	NM_018201	TBC1 domain family, member 13	protein-coding
WM-1..fq_peak_126	chr1	155688339	155689011	+	23	promoter-TSS (NM_033657)	-19	YY1AP1	55249	NM_018253	YY1 associated protein 1	protein-coding
WM-1..fq_peak_142	chr1	202927133	202927332	+	23	promoter-TSS (NM_021633)	11	KLHL12	59349	NM_021633	kelch-like family member 12	protein-coding
WM-1..fq_peak_74	chr1	32773990	32774189	+	23	3' UTR (NM_020888, exon 7 of 7)	8455	KIAA1522	57648	NM_020888	KIAA1522	protein-coding
WM-1..fq_peak_23	chr1	2643098	2643370	+	23	intron (NM_001242672, intron 6 of 6)	-10192	MMEL1	79258	NM_033467	membrane metallo-endopeptidase-like 1	protein-coding
WM-1..fq_peak_155	chr1	226110585	226110853	+	23	Intergenic	47992	H3F3AP4	440926	NR_002315	H3 histone, family 3A, pseudogene 4	pseudo
WM-1..fq_peak_31	chr1	9539713	9539912	+	23	intron (NM_032315, intron 1 of 6)	343	SLC25A33	84275	NM_032315	solute carrier family 25 (pyrimidine nucleotide carrier), member 33	protein-coding
WM-1..fq_peak_38	chr1	12019233	12019708	+	23	5' UTR (NM_021933, exon 1 of 10)	228	MIIP	60672	NM_021933	migration and invasion inhibitory protein	protein-coding
WM-1..fq_peak_164	chr1	247332092	247332313	+	23	promoter-TSS (NM_032752)	-459	ZNF496	84838	NM_032752	zinc finger protein 496	protein-coding
WM-1..fq_peak_78	chr1	37514686	37514932	+	23	promoter-TSS (NM_022756)	10	MEAF6	64769	NM_022756	MYST/Esa1-associated factor 6	protein-coding
WM-1..fq_peak_120	chr1	155193523	155193736	+	23	promoter-TSS (NM_001204287)	-714	MUC1	4582	NM_002456	mucin 1, cell surface associated	protein-coding
WM-1..fq_peak_57c	chr1	26620362	26621217	+	23	Intergenic	66247	MIR1976	100302190	NR_031740	microRNA 1976	ncRNA
WM-1..fq_peak_62	chr1	27516932	27517131	+	23	Intergenic	-26864	WASF2	10163	NM_006990	WAS protein family, member 2	protein-coding
WM-1..fq_peak_21	chr1	2229221	2229420	+	23	exon (NM_003036, exon 1 of 7)	625	SKI	6497	NM_003036	SKI proto-oncogene	protein-coding
WM-1..fq_peak_115	chr1	154936938	154937219	+	23	promoter-TSS (NM_006556)	-70	PMVK	10654	NM_006556	phosphomevalonate kinase	protein-coding
WM-1..fq_peak_67	chr1	31388574	31388773	+	23	Intergenic	-15597	FABP3	2170	NM_004102	fatty acid binding protein 3, muscle and heart (mammary-derived growth inhibitor)	protein-coding
WM-1..fq_peak_57b	chr1	26620362	26621217	+	23	Intergenic	66247	MIR1976	100302190	NR_031740	microRNA 1976	ncRNA
WM-1..fq_peak_47	chr1	21567841	21568070	+	23	intron (NM_001127501, intron 5 of 10)	58590	ALPL	249	NM_000478	alkaline phosphatase, liver/bone/kidney	protein-coding
WM-1..fq_peak_6	chr1	1157941	1158319	+	23	Intergenic	-8974	MIR200B	406984	NR_029639	microRNA 200b	ncRNA
WM-1..fq_peak_113	chr1	154405272	154405534	+	23	5' UTR (NM_001206866, exon 1 of 7)	210	IL6R	3570	NM_000565	interleukin 6 receptor	protein-coding
WM-1..fq_peak_16	chr1	1630411	1630837	+	23	TTS (NR_033183)	-1557	MMP23B	8510	NM_006983	matrix metallopeptidase 23B	protein-coding
WM-1..fq_peak_116b	chr1	154961532	154962130	+	23	promoter-TSS (NM_138300)	-49	PYGO2	90780	NM_138300	pygopus family PHD finger 2	protein-coding
WM-1..fq_peak_18	chr1	1665711	1666025	+	23	exon (NM_001110781, exon 9 of 9)	-6771	CDK11B	984	NM_001787	cyclin-dependent kinase 11B	protein-coding
WM-1..fq_peak_99	chr1	150579146	150579541	+	23	exon (NM_182763, exon 1 of 2)	395	MCL1	4170	NM_021960	myeloid cell leukemia 1	protein-coding
WM-1..fq_peak_101	chr1	150876381	150876580	+	23	intron (NM_001286035, intron 1 of 22)	288	ARNT	405	NM_001668	aryl hydrocarbon receptor nuclear translocator	protein-coding
WM-1..fq_peak_63	chr1	27633596	27633894	+	23	intron (NM_005248, intron 1 of 12)	1471	FGR	2268	NM_005248	FGR proto-oncogene, Src family tyrosine kinase	protein-coding
WM-1..fq_peak_29	chr1	8878736	8879269	+	23	promoter-TSS (NM_001428)	90	ENO1	2023	NM_001428	enolase 1, (alpha)	protein-coding
WM-1..fq_peak_94	chr1	114780715	114780942	+	23	promoter-TSS (NM_025073)	-141	SIKE1	80143	NM_025073	suppressor of IKBKE 1	protein-coding
WM-1..fq_peak_124	chr1	155253092	155253304	+	23	intron (NM_001267608, intron 4 of 10)	2285	FAM189B	10712	NM_006589	family with sequence similarity 189, member B	protein-coding
WM-1..fq_peak_91	chr1	109100028	109100390	+	23	promoter-TSS (NR_003023)	16	SCARNA2	677766	NR_003023	small Cajal body-specific RNA 2	ncRNA
WM-1..fq_peak_136	chr1	176206365	176206587	+	23	intron (NM_001001740, intron 1 of 18)	768	RFWD2	64326	NM_022457	ring finger and WD repeat domain 2, E3 ubiquitin protein ligase	protein-coding
WM-1..fq_peak_57a	chr1	26620362	26621217	+	23	Intergenic	66247	MIR1976	100302190	NR_031740	microRNA 1976	ncRNA
WM-1..fq_peak_105	chr1	151369574	151369836	+	23	intron (NM_001258288, intron 2 of 10)	3029	SELENBP1	8991	NM_003944	selenium binding protein 1	protein-coding
WM-1..fq_peak_122	chr1	155246575	155246774	+	23	TTS (NM_006589)	-1812	GBA	2629	NM_000157	glucosidase, beta, acid	protein-coding
WM-1..fq_peak_159	chr1	229558069	229558392	+	23	exon (NM_012089, exon 1 of 13)	465	ABCB10	23456	NM_012089	ATP-binding cassette, sub-family B (MDR/TAP), member 10	protein-coding
WM-1..fq_peak_137	chr1	197915991	197916230	+	23	intron (NM_001014434, intron 1 of 5)	-1277	LHX9	56956	NM_020204	LIM homeobox 9	protein-coding
WM-1..fq_peak_208	chr10	99659204	99659464	+	23	promoter-TSS (NM_020354)	-172	ENTPD7	57089	NM_020354	ectonucleoside triphosphate diphosphohydrolase 7	protein-coding
WM-1..fq_peak_180	chr10	33335241	33335631	+	23	promoter-TSS (NR_045259)	-531	NRP1	8829	NM_003873	neuropilin 1	protein-coding
WM-1..fq_peak_219	chr10	102479064	102479434	+	23	TTS (NM_005736)	17836	TMEM180	79847	NM_024789	transmembrane protein 180	protein-coding
WM-1..fq_peak_207	chr10	99620890	99621114	+	23	promoter-TSS (NM_031212)	-538	SLC25A28	81894	NM_031212	solute carrier family 25 (mitochondrial iron transporter), member 28	protein-coding
WM-1..fq_peak_194	chr10	74826011	74826868	+	23	promoter-TSS (NM_001256469)	26	KAT6B	23522	NM_012330	K(lysine) acetyltransferase 6B	protein-coding
WM-1..fq_peak_179	chr10	32980477	32980902	+	23	Intergenic	-22324	ITGB1	3688	NM_002211	integrin, beta 1 (fibronectin receptor, beta polypeptide, antigen CD29 includes MDF2, MSK12)	protein-coding
WM-1..fq_peak_169	chr10	10498201	10498429	+	23	Intergenic	-35966	LOC101928322	101928322	NR_120637	uncharacterized LOC101928322	ncRNA
WM-1..fq_peak_188	chr10	72354615	72354834	+	23	intron (NM_001002762, intron 1 of 7)	425	DNAJB12	54788	NM_017626	DnaJ (Hsp40) homolog, subfamily B, member 12	protein-coding
WM-1..fq_peak_176	chr10	29409727	29409926	+	23	promoter-TSS (NR_110928)	292	SVIL-AS1	102724316	NR_003930	SVIL antisense RNA 1	ncRNA
WM-1..fq_peak_218	chr10	102476722	102476927	+	23	3' UTR (NM_024789, exon 10 of 10)	15411	TMEM180	79847	NM_024789	transmembrane protein 180	protein-coding
WM-1..fq_peak_290	chr11	65181397	65181634	+	23	promoter-TSS (NM_005186)	-164	CAPN1	823	NM_005186	calpain 1, (mu/I) large subunit	protein-coding
WM-1..fq_peak_311	chr11	67056724	67057040	+	23	promoter-TSS (NM_014578)	64	RHOD	29984	NM_014578	ras homolog family member D	protein-coding
WM-1..fq_peak_304	chr11	66421649	66421879	+	23	intron (NM_178864, intron 1 of 7)	760	NPAS4	266743	NM_178864	neuronal PAS domain protein 4	protein-coding
WM-1..fq_peak_327	chr11	87352966	87353181	+	23	Intergenic	315229	TMEM135	65084	NM_022918	transmembrane protein 135	protein-coding
WM-1..fq_peak_299	chr11	66291978	66292177	+	23	exon (NM_153266, exon 1 of 2)	175	TMEM151A	256472	NM_153266	transmembrane protein 151A	protein-coding
WM-1..fq_peak_263	chr11	45847303	45847616	+	23	promoter-TSS (NM_021117)	53	CRY2	1408	NM_021117	cryptochrome circadian clock 2	protein-coding
WM-1..fq_peak_261	chr11	43680808	43681017	+	23	exon (NM_016142, exon 1 of 11)	319	HSD17B12	51144	NM_016142	hydroxysteroid (17-beta) dehydrogenase 12	protein-coding
WM-1..fq_peak_267	chr11	47346654	47346853	+	23	intron (NM_000256, intron 10 of 33)	5949	MYBPC3	4607	NM_000256	myosin binding protein C, cardiac	protein-coding
WM-1..fq_peak_245	chr11	1281669	1281890	+	23	intron (NM_019009, intron 5 of 5)	25174	MIR6744	102466725	NR_106802	microRNA 6744	ncRNA
WM-1..fq_peak_312	chr11	67353423	67353790	+	23	promoter-TSS (NM_001256870)	-10	POLD4	57804	NM_021173	polymerase (DNA-directed), delta 4, accessory subunit	protein-coding
WM-1..fq_peak_242	chr11	993041	993240	+	23	intron (NM_012305, intron 11 of 21)	43566	MUC6	4588	NM_005961	mucin 6, oligomeric mucus/gel-forming	protein-coding
WM-1..fq_peak_341	chr11	126721813	126722012	+	23	intron (NM_001301097, intron 1 of 15)	65826	LOC101929427	101929427	NR_120532	uncharacterized LOC101929427	ncRNA
WM-1..fq_peak_329	chr11	108009412	108009611	+	23	intron (NM_003478, intron 1 of 18)	829	CUL5	8065	NM_003478	cullin 5	protein-coding
WM-1..fq_peak_289	chr11	65111722	65111948	+	23	promoter-TSS (NR_102367)	-19	TM7SF2	7108	NM_003273	transmembrane 7 superfamily member 2	protein-coding
WM-1..fq_peak_246	chr11	3120430	3120685	+	23	exon (NM_020896, exon 6 of 22)	44795	OSBPL5	114879	NM_020896	oxysterol binding protein-like 5	protein-coding
WM-1..fq_peak_270	chr11	61816883	61817157	+	23	promoter-TSS (NM_013402)	37	FADS1	3992	NM_013402	fatty acid desaturase 1	protein-coding
WM-1..fq_peak_331	chr11	117209579	117209793	+	23	intron (NM_004716, intron 12 of 16)	-7772	LOC100652768	100652768	NR_045215	uncharacterized LOC100652768	ncRNA
WM-1..fq_peak_295	chr11	65873597	65873881	+	23	promoter-TSS (NR_037718)	-805	EFEMP2	30008	NM_016938	EGF containing fibulin-like extracellular matrix protein 2	protein-coding
WM-1..fq_peak_362	chr12	49623359	49623558	+	23	promoter-TSS (NM_012272)	44	PRPF40B	25766	NM_012272	PRP40 pre-mRNA processing factor 40 homolog B (S. cerevisiae)	protein-coding
WM-1..fq_peak_379	chr12	57110850	57111064	+	23	promoter-TSS (NM_001178079)	456	STAT6	6778	NM_003153	signal transducer and activator of transcription 6, interleukin-4 induced	protein-coding
WM-1..fq_peak_386	chr12	76556636	76556835	+	23	intron (NM_001003712, intron 1 of 22)	3074	OSBPL8	114882	NM_020841	oxysterol binding protein-like 8	protein-coding
WM-1..fq_peak_372	chr12	53218692	53218891	+	23	intron (NM_001243730, intron 2 of 8)	1622	RARG	5916	NM_000966	retinoic acid receptor, gamma	protein-coding
WM-1..fq_peak_357	chr12	27195923	27196265	+	23	Intergenic	-48051	STK38L	23012	NM_015000	serine/threonine kinase 38 like	protein-coding
WM-1..fq_peak_373	chr12	53321356	53321708	+	23	promoter-TSS (NM_001173466)	96	AAAS	8086	NM_015665	achalasia, adrenocortical insufficiency, alacrimia	protein-coding
WM-1..fq_peak_351	chr12	7130124	7130336	+	23	promoter-TSS (NM_014718)	-141	CLSTN3	9746	NM_014718	calsyntenin 3	protein-coding
WM-1..fq_peak_384	chr12	75330235	75330434	+	23	promoter-TSS (NM_001286547)	-278	CAPS2	84698	NM_032606	calcyphosine 2	protein-coding
WM-1..fq_peak_395	chr12	113305196	113305449	+	23	intron (NM_024959, intron 14 of 15)	13799	MIR6762	102465457	NR_106820	microRNA 6762	ncRNA
WM-1..fq_peak_378	chr12	57099019	57099368	+	23	intron (NM_001178081, intron 14 of 19)	10299	NAB2	4665	NM_005967	NGFI-A binding protein 2 (EGR1 binding protein 2)	protein-coding
WM-1..fq_peak_359	chr12	46371358	46371560	+	23	intron (NM_018976, intron 1 of 15)	1403	SLC38A2	54407	NM_018976	solute carrier family 38, member 2	protein-coding
WM-1..fq_peak_387	chr12	77324830	77325086	+	23	Intergenic	-259378	E2F7	144455	NM_203394	E2F transcription factor 7	protein-coding
WM-1..fq_peak_368	chr12	50763816	50764015	+	23	promoter-TSS (NM_005171)	-91	ATF1	466	NM_005171	activating transcription factor 1	protein-coding
WM-1..fq_peak_342	chr12	562952	563172	+	23	Intergenic	47351	NINJ2	4815	NM_016533	ninjurin 2	protein-coding
WM-1..fq_peak_435	chr13	102773574	102773937	+	23	promoter-TSS (NM_138779)	66	TEX30	93081	NM_138779	testis expressed 30	protein-coding
WM-1..fq_peak_437	chr13	106567630	106568089	+	23	exon (NM_018011, exon 1 of 4)	307	ARGLU1	55082	NM_018011	arginine and glutamate rich 1	protein-coding
WM-1..fq_peak_428	chr13	46796982	46797181	+	23	intron (NM_001984, intron 1 of 9)	151	ESD	2098	NM_001984	esterase D	protein-coding
WM-1..fq_peak_446	chr14	24430013	24430341	+	23	promoter-TSS (NM_001039771)	242	KHNYN	23351	NM_015299	KH and NYN domain containing	protein-coding
WM-1..fq_peak_456	chr14	51651270	51651499	+	23	promoter-TSS (NM_152330)	360	FRMD6-AS1	145438	NR_037676	FRMD6 antisense RNA 1	ncRNA
WM-1..fq_peak_445	chr14	23007132	23007331	+	23	intron (NM_001130706, intron 1 of 7)	2970	C14orf93	60686	NM_021944	chromosome 14 open reading frame 93	protein-coding
WM-1..fq_peak_451	chr14	49598646	49598853	+	23	promoter-TSS (NM_152329)	52	LRR1	122769	NM_152329	leucine rich repeat protein 1	protein-coding
WM-1..fq_peak_474b	chr14	103207495	103207986	+	23	Intergenic	-18712	LINC00605	100131366	NR_033938	long intergenic non-protein coding RNA 605	ncRNA
WM-1..fq_peak_457	chr14	52729913	52730116	+	23	promoter-TSS (NM_001130701)	-151	STYX	6815	NM_145251	serine/threonine/tyrosine interacting protein	protein-coding
WM-1..fq_peak_459	chr14	55027066	55027265	+	23	promoter-TSS (NM_080867)	39	SOCS4	122809	NM_080867	suppressor of cytokine signaling 4	protein-coding
WM-1..fq_peak_501	chr15	68617820	68618053	+	23	intron (NM_001190456, intron 1 of 11)	1396	CORO2B	10391	NM_006091	coronin, actin binding protein, 2B	protein-coding
WM-1..fq_peak_509	chr15	89411473	89411732	+	23	Intergenic	33560	LINC00925	254559	NR_015411	long intergenic non-protein coding RNA 925	ncRNA
WM-1..fq_peak_493	chr15	58865121	58865462	+	23	Intergenic	68362	SLTM	79811	NM_017968	SAFB-like, transcription modulator	protein-coding
WM-1..fq_peak_491	chr15	52678681	52678961	+	23	promoter-TSS (NR_104457)	-187	FAM214A	56204	NM_019600	family with sequence similarity 214, member A	protein-coding
WM-1..fq_peak_503	chr15	74433749	74434066	+	23	promoter-TSS (NM_001146030)	51	SEMA7A	8482	NM_003612	semaphorin 7A, GPI membrane anchor (John Milton Hagen blood group)	protein-coding
WM-1..fq_peak_494	chr15	63042157	63042469	+	23	promoter-TSS (NM_000366)	-326	TPM1	7168	NM_000366	tropomyosin 1 (alpha)	protein-coding
WM-1..fq_peak_506	chr15	81001935	81002238	+	23	5' UTR (NM_022566, exon 1 of 1)	1132	MESDC1	59274	NM_022566	mesoderm development candidate 1	protein-coding
WM-1..fq_peak_590	chr16	57519846	57520115	+	23	intron (NM_033212, intron 4 of 8)	16585	CCDC102A	92922	NM_033212	coiled-coil domain containing 102A	protein-coding
WM-1..fq_peak_647	chr16	89933419	89933681	+	23	exon (NM_001197181, exon 3 of 4)	10271	TUBB3	10381	NM_006086	tubulin, beta 3 class III	protein-coding
WM-1..fq_peak_568	chr16	9047704	9047903	+	23	Intergenic	-43877	C16orf72	29035	NM_014117	chromosome 16 open reading frame 72	protein-coding
WM-1..fq_peak_604	chr16	68084643	68084895	+	23	promoter-TSS (NM_173165)	-597	NFATC3	4775	NM_004555	nuclear factor of activated T-cells, cytoplasmic, calcineurin-dependent 3	protein-coding
WM-1..fq_peak_649	chr16	90056102	90056301	+	23	TTS (NM_001098173)	-8418	URAHP	100130015	NR_027335	urate (hydroxyiso-) hydrolase, pseudogene	pseudo
WM-1..fq_peak_548	chr16	2912219	2912418	+	23	intron (NM_020912, intron 1 of 8)	339	FLYWCH1	84256	NM_020912	FLYWCH-type zinc finger 1	protein-coding
WM-1..fq_peak_569	chr16	11742642	11743025	+	23	promoter-TSS (NM_015914)	-41	TXNDC11	51061	NM_015914	thioredoxin domain containing 11	protein-coding
WM-1..fq_peak_620	chr16	88021065	88021305	+	23	intron (NM_001173540, intron 6 of 12)	51167	BANP	54971	NM_017869	BTG3 associated nuclear protein	protein-coding
WM-1..fq_peak_596	chr16	66974292	66974491	+	23	3' UTR (NM_001185176, exon 6 of 6)	6916	CES3	23491	NM_012122	carboxylesterase 3	protein-coding
WM-1..fq_peak_638	chr16	89599448	89599691	+	23	Intergenic	-13739	DPEP1	1800	NM_004413	dipeptidase 1 (renal)	protein-coding
WM-1..fq_peak_526	chr16	1309055	1309380	+	23	promoter-TSS (NM_003345)	64	UBE2I	7329	NM_003345	ubiquitin-conjugating enzyme E2I	protein-coding
WM-1..fq_peak_537	chr16	2162946	2163224	+	23	intron (NM_032271, intron 1 of 20)	7287	TRAF7	84231	NM_032271	TNF receptor-associated factor 7, E3 ubiquitin protein ligase	protein-coding
WM-1..fq_peak_530	chr16	1429771	1430215	+	23	Intergenic	-9193	C16orf91	283951	NM_001010878	chromosome 16 open reading frame 91	protein-coding
WM-1..fq_peak_594a	chr16	66751472	66751927	+	23	promoter-TSS (NM_001286157)	-77	DYNC1LI2	1783	NM_006141	dynein, cytoplasmic 1, light intermediate chain 2	protein-coding
WM-1..fq_peak_591	chr16	58025635	58025834	+	23	5' UTR (NM_002428, exon 1 of 10)	356	MMP15	4324	NM_002428	matrix metallopeptidase 15 (membrane-inserted)	protein-coding
WM-1..fq_peak_626	chr16	88738494	88738693	+	23	exon (NM_001142864, exon 6 of 51)	-4174	LOC339059	339059	NR_120387	uncharacterized LOC339059	ncRNA
WM-1..fq_peak_709	chr17	36191898	36192158	+	23	Intergenic	4720	CCL3L3	414062	NM_001001437	chemokine (C-C motif) ligand 3-like 3	protein-coding
WM-1..fq_peak_703	chr17	35119596	35119963	+	23	promoter-TSS (NM_133629)	90	RAD51D	5892	NM_002878	RAD51 paralog D	protein-coding
WM-1..fq_peak_787	chr17	75855350	75855549	+	23	promoter-TSS (NM_012478)	-29	WBP2	23558	NM_012478	WW domain binding protein 2	protein-coding
WM-1..fq_peak_814	chr17	82087495	82087723	+	23	intron (NM_004104, intron 19 of 42)	10621	FASN	2194	NM_004104	fatty acid synthase	protein-coding
WM-1..fq_peak_722	chr17	39659224	39659423	+	23	intron (NM_001165937, intron 8 of 14)	-6023	TCAP	8557	NM_003673	titin-cap	protein-coding
WM-1..fq_peak_673	chr17	7478890	7479151	+	23	intron (NM_020899, intron 1 of 3)	605	ZBTB4	57659	NM_020899	zinc finger and BTB domain containing 4	protein-coding
WM-1..fq_peak_785	chr17	75753699	75753914	+	23	exon (NM_000213, exon 33 of 40)	11393	GALK1	2584	NM_000154	galactokinase 1	protein-coding
WM-1..fq_peak_800	chr17	81034997	81035196	+	23	promoter-TSS (NR_026857)	-51	BAIAP2	10458	NM_006340	BAI1-associated protein 2	protein-coding
WM-1..fq_peak_776a	chr17	67366232	67366657	+	23	exon (NM_002816, exon 1 of 11)	161	PSMD12	5718	NM_002816	proteasome (prosome, macropain) 26S subunit, non-ATPase, 12	protein-coding
WM-1..fq_peak_685	chr17	18263626	18263825	+	23	exon (NM_139162, exon 4 of 4)	2615	MIEF2	125170	NM_139162	mitochondrial elongation factor 2	protein-coding
WM-1..fq_peak_819	chr17	82229108	82229763	+	23	intron (NM_004207, intron 1 of 4)	424	SLC16A3	9123	NM_004207	solute carrier family 16 (monocarboxylate transporter), member 3	protein-coding
WM-1..fq_peak_659	chr17	1715791	1716356	+	23	promoter-TSS (NM_152348).2	199	MIR22HG	84981	NM_032895	MIR22 host gene (non-protein coding)	ncRNA
WM-1..fq_peak_702	chr17	31936934	31937133	+	23	promoter-TSS (NM_015355)	8	SUZ12	23512	NM_015355	SUZ12 polycomb repressive complex 2 subunit	protein-coding
WM-1..fq_peak_821	chr17	82292761	82292975	+	23	Intergenic	-19126	CSNK1D	1453	NM_001893	casein kinase 1, delta	protein-coding
WM-1..fq_peak_664	chr17	2786059	2786281	+	23	Intergenic	-10268	RAP1GAP2	23108	NM_015085	RAP1 GTPase activating protein 2	protein-coding
WM-1..fq_peak_741	chr17	44074574	44074773	+	23	intron (NR_028581, intron 3 of 6)	3943	G6PC3	92579	NM_138387	glucose 6 phosphatase, catalytic, 3	protein-coding
WM-1..fq_peak_687	chr17	19378753	19379027	+	23	promoter-TSS (NM_001243475)	429	MAPK7	5598	NM_002749	mitogen-activated protein kinase 7	protein-coding
WM-1..fq_peak_657	chr17	1643437	1643696	+	23	exon (NM_003693, exon 4 of 11)	2223	SCARF1	8578	NM_003693	scavenger receptor class F, member 1	protein-coding
WM-1..fq_peak_707	chr17	36187594	36187903	+	23	Intergenic	9000	CCL3L3	414062	NM_001001437	chemokine (C-C motif) ligand 3-like 3	protein-coding
WM-1..fq_peak_774	chr17	60677695	60677927	+	23	promoter-TSS (NM_017679)	0	BCAS3	54828	NM_017679	breast carcinoma amplified sequence 3	protein-coding
WM-1..fq_peak_751	chr17	45247758	45247957	+	23	promoter-TSS (NR_110326)	-68	MAP3K14-AS1	100133991	NR_024434	MAP3K14 antisense RNA 1	ncRNA
WM-1..fq_peak_700	chr17	31661752	31661976	+	23	Intergenic	86453	MIR365B	100126356	NR_029856	microRNA 365b	ncRNA
WM-1..fq_peak_840	chr18	48951534	48951759	+	23	promoter-TSS (NM_005904)	-935	SMAD7	4092	NM_005904	SMAD family member 7	protein-coding
WM-1..fq_peak_844	chr18	56638482	56638821	+	23	promoter-TSS (NM_004786)	38	TXNL1	9352	NM_004786	thioredoxin-like 1	protein-coding
WM-1..fq_peak_847	chr18	79680063	79680262	+	23	exon (NM_004715, exon 1 of 13)	361	CTDP1	9150	NM_004715	CTD (carboxy-terminal domain, RNA polymerase II, polypeptide A) phosphatase, subunit 1	protein-coding
WM-1..fq_peak_830	chr18	812379	812688	+	23	promoter-TSS (NM_005433)	-207	YES1	7525	NM_005433	YES proto-oncogene 1, Src family tyrosine kinase	protein-coding
WM-1..fq_peak_848	chr18	79918410	79918739	+	23	intron (NM_001146343, intron 3 of 3)	33079	PQLC1	80148	NM_025078	PQ loop repeat containing 1	protein-coding
WM-1..fq_peak_835	chr18	12308319	12308637	+	23	intron (NM_032525, intron 1 of 3)	220	TUBB6	84617	NM_032525	tubulin, beta 6 class V	protein-coding
WM-1..fq_peak_841	chr18	48952435	48952639	+	23	Intergenic	-1826	SMAD7	4092	NM_005904	SMAD family member 7	protein-coding
WM-1..fq_peak_983	chr19	9995996	9996354	+	23	intron (NM_015719, intron 14 of 66)	14296	COL5A3	50509	NM_015719	collagen, type V, alpha 3	protein-coding
WM-1..fq_peak_1013	chr19	13872788	13872992	+	23	Intergenic	-1809	MIR181C	406957	NR_029613	microRNA 181c	ncRNA
WM-1..fq_peak_991	chr19	10899452	10899677	+	23	intron (NM_199141, intron 1 of 15)	27987	CARM1	10498	NM_199141	coactivator-associated arginine methyltransferase 1	protein-coding
WM-1..fq_peak_1041	chr19	18854201	18854406	+	23	intron (NM_001297549, intron 8 of 23)	22368	UPF1	5976	NM_002911	UPF1 regulator of nonsense transcripts homolog (yeast)	protein-coding
WM-1..fq_peak_860	chr19	917926	918510	+	23	intron (NM_032551, intron 1 of 4)	876	KISS1R	84634	NM_032551	KISS1 receptor	protein-coding
WM-1..fq_peak_1065	chr19	39341907	39342153	+	23	promoter-TSS (NM_018028)	-438	SAMD4B	55095	NM_018028	sterile alpha motif domain containing 4B	protein-coding
WM-1..fq_peak_919	chr19	2489867	2490066	+	23	Intergenic	13841	GADD45B	4616	NM_015675	growth arrest and DNA-damage-inducible, beta	protein-coding
WM-1..fq_peak_1116	chr19	48084269	48084468	+	23	intron (NM_003706, intron 10 of 16)	26484	PLA2G4C	8605	NM_003706	phospholipase A2, group IVC (cytosolic, calcium-independent)	protein-coding
WM-1..fq_peak_856	chr19	747133	747407	+	23	3' UTR (NM_002579, exon 9 of 9)	-3876	MISP	126353	NM_173481	mitotic spindle positioning	protein-coding
WM-1..fq_peak_936	chr19	3386736	3387249	+	23	intron (NM_001245005, intron 2 of 9)	20425	NFIC	4782	NM_005597	nuclear factor I/C (CCAAT-binding transcription factor)	protein-coding
WM-1..fq_peak_1021	chr19	14505553	14505760	+	23	Intergenic	-9507	GIPC1	10755	NM_005716	GIPC PDZ domain containing family, member 1	protein-coding
WM-1..fq_peak_946	chr19	3694439	3694654	+	23	intron (NM_001300849, intron 1 of 16)	5933	PIP5K1C	23396	NM_012398	phosphatidylinositol-4-phosphate 5-kinase, type I, gamma	protein-coding
WM-1..fq_peak_871	chr19	1091529	1091837	+	23	intron (NM_002695, intron 3 of 7)	3709	POLR2E	5434	NM_002695	polymerase (RNA) II (DNA directed) polypeptide E, 25kDa	protein-coding
WM-1..fq_peak_1135	chr19	50325503	50325826	+	23	intron (NM_004977, intron 1 of 4)	3713	KCNC3	3748	NM_004977	potassium voltage-gated channel, Shaw-related subfamily, member 3	protein-coding
WM-1..fq_peak_997	chr19	11434927	11435214	+	23	promoter-TSS (NM_001289104)	89	CCDC151	115948	NM_145045	coiled-coil domain containing 151	protein-coding
WM-1..fq_peak_1047	chr19	19628755	19628962	+	23	promoter-TSS (NM_004720)	-628	LPAR2	9170	NM_004720	lysophosphatidic acid receptor 2	protein-coding
WM-1..fq_peak_1052	chr19	33064958	33065259	+	23	promoter-TSS (NM_033103)	-190	RHPN2	85415	NM_033103	rhophilin, Rho GTPase binding protein 2	protein-coding
WM-1..fq_peak_859	chr19	917265	917745	+	23	exon (NM_032551, exon 1 of 5)	163	KISS1R	84634	NM_032551	KISS1 receptor	protein-coding
WM-1..fq_peak_943	chr19	3618549	3618771	+	23	intron (NM_001080543, intron 6 of 9)	8155	CACTIN	58509	NM_021231	cactin, spliceosome C complex subunit	protein-coding
WM-1..fq_peak_1012	chr19	13850490	13850730	+	23	Intergenic	-13951	MIR23A	407010	NR_029495	microRNA 23a	ncRNA
WM-1..fq_peak_1079	chr19	44747792	44747991	+	23	promoter-TSS (NM_005178)	-830	BCL3	602	NM_005178	B-cell CLL/lymphoma 3	protein-coding
WM-1..fq_peak_985	chr19	10353088	10353287	+	23	intron (NM_003331, intron 21 of 24)	-13518	ICAM3	3385	NM_002162	intercellular adhesion molecule 3	protein-coding
WM-1..fq_peak_1074	chr19	42219988	42220350	+	23	promoter-TSS (NM_133444)	-17	DEDD2	162989	NM_133328	death effector domain containing 2	protein-coding
WM-1..fq_peak_1117	chr19	48394628	48394919	+	23	promoter-TSS (NM_000836)	-102	GRIN2D	2906	NM_000836	glutamate receptor, ionotropic, N-methyl D-aspartate 2D	protein-coding
WM-1..fq_peak_1056	chr19	35269479	35269817	+	23	exon (NM_003367, exon 3 of 10)	655	USF2	7392	NM_003367	upstream transcription factor 2, c-fos interacting	protein-coding
WM-1..fq_peak_950	chr19	4198325	4198533	+	23	intron (NM_133475, intron 2 of 21)	15075	ANKRD24	170961	NM_133475	ankyrin repeat domain 24	protein-coding
WM-1..fq_peak_1149	chr19	57769492	57769752	+	23	promoter-TSS (NM_017652)	-30	ZNF586	54807	NM_017652	zinc finger protein 586	protein-coding
WM-1..fq_peak_902	chr19	1912782	1913116	+	23	exon (NM_138422, exon 2 of 2)	7575	SCAMP4	113178	NM_079834	secretory carrier membrane protein 4	protein-coding
WM-1..fq_peak_989a	chr19	10717742	10718255	+	23	promoter-TSS (NM_001190716)	-55	DNM2	1785	NM_004945	dynamin 2	protein-coding
WM-1..fq_peak_1009	chr19	13747672	13748106	+	23	promoter-TSS (NM_030818)	-50	CCDC130	81576	NM_030818	coiled-coil domain containing 130	protein-coding
WM-1..fq_peak_1058	chr19	35931406	35931735	+	23	Intergenic	-5550	LRFN3	79414	NM_024509	leucine rich repeat and fibronectin type III domain containing 3	protein-coding
WM-1..fq_peak_1086	chr19	45456177	45456376	+	23	Intergenic	-11719	FOSB	2354	NM_006732	FBJ murine osteosarcoma viral oncogene homolog B	protein-coding
WM-1..fq_peak_1033	chr19	17778311	17778510	+	23	intron (NM_001161357, intron 19 of 28)	-16700	B3GNT3	10331	NM_014256	UDP-GlcNAc:betaGal beta-1,3-N-acetylglucosaminyltransferase 3	protein-coding
WM-1..fq_peak_918	chr19	2489087	2489563	+	23	Intergenic	13200	GADD45B	4616	NM_015675	growth arrest and DNA-damage-inducible, beta	protein-coding
WM-1..fq_peak_898	chr19	1804288	1804487	+	23	intron (NR_047593, intron 10 of 28)	7850	ATP8B3	148229	NM_138813	ATPase, aminophospholipid transporter, class I, type 8B, member 3	protein-coding
WM-1..fq_peak_1129	chr19	49119578	49119777	+	23	promoter-TSS (NM_018111)	288	PPFIA3	8541	NM_003660	protein tyrosine phosphatase, receptor type, f polypeptide (PTPRF), interacting protein (liprin), alpha 3	protein-coding
WM-1..fq_peak_1131	chr19	49616080	49616294	+	23	exon (NM_020719, exon 9 of 14)	23956	RRAS	6237	NM_006270	related RAS viral (r-ras) oncogene homolog	protein-coding
WM-1..fq_peak_940	chr19	3500502	3500834	+	23	promoter-TSS (NM_031304)	-45	DOHH	83475	NM_031304	deoxyhypusine hydroxylase/monooxygenase	protein-coding
WM-1..fq_peak_969	chr19	6279001	6279251	+	23	intron (NM_005934, intron 1 of 11)	822	MLLT1	4298	NM_005934	myeloid/lymphoid or mixed-lineage leukemia (trithorax homolog, Drosophila); translocated to, 1	protein-coding
WM-1..fq_peak_1143	chr19	55146861	55147082	+	23	intron (NM_003283, intron 3 of 13)	2383	TNNT1	7138	NM_003283	troponin T type 1 (skeletal, slow)	protein-coding
WM-1..fq_peak_1051	chr19	32972004	32972335	+	23	promoter-TSS (NM_032816)	-48	C19orf40	91442	NM_152266	chromosome 19 open reading frame 40	protein-coding
WM-1..fq_peak_1115	chr19	47788200	47788411	+	23	Intergenic	9720	SEPW1	6415	NM_003009	selenoprotein W, 1	protein-coding
WM-1..fq_peak_937	chr19	3387784	3387999	+	23	intron (NM_001245005, intron 2 of 9)	21324	NFIC	4782	NM_005597	nuclear factor I/C (CCAAT-binding transcription factor)	protein-coding
WM-1..fq_peak_880	chr19	1231790	1232133	+	23	intron (NM_152769, intron 8 of 8)	6030	C19orf26	255057	NM_152769	chromosome 19 open reading frame 26	protein-coding
WM-1..fq_peak_934	chr19	3188805	3189066	+	23	intron (NM_020170, intron 1 of 14)	3058	NCLN	56926	NM_020170	nicalin	protein-coding
WM-1..fq_peak_1159	chr19	58492264	58492592	+	23	Intergenic	16000	ZNF446	55663	NM_017908	zinc finger protein 446	protein-coding
WM-1..fq_peak_957	chr19	4792362	4792565	+	23	exon (NM_018708, exon 1 of 1)	747	FEM1A	55527	NM_018708	fem-1 homolog a (C. elegans)	protein-coding
WM-1..fq_peak_863	chr19	934954	935229	+	23	intron (NM_005224, intron 3 of 8)	9054	ARID3A	1820	NM_005224	AT rich interactive domain 3A (BRIGHT-like)	protein-coding
WM-1..fq_peak_1001	chr19	12775041	12775240	+	23	intron (NM_013312, intron 1 of 22)	480	HOOK2	29911	NM_013312	hook microtubule-tethering protein 2	protein-coding
WM-1..fq_peak_1180	chr2	37324647	37324846	+	23	Intergenic	-7667	PRKD3	23683	NM_005813	protein kinase D3	protein-coding
WM-1..fq_peak_1261	chr2	240920423	240920630	+	23	Intergenic	-24370	C2orf54	79919	NM_024861	chromosome 2 open reading frame 54	protein-coding
WM-1..fq_peak_1273	chr2	241814940	241815168	+	23	exon (NM_080741, exon 3 of 4).2	4122	NEU4	129807	NM_080741	sialidase 4	protein-coding
WM-1..fq_peak_1165	chr2	8676593	8676792	+	23	intron (NR_110154, intron 1 of 3)	5169	ID2-AS1	100506299	NR_110153	ID2 antisense RNA 1 (head to head)	ncRNA
WM-1..fq_peak_1185	chr2	43293925	43294124	+	23	intron (NM_022065, intron 31 of 37)	66813	LINC01126	100129726	NM_178529	long intergenic non-protein coding RNA 1126	ncRNA
WM-1..fq_peak_1200	chr2	72893257	72893456	+	23	Intergenic	5973	SPR	6697	NM_003124	sepiapterin reductase (7,8-dihydrobiopterin:NADP+ oxidoreductase)	protein-coding
WM-1..fq_peak_1230	chr2	130184387	130184586	+	23	intron (NM_025029, intron 2 of 2)	-1736	SMPD4	55627	NM_017751	sphingomyelin phosphodiesterase 4, neutral membrane (neutral sphingomyelinase-3)	protein-coding
WM-1..fq_peak_1169	chr2	18827632	18827932	+	23	Intergenic	-238202	NT5C1B	93034	NM_033253	5'-nucleotidase, cytosolic IB	protein-coding
WM-1..fq_peak_1259	chr2	238649932	238650172	+	23	Intergenic	-94553	LINC01107	151171	NR_037809	long intergenic non-protein coding RNA 1107	ncRNA
WM-1..fq_peak_1229	chr2	128447116	128447355	+	23	Intergenic	-128638	HS6ST1	9394	NM_004807	heparan sulfate 6-O-sulfotransferase 1	protein-coding
WM-1..fq_peak_1269	chr2	241701363	241701876	+	23	promoter-TSS (NM_032329)	-422	ING5	84289	NM_032329	inhibitor of growth family, member 5	protein-coding
WM-1..fq_peak_1207	chr2	85423719	85423918	+	23	Intergenic	-9744	CAPG	822	NM_001747	capping protein (actin filament), gelsolin-like	protein-coding
WM-1..fq_peak_1217	chr2	96906869	96907074	+	23	intron (NM_001122646, intron 12 of 16)	-8838	FAM178B	51252	NM_016490	family with sequence similarity 178, member B	protein-coding
WM-1..fq_peak_1224	chr2	113603625	113603824	+	23	promoter-TSS (NR_024004)	-7	DDX11L2	84771	NR_024004	DEAD/H (Asp-Glu-Ala-Asp/His) box helicase 11 like 2	pseudo
WM-1..fq_peak_1274	chr2	241967889	241968088	+	23	intron (NR_110220, intron 3 of 3)	-2695	LOC102723927	102723927	NR_110592	uncharacterized LOC102723927	ncRNA
WM-1..fq_peak_1251	chr2	232350295	232350506	+	23	Intergenic	-28238	ALPP	250	NM_001632	alkaline phosphatase, placental	protein-coding
WM-1..fq_peak_1226	chr2	127318972	127319208	+	23	intron (NM_006609, intron 11 of 15)	24139	MAP3K2	10746	NM_006609	mitogen-activated protein kinase kinase kinase 2	protein-coding
WM-1..fq_peak_1174	chr2	27032884	27033563	+	23	intron (NM_001083590, intron 1 of 15)	317	TMEM214	54867	NM_017727	transmembrane protein 214	protein-coding
WM-1..fq_peak_1205	chr2	74548786	74549087	+	23	promoter-TSS (NM_001197260)	-84	DOK1	1796	NM_001381	docking protein 1, 62kDa (downstream of tyrosine kinase 1)	protein-coding
WM-1..fq_peak_1319a	chr20	63496851	63497498	+	23	intron (NM_001958, intron 2 of 7)	2141	EEF1A2	1917	NM_001958	eukaryotic translation elongation factor 1 alpha 2	protein-coding
WM-1..fq_peak_1298	chr20	35277672	35277895	+	23	TTS (NM_006690)	374	MMP24-AS1	101410538	NR_102705	MMP24 antisense RNA 1	ncRNA
WM-1..fq_peak_1322	chr20	63865164	63865751	+	23	intron (NM_001243892, intron 1 of 5)	229	TPD52L2	7165	NM_003288	tumor protein D52-like 2	protein-coding
WM-1..fq_peak_1284	chr20	23357944	23358330	+	23	promoter-TSS (NR_109884)	-10	LINC01431	100505683	NR_109884	long intergenic non-protein coding RNA 1431	ncRNA
WM-1..fq_peak_1309	chr20	50823033	50823245	+	23	intron (NM_001010974, intron 2 of 3)	28245	BCAS4	55653	NM_017843	breast carcinoma amplified sequence 4	protein-coding
WM-1..fq_peak_1319b	chr20	63496851	63497498	+	23	intron (NM_001958, intron 2 of 7)	2141	EEF1A2	1917	NM_001958	eukaryotic translation elongation factor 1 alpha 2	protein-coding
WM-1..fq_peak_1320	chr20	63544821	63545072	+	23	intron (NM_080823, intron 1 of 7)	2558	SRMS	6725	NM_080823	src-related kinase lacking C-terminal regulatory tyrosine and N-terminal myristylation sites	protein-coding
WM-1..fq_peak_1304	chr20	45826782	45826981	+	23	intron (NM_003279, intron 1 of 5)	433	TNNC2	7125	NM_003279	troponin C type 2 (fast)	protein-coding
WM-1..fq_peak_1286	chr20	25237447	25237743	+	23	Intergenic	-10475	PYGB	5834	NM_002862	phosphorylase, glycogen; brain	protein-coding
WM-1..fq_peak_1291	chr20	33993824	33994032	+	23	5' UTR (NM_007367, exon 1 of 9)	276	RALY	22913	NM_007367	RALY heterogeneous nuclear ribonucleoprotein	protein-coding
WM-1..fq_peak_1318	chr20	63484918	63485183	+	23	Intergenic	-12410	KCNQ2	3785	NM_004518	potassium voltage-gated channel, KQT-like subfamily, member 2	protein-coding
WM-1..fq_peak_1339	chr21	46285957	46286241	+	23	promoter-TSS (NM_003906)	-254	YBEY	54059	NM_058181	ybeY metallopeptidase (putative)	protein-coding
WM-1..fq_peak_1337	chr21	46153658	46153952	+	23	intron (NM_206965, intron 2 of 13)	1762	FTCD	10841	NM_006657	formimidoyltransferase cyclodeaminase	protein-coding
WM-1..fq_peak_1329	chr21	33069982	33070181	+	23	promoter-TSS (NM_138983)	-63	OLIG1	116448	NM_138983	oligodendrocyte transcription factor 1	protein-coding
WM-1..fq_peak_1336	chr21	46132934	46133337	+	23	TTS (NM_001849)	22432	FTCD	10841	NM_006657	formimidoyltransferase cyclodeaminase	protein-coding
WM-1..fq_peak_1338	chr21	46228405	46228756	+	23	promoter-TSS (NR_002776)	244	LSS	4047	NM_002340	lanosterol synthase (2,3-oxidosqualene-lanosterol cyclase)	protein-coding
WM-1..fq_peak_1335	chr21	45439424	45439758	+	23	intron (NM_130445, intron 2 of 42)	-14521	COL18A1-AS1	378832	NM_199175	COL18A1 antisense RNA 1	ncRNA
WM-1..fq_peak_1328	chr21	29298815	29299053	+	23	promoter-TSS (NM_001186)	35	BACH1	571	NM_001186	BTB and CNC homology 1, basic leucine zipper transcription factor 1	protein-coding
WM-1..fq_peak_1344	chr22	21045691	21046153	+	23	promoter-TSS (NR_027006)	-38	LRRC74B	400891	NM_001013675	leucine rich repeat containing 74B	protein-coding
WM-1..fq_peak_1342	chr22	18024318	18024523	+	23	5' UTR (NM_015241, exon 1 of 32)	139	MICAL3	57553	NM_015241	microtubule associated monooxygenase, calponin and LIM domain containing 3	protein-coding
WM-1..fq_peak_1379	chr22	46362156	46362355	+	23	3' UTR (NM_014246, exon 35 of 35)	26854	TRMU	55687	NM_018006	tRNA 5-methylaminomethyl-2-thiouridylate methyltransferase	protein-coding
WM-1..fq_peak_1343	chr22	19731073	19731326	+	23	Intergenic	7656	GP1BB	2812	NM_000407	glycoprotein Ib (platelet), beta polypeptide	protein-coding
WM-1..fq_peak_1374	chr22	45996647	45996865	+	23	Intergenic	-9860	LOC730668	730668	NR_027240	dynein heavy chain -like pseudogene	pseudo
WM-1..fq_peak_1356	chr22	36298612	36298846	+	23	intron (NM_002473, intron 24 of 40)	-11822	MIR6819	102465491	NR_106877	microRNA 6819	ncRNA
WM-1..fq_peak_1350	chr22	29306968	29307223	+	23	promoter-TSS (NM_152236)	100	GAS2L1	10634	NM_006478	growth arrest-specific 2 like 1	protein-coding
WM-1..fq_peak_1418	chr3	50345586	50345845	+	23	promoter-TSS (NM_015896)	10	ZMYND10	51364	NM_015896	zinc finger, MYND-type containing 10	protein-coding
WM-1..fq_peak_1387	chr3	10164780	10165087	+	23	promoter-TSS (NM_001570)	54	IRAK2	3656	NM_001570	interleukin-1 receptor-associated kinase 2	protein-coding
WM-1..fq_peak_1445	chr3	169812182	169812400	+	23	intron (NM_153353, intron 1 of 9)	495	LRRC34	151827	NM_153353	leucine rich repeat containing 34	protein-coding
WM-1..fq_peak_1432	chr3	128438618	128438983	+	23	Intergenic	-24794	DNAJB8-AS1	285224	NR_037890	DNAJB8 antisense RNA 1	ncRNA
WM-1..fq_peak_1422	chr3	57597533	57597771	+	23	promoter-TSS (NM_001660)	-164	ARF4	378	NM_001660	ADP-ribosylation factor 4	protein-coding
WM-1..fq_peak_1441	chr3	138484579	138484791	+	23	Intergenic	50112	ESYT3	83850	NM_031913	extended synaptotagmin-like protein 3	protein-coding
WM-1..fq_peak_1434	chr3	128726330	128726530	+	23	intron (NM_004637, intron 1 of 5)	294	RAB7A	7879	NM_004637	RAB7A, member RAS oncogene family	protein-coding
WM-1..fq_peak_1397	chr3	47803285	47803607	+	23	intron (NR_075079, intron 1 of 3)	537	DHX30	22907	NM_014966	DEAH (Asp-Glu-Ala-His) box helicase 30	protein-coding
WM-1..fq_peak_1417	chr3	50211132	50211408	+	23	intron (NM_006841, intron 1 of 15)	6024	SLC38A3	10991	NM_006841	solute carrier family 38, member 3	protein-coding
WM-1..fq_peak_1425	chr3	100401277	100401737	+	23	promoter-TSS (NM_014820)	-109	TOMM70A	9868	NM_014820	translocase of outer mitochondrial membrane 70 homolog A (S. cerevisiae)	protein-coding
WM-1..fq_peak_1399	chr3	47845884	47846106	+	23	intron (NM_014966, intron 11 of 22)	-3560	MIR1226	100302232	NR_031595	microRNA 1226	ncRNA
WM-1..fq_peak_1427b	chr3	113696188	113696645	+	23	non-coding (NR_111981, exon 1 of 7)	230	KIAA2018	205717	NM_001009899	KIAA2018	protein-coding
WM-1..fq_peak_1393	chr3	46909253	46909874	+	23	Intergenic	27314	PTH1R	5745	NM_000316	parathyroid hormone 1 receptor	protein-coding
WM-1..fq_peak_1412	chr3	49691230	49691473	+	23	intron (NM_022064, intron 2 of 38)	1834	RNF123	63891	NM_022064	ring finger protein 123	protein-coding
WM-1..fq_peak_1440	chr3	136789953	136790152	+	23	Intergenic	-28967	SLC35G2	80723	NM_025246	solute carrier family 35, member G2	protein-coding
WM-1..fq_peak_1438	chr3	129561267	129561467	+	23	intron (NM_015103, intron 29 of 35)	18153	H1FOO	132243	NM_153833	H1 histone family, member O, oocyte-specific	protein-coding
WM-1..fq_peak_1435	chr3	129001750	129002055	+	23	exon (NM_024768, exon 1 of 8)	273	EFCC1	79825	NM_024768	EF-hand and coiled-coil domain containing 1	protein-coding
WM-1..fq_peak_1516	chr4	141636933	141637165	+	23	non-coding (NR_037840, exon 1 of 8)	453	IL15	3600	NM_000585	interleukin 15	protein-coding
WM-1..fq_peak_1522	chr4	185396058	185396361	+	23	promoter-TSS (NM_181726)	-477	ANKRD37	353322	NM_181726	ankyrin repeat domain 37	protein-coding
WM-1..fq_peak_1473	chr4	1346377	1346676	+	23	promoter-TSS (NM_020894)	-790	UVSSA	57654	NM_020894	UV-stimulated scaffold protein A	protein-coding
WM-1..fq_peak_1502	chr4	55545913	55546153	+	23	promoter-TSS (NM_001267843)	-101	CLOCK	9575	NM_004898	clock circadian regulator	protein-coding
WM-1..fq_peak_1513	chr4	119454519	119454849	+	23	promoter-TSS (NR_037630)	-99	LOC645513	645513	NR_037630	uncharacterized LOC645513	ncRNA
WM-1..fq_peak_1478	chr4	1805097	1805351	+	23	intron (NM_000142, intron 10 of 17)	11912	FGFR3	2261	NM_000142	fibroblast growth factor receptor 3	protein-coding
WM-1..fq_peak_1486	chr4	2561379	2561578	+	23	Intergenic	-63954	FAM193A	8603	NM_003704	family with sequence similarity 193, member A	protein-coding
WM-1..fq_peak_1462	chr4	705847	706046	+	23	5' UTR (NM_006315, exon 1 of 11)	162	PCGF3	10336	NM_006315	polycomb group ring finger 3	protein-coding
WM-1..fq_peak_1504	chr4	67700991	67701386	+	23	promoter-TSS (NR_015439)	-17	UBA6	55236	NM_018227	ubiquitin-like modifier activating enzyme 6	protein-coding
WM-1..fq_peak_1468	chr4	1193000	1193258	+	23	intron (NM_001199021, intron 1 of 7)	15833	SPON2	10417	NM_012445	spondin 2, extracellular matrix protein	protein-coding
WM-1..fq_peak_1480	chr4	2008754	2008993	+	23	exon (NM_005663, exon 1 of 11)	362	NELFA	7469	NM_005663	negative elongation factor complex member A	protein-coding
WM-1..fq_peak_1499	chr4	40882289	40882491	+	23	intron (NM_173075, intron 11 of 16)	-25198	APBB2	323	NM_004307	amyloid beta (A4) precursor protein-binding, family B, member 2	protein-coding
WM-1..fq_peak_1512	chr4	119212797	119213118	+	23	intron (NM_019050, intron 1 of 17)	330	USP53	54532	NM_019050	ubiquitin specific peptidase 53	protein-coding
WM-1..fq_peak_1479	chr4	1987638	1987837	+	23	intron (NM_005663, intron 4 of 10)	-1260	MIR943	100126332	NR_030641	microRNA 943	ncRNA
WM-1..fq_peak_1503	chr4	56505578	56505777	+	23	intron (NM_206919, intron 1 of 3)	468	ARL9	132946	NM_206919	ADP-ribosylation factor-like 9	protein-coding
WM-1..fq_peak_1521	chr4	183504620	183504978	+	23	promoter-TSS (NR_033995)	-251	ING2	3622	NM_001564	inhibitor of growth family, member 2	protein-coding
WM-1..fq_peak_1500a	chr4	48779867	48780530	+	23	5' UTR (NM_015030, exon 1 of 64)	101	FRYL	285527	NM_015030	FRY-like	protein-coding
WM-1..fq_peak_1529	chr5	34008051	34008306	+	23	promoter-TSS (NM_014324)	-63	AMACR	23600	NM_014324	alpha-methylacyl-CoA racemase	protein-coding
WM-1..fq_peak_1530	chr5	34521875	34522138	+	23	Intergenic	-134322	RAI14	26064	NM_015577	retinoic acid induced 14	protein-coding
WM-1..fq_peak_1523	chr5	373258	373749	+	23	intron (NM_001242412, intron 3 of 10)	69327	AHRR	57491	NM_020731	aryl-hydrocarbon receptor repressor	protein-coding
WM-1..fq_peak_1545b	chr5	139293568	139294105	+	23	promoter-TSS (NM_001194955)	86	MATR3	9782	NM_018834	matrin 3	protein-coding
WM-1..fq_peak_1548	chr5	139648252	139648480	+	23	promoter-TSS (NM_016463)	-350	CXXC5	51523	NM_016463	CXXC finger protein 5	protein-coding
WM-1..fq_peak_1541	chr5	132829971	132830170	+	23	intron (NM_001172700, intron 1 of 9)	828	SHROOM1	134549	NM_133456	shroom family member 1	protein-coding
WM-1..fq_peak_1619a	chr6	139373339	139373813	+	23	exon (NM_006079, exon 2 of 2)	637	CITED2	10370	NM_006079	Cbp/p300-interacting transactivator, with Glu/Asp-rich carboxy-terminal domain, 2	protein-coding
WM-1..fq_peak_1620	chr6	144285177	144285455	+	23	Intergenic	-6421	UTRN	7402	NM_007124	utrophin	protein-coding
WM-1..fq_peak_1597	chr6	41941442	41941701	+	23	exon (NM_001760, exon 1 of 5)	277	CCND3	896	NM_001760	cyclin D3	protein-coding
WM-1..fq_peak_1576	chr6	24360286	24360485	+	23	intron (NM_001195610, intron 1 of 10)	-2333	DCDC2	51473	NM_016356	doublecortin domain containing 2	protein-coding
WM-1..fq_peak_1601	chr6	42890445	42890699	+	23	exon (NM_001008739, exon 1 of 1)	244	C6orf226	441150	NM_001008739	chromosome 6 open reading frame 226	protein-coding
WM-1..fq_peak_1587	chr6	33313265	33313486	+	23	exon (NM_172208, exon 3 of 7).4	1012	TAPBP	6892	NM_003190	TAP binding protein (tapasin)	protein-coding
WM-1..fq_peak_1582	chr6	31403209	31403546	+	23	promoter-TSS (NM_001177519).2	-190	MICA	100507436	NM_000247	MHC class I polypeptide-related sequence A	protein-coding
WM-1..fq_peak_1568	chr6	2988776	2989204	+	23	non-coding (NR_026855, exon 2 of 2)	1023	LINC01011	401232	NM_207495	long intergenic non-protein coding RNA 1011	ncRNA
WM-1..fq_peak_1623	chr6	160767014	160767268	+	23	Intergenic	64948	PLG	5340	NM_000301	plasminogen	protein-coding
WM-1..fq_peak_1637	chr7	4641703	4641977	+	23	Intergenic	-40459	FOXK1	221937	NM_001037165	forkhead box K1	protein-coding
WM-1..fq_peak_1674	chr7	99438820	99439022	+	23	promoter-TSS (NM_015545)	-19	CPSF4	10898	NM_006693	cleavage and polyadenylation specific factor 4, 30kDa	protein-coding
WM-1..fq_peak_1634	chr7	2241853	2242261	+	23	promoter-TSS (NM_002452)	141	FTSJ2	29960	NM_013393	FtsJ RNA methyltransferase homolog 2 (E. coli)	protein-coding
WM-1..fq_peak_1663	chr7	75544576	75544775	+	23	intron (NM_005338, intron 27 of 30)	-16552	PMS2P3	5387	NM_005395	postmeiotic segregation increased 2 pseudogene 3	pseudo
WM-1..fq_peak_1629	chr7	1540012	1540268	+	23	exon (NM_002360, exon 3 of 3)	9408	MAFK	7975	NM_002360	v-maf avian musculoaponeurotic fibrosarcoma oncogene homolog K	protein-coding
WM-1..fq_peak_1626	chr7	421685	421884	+	23	Intergenic	42359	LOC442497	442497	NR_033960	uncharacterized LOC442497	ncRNA
WM-1..fq_peak_1639	chr7	4792091	4792355	+	23	3' UTR (NM_014855, exon 17 of 17)	-3584	MIR4656	100616465	NR_039800	microRNA 4656	ncRNA
WM-1..fq_peak_1638	chr7	4734348	4734547	+	23	intron (NM_001037165, intron 1 of 8)	-41184	AP5Z1	9907	NM_014855	adaptor-related protein complex 5, zeta 1 subunit	protein-coding
WM-1..fq_peak_1659	chr7	73971099	73971298	+	23	Intergenic	-56591	ELN	2006	NM_000501	elastin	protein-coding
WM-1..fq_peak_1631	chr7	1650789	1650988	+	23	Intergenic	36418	TFAMP1	260341	NR_001288	transcription factor A, mitochondrial pseudogene 1	pseudo
WM-1..fq_peak_1742	chr8	143429536	143429743	+	23	exon (NM_201589, exon 1 of 1)	793	MAFA	389692	NM_201589	v-maf avian musculoaponeurotic fibrosarcoma oncogene homolog A	protein-coding
WM-1..fq_peak_1740	chr8	141151711	141151960	+	23	exon (NM_014957, exon 7 of 23)	23214	DENND3	22898	NM_014957	DENN/MADD domain containing 3	protein-coding
WM-1..fq_peak_1709	chr8	27491073	27491280	+	23	promoter-TSS (NM_001256484)	8	EPHX2	2053	NM_001979	epoxide hydrolase 2, cytoplasmic	protein-coding
WM-1..fq_peak_1720	chr8	48148404	48148603	+	23	Intergenic	140068	UBE2V2	7336	NM_003350	ubiquitin-conjugating enzyme E2 variant 2	protein-coding
WM-1..fq_peak_1735	chr8	123904338	123904537	+	23	intron (NM_001039112, intron 1 of 40)	52450	FER1L6	654463	NM_001039112	fer-1-like family member 6	protein-coding
WM-1..fq_peak_1727	chr8	66775076	66775295	+	23	promoter-TSS (NM_013257)	4	SGK3	23678	NM_013257	serum/glucocorticoid regulated kinase family, member 3	protein-coding
WM-1..fq_peak_1739	chr8	141001453	141001754	+	23	promoter-TSS (NM_005607)	-290	PTK2	5747	NM_005607	protein tyrosine kinase 2	protein-coding
WM-1..fq_peak_1722	chr8	48556199	48556398	+	23	intron (NR_105002, intron 2 of 3)	4731	LOC101929268	101929268	NR_105002	uncharacterized LOC101929268	ncRNA
WM-1..fq_peak_1728	chr8	70402490	70402746	+	23	intron (NM_006540, intron 1 of 22)	1167	NCOA2	10499	NM_006540	nuclear receptor coactivator 2	protein-coding
WM-1..fq_peak_1858	chr9	136447522	136447753	+	23	exon (NM_014866, exon 26 of 32)	-7833	INPP5E	56623	NM_019892	inositol polyphosphate-5-phosphatase, 72 kDa	protein-coding
WM-1..fq_peak_1789	chr9	69035672	69035896	+	23	exon (NM_001161706, exon 1 of 5)	221	FXN	2395	NM_000144	frataxin	protein-coding
WM-1..fq_peak_1784	chr9	35748862	35749097	+	23	promoter-TSS (NM_001080496)	249	GBA2	57704	NM_020944	glucosidase, beta (bile acid) 2	protein-coding
WM-1..fq_peak_1851	chr9	136118740	136119092	+	23	promoter-TSS (NM_001256526)	-31	C9orf69	90120	NM_152833	chromosome 9 open reading frame 69	protein-coding
WM-1..fq_peak_1863	chr9	136799815	136800014	+	23	intron (NM_001039374, intron 3 of 13)	3576	CCDC183	84960	NM_032874	coiled-coil domain containing 183	protein-coding
WM-1..fq_peak_1813	chr9	128176432	128176632	+	23	intron (NM_001131017, intron 11 of 17)	15057	CIZ1	25792	NM_012127	CDKN1A interacting zinc finger protein 1	protein-coding
WM-1..fq_peak_1806	chr9	127122640	127122959	+	23	promoter-TSS (NM_012098)	-34	ANGPTL2	23452	NM_012098	angiopoietin-like 2	protein-coding
WM-1..fq_peak_1848	chr9	134467343	134467622	+	23	Intergenic	60900	RXRA	6256	NM_002957	retinoid X receptor, alpha	protein-coding
WM-1..fq_peak_1792	chr9	83980163	83980681	+	23	promoter-TSS (NM_031263)	-153	HNRNPK	3190	NM_002140	heterogeneous nuclear ribonucleoprotein K	protein-coding
WM-1..fq_peak_1883	chrX	3713266	3713468	+	23	5' UTR (NM_005044, exon 1 of 9)	267	PRKX	5613	NM_005044	protein kinase, X-linked	protein-coding
WM-1..fq_peak_1904	chrX	107826469	107826668	+	23	intron (NM_052817, intron 1 of 9)	714	MID2	11043	NM_012216	midline 2	protein-coding
WM-1..fq_peak_1909	chrX	136243380	136243591	+	23	intron (NM_024597, intron 4 of 18)	8094	MAP7D3	79649	NM_024597	MAP7 domain containing 3	protein-coding
WM-1..fq_peak_1916	chrX	154378270	154378484	+	23	promoter-TSS (NM_000117)	-860	EMD	2010	NM_000117	emerin	protein-coding
WM-1..fq_peak_1886	chrX	13734366	13734631	+	23	promoter-TSS (NM_003611)	137	TRAPPC2	6399	NM_014563	trafficking protein particle complex 2	protein-coding
WM-1..fq_peak_1910	chrX	150362124	150362324	+	23	Intergenic	-1054	MAMLD1	10046	NM_005491	mastermind-like domain containing 1	protein-coding
WM-1..fq_peak_1906	chrX	126027645	126027844	+	23	Intergenic	-82018	LOC101928495	101928495	NR_110409	uncharacterized LOC101928495	ncRNA
WM-1..fq_peak_1918	chrX	154478805	154479116	+	23	5' UTR (NM_006014, exon 1 of 3)	297	LAGE3	8270	NM_006014	L antigen family, member 3	protein-coding
WM-1..fq_peak_1892	chrX	46836798	46837025	+	23	promoter-TSS (NM_006915)	-1	RP2	6102	NM_006915	retinitis pigmentosa 2 (X-linked recessive)	protein-coding
WM-1..fq_peak_1897	chrX	48696578	48696877	+	23	promoter-TSS (NM_003173)	-6	SUV39H1	6839	NM_003173	suppressor of variegation 3-9 homolog 1 (Drosophila)	protein-coding
WM-1..fq_peak_1914	chrX	153794863	153795110	+	23	promoter-TSS (NM_004135)	422	SSR4	6748	NM_006280	signal sequence receptor, delta	protein-coding
WM-1..fq_peak_1911	chrX	153626021	153626434	+	23	Intergenic	-16216	DUSP9	1852	NM_001395	dual specificity phosphatase 9	protein-coding
WM-1..fq_peak_1888	chrX	19991018	19991282	+	23	Intergenic	-1371	LOC729609	729609	NR_024440	uncharacterized LOC729609	ncRNA
WM-1..fq_peak_1901	chrX	65534749	65534978	+	23	promoter-TSS (NM_031206)	-57	LAS1L	81887	NM_031206	LAS1-like (S. cerevisiae)	protein-coding
WM-1..fq_peak_1894	chrX	47218505	47219222	+	23	5' UTR (NM_006201, exon 1 of 16)	186	CDK16	5127	NM_006201	cyclin-dependent kinase 16	protein-coding
WM-1..fq_peak_162	chr1	235128684	235128901	+	22	promoter-TSS (NR_002956)	149	TOMM20	9804	NM_014765	translocase of outer mitochondrial membrane 20 homolog (yeast)	protein-coding
WM-1..fq_peak_60	chr1	27234708	27235057	+	22	5' UTR (NM_001276252, exon 1 of 16)	366	WDTC1	23038	NM_015023	WD and tetratricopeptide repeats 1	protein-coding
WM-1..fq_peak_76	chr1	32886526	32886782	+	22	intron (NM_002143, intron 1 of 3)	157	HPCA	3208	NM_002143	hippocalcin	protein-coding
WM-1..fq_peak_41	chr1	16613408	16613703	+	22	promoter-TSS (NM_017940)	50	NBPF1	55672	NM_017940	neuroblastoma breakpoint family, member 1	protein-coding
WM-1..fq_peak_160	chr1	229558583	229558852	+	22	promoter-TSS (NM_012089)	-22	ABCB10	23456	NM_012089	ATP-binding cassette, sub-family B (MDR/TAP), member 10	protein-coding
WM-1..fq_peak_103	chr1	151190083	151190333	+	22	promoter-TSS (NM_005997)	5	VPS72	6944	NM_005997	vacuolar protein sorting 72 homolog (S. cerevisiae)	protein-coding
WM-1..fq_peak_156	chr1	226703606	226703816	+	22	intron (NM_002221, intron 2 of 7)	-28643	ITPKB-IT1	100506443	NR_103784	ITPKB intronic transcript 1 (non-protein coding)	ncRNA
WM-1..fq_peak_77	chr1	33181250	33181606	+	22	exon (NM_018207, exon 1 of 5)	642	TRIM62	55223	NM_018207	tripartite motif containing 62	protein-coding
WM-1..fq_peak_35	chr1	10398803	10399098	+	22	promoter-TSS (NM_002631)	-78	PGD	5226	NM_002631	phosphogluconate dehydrogenase	protein-coding
WM-1..fq_peak_210	chr10	101031065	101031268	+	22	promoter-TSS (NM_030971)	-9	PDZD7	79955	NM_024895	PDZ domain containing 7	protein-coding
WM-1..fq_peak_182	chr10	43667468	43667678	+	22	intron (NR_038867, intron 1 of 4)	-18695	ZNF32	7580	NM_006973	zinc finger protein 32	protein-coding
WM-1..fq_peak_189	chr10	73096728	73097181	+	22	promoter-TSS (NM_001142596)	20	P4HA1	5033	NM_000917	prolyl 4-hydroxylase, alpha polypeptide I	protein-coding
WM-1..fq_peak_166	chr10	5813404	5813758	+	22	promoter-TSS (NM_001494)	-32	GDI2	2665	NM_001494	GDP dissociation inhibitor 2	protein-coding
WM-1..fq_peak_286	chr11	64269904	64270162	+	22	TTS (NM_001184883)	-14306	GPR137	56834	NM_020155	G protein-coupled receptor 137	protein-coding
WM-1..fq_peak_229	chr11	206998	207469	+	22	promoter-TSS (NM_001286134)	189	BET1L	51272	NM_016465	Bet1 golgi vesicular membrane trafficking protein-like	protein-coding
WM-1..fq_peak_232	chr11	395504	395777	+	22	intron (NM_007183, intron 1 of 12)	1423	PKP3	11187	NM_007183	plakophilin 3	protein-coding
WM-1..fq_peak_233	chr11	416638	416891	+	22	intron (NM_021805, intron 1 of 9)	633	SIGIRR	59307	NM_021805	single immunoglobulin and toll-interleukin 1 receptor (TIR) domain	protein-coding
WM-1..fq_peak_307	chr11	66616404	66616714	+	22	promoter-TSS (NM_001198837)	-23	RBM14-RBM4	100526737	NM_001198845	RBM14-RBM4 readthrough	protein-coding
WM-1..fq_peak_231	chr11	389911	390110	+	22	Intergenic	-4207	PKP3	11187	NM_007183	plakophilin 3	protein-coding
WM-1..fq_peak_337	chr11	120169321	120169520	+	22	Intergenic	-31265	TRIM29	23650	NM_012101	tripartite motif containing 29	protein-coding
WM-1..fq_peak_300	chr11	66314419	66314757	+	22	3' UTR (NM_020404, exon 1 of 1)	2456	CD248	57124	NM_020404	CD248 molecule, endosialin	protein-coding
WM-1..fq_peak_268	chr11	47408171	47408370	+	22	promoter-TSS (NM_152264)	-225	SLC39A13	91252	NM_152264	solute carrier family 39 (zinc transporter), member 13	protein-coding
WM-1..fq_peak_377	chr12	56189544	56189777	+	22	promoter-TSS (NM_139067)	-93	SMARCC2	6601	NM_003075	SWI/SNF related, matrix associated, actin dependent regulator of chromatin, subfamily c, member 2	protein-coding
WM-1..fq_peak_388	chr12	79935098	79935463	+	22	promoter-TSS (NM_001244992)	-82	PPP1R12A	4659	NM_002480	protein phosphatase 1, regulatory subunit 12A	protein-coding
WM-1..fq_peak_401	chr12	121209956	121210354	+	22	non-coding (NR_046373, exon 1 of 11)	294	P2RX4	5025	NM_002560	purinergic receptor P2X, ligand-gated ion channel, 4	protein-coding
WM-1..fq_peak_370	chr12	52069874	52070143	+	22	promoter-TSS (NM_001098673)	34	ATG101	60673	NM_021934	autophagy related 101	protein-coding
WM-1..fq_peak_418	chr12	132415672	132415871	+	22	Intergenic	-74800	FBRSL1	57666	NM_001142641	fibrosin-like 1	protein-coding
WM-1..fq_peak_371	chr12	53180799	53181266	+	22	promoter-TSS (NM_001244705)	-123	CSAD	51380	NM_015989	cysteine sulfinic acid decarboxylase	protein-coding
WM-1..fq_peak_436	chr13	106535589	106536123	+	22	promoter-TSS (NM_004093)	-816	EFNB2	1948	NM_004093	ephrin-B2	protein-coding
WM-1..fq_peak_439	chr13	112943477	112943676	+	22	Intergenic	25062	MCF2L-AS1	100289410	NR_034002	MCF2L antisense RNA 1	ncRNA
WM-1..fq_peak_477	chr14	103921421	103921620	+	22	promoter-TSS (NM_004894)	46	C14orf2	9556	NM_004894	chromosome 14 open reading frame 2	protein-coding
WM-1..fq_peak_458	chr14	54396852	54397204	+	22	promoter-TSS (NM_005192)	73	CDKN3	1033	NM_005192	cyclin-dependent kinase inhibitor 3	protein-coding
WM-1..fq_peak_464	chr14	75277122	75277367	+	22	Intergenic	-1534	FOS	2353	NM_005252	FBJ murine osteosarcoma viral oncogene homolog	protein-coding
WM-1..fq_peak_489	chr15	42575288	42575605	+	22	promoter-TSS (NM_020759)	-213	STARD9	57519	NM_020759	StAR-related lipid transfer (START) domain containing 9	protein-coding
WM-1..fq_peak_641	chr16	89824322	89824561	+	22	Intergenic	-4058	SPIRE2	84501	NM_032451	spire-type actin nucleation factor 2	protein-coding
WM-1..fq_peak_592	chr16	58026125	58026334	+	22	5' UTR (NM_002428, exon 1 of 10)	851	MMP15	4324	NM_002428	matrix metallopeptidase 15 (membrane-inserted)	protein-coding
WM-1..fq_peak_584	chr16	46689241	46689618	+	22	promoter-TSS (NM_018206)	-197	VPS35	55737	NM_018206	vacuolar protein sorting 35 homolog (S. cerevisiae)	protein-coding
WM-1..fq_peak_610	chr16	74999798	74999997	+	22	exon (NM_032268, exon 1 of 5)	880	ZNRF1	84937	NM_032268	zinc and ring finger 1, E3 ubiquitin protein ligase	protein-coding
WM-1..fq_peak_633	chr16	89320806	89321239	+	22	promoter-TSS (NM_001242885)	-111	LOC100287036	100287036	NM_001242885	uncharacterized LOC100287036	protein-coding
WM-1..fq_peak_581	chr16	30874956	30875348	+	22	promoter-TSS (NR_110942)	171	MIR4519	100616231	NR_039744	microRNA 4519	ncRNA
WM-1..fq_peak_660	chr17	2029994	2030259	+	22	promoter-TSS (NM_001383)	-11	DPH1	1801	NM_001383	diphthamide biosynthesis 1	protein-coding
WM-1..fq_peak_726	chr17	40099052	40099363	+	22	intron (NM_021724, intron 1 of 7)	1518	NR1D1	9572	NM_021724	nuclear receptor subfamily 1, group D, member 1	protein-coding
WM-1..fq_peak_746	chr17	44308432	44308666	+	22	promoter-TSS (NM_001144826)	-10	RUNDC3A	10900	NM_006695	RUN domain containing 3A	protein-coding
WM-1..fq_peak_661b	chr17	2056980	2057668	+	22	exon (NM_001098202, exon 2 of 2)	1014	HIC1	3090	NM_006497	hypermethylated in cancer 1	protein-coding
WM-1..fq_peak_752	chr17	45784236	45784536	+	22	5' UTR (NM_004382, exon 1 of 13)	106	CRHR1	1394	NM_004382	corticotropin releasing hormone receptor 1	protein-coding
WM-1..fq_peak_717	chr17	36601730	36601943	+	22	exon (NM_024864, exon 1 of 5).2	240	MRM1	79922	NM_024864	mitochondrial rRNA methyltransferase 1 homolog (S. cerevisiae)	protein-coding
WM-1..fq_peak_815	chr17	82097480	82097788	+	22	intron (NM_004104, intron 1 of 42)	596	FASN	2194	NM_004104	fatty acid synthase	protein-coding
WM-1..fq_peak_776b	chr17	67366232	67366657	+	22	exon (NM_002816, exon 1 of 11)	161	PSMD12	5718	NM_002816	proteasome (prosome, macropain) 26S subunit, non-ATPase, 12	protein-coding
WM-1..fq_peak_988	chr19	10565883	10566083	+	22	promoter-TSS (NM_023008)	43	KRI1	65095	NM_023008	KRI1 homolog (S. cerevisiae)	protein-coding
WM-1..fq_peak_890	chr19	1561274	1561559	+	22	intron (NM_203304, intron 1 of 1)	6642	MEX3D	399664	NM_203304	mex-3 RNA binding family member D	protein-coding
WM-1..fq_peak_1061	chr19	38374685	38374962	+	22	exon (NM_002812, exon 1 of 7)	273	PSMD8	5714	NM_002812	proteasome (prosome, macropain) 26S subunit, non-ATPase, 8	protein-coding
WM-1..fq_peak_982	chr19	9914738	9914997	+	22	intron (NM_058164, intron 1 of 5)	21527	OLFM2	93145	NM_058164	olfactomedin 2	protein-coding
WM-1..fq_peak_1030	chr19	17333041	17333319	+	22	exon (NM_020959, exon 4 of 18)	1649	ANO8	57719	NM_020959	anoctamin 8	protein-coding
WM-1..fq_peak_1112	chr19	47357685	47357884	+	22	intron (NM_014681, intron 3 of 16)	8503	DHX34	9704	NM_014681	DEAH (Asp-Glu-Ala-His) box polypeptide 34	protein-coding
WM-1..fq_peak_864	chr19	952788	953149	+	22	intron (NM_005224, intron 3 of 8)	26931	ARID3A	1820	NM_005224	AT rich interactive domain 3A (BRIGHT-like)	protein-coding
WM-1..fq_peak_1025	chr19	16111590	16112002	+	22	5' UTR (NM_005370, exon 1 of 8)	116	RAB8A	4218	NM_005370	RAB8A, member RAS oncogene family	protein-coding
WM-1..fq_peak_883	chr19	1252635	1252984	+	22	intron (NM_177401, intron 4 of 7)	4256	MIDN	90007	NM_177401	midnolin	protein-coding
WM-1..fq_peak_891	chr19	1566608	1567038	+	22	intron (NM_203304, intron 1 of 1)	1235	MEX3D	399664	NM_203304	mex-3 RNA binding family member D	protein-coding
WM-1..fq_peak_1247	chr2	224585628	224585847	+	22	promoter-TSS (NM_001257197)	-340	CUL3	8452	NM_003590	cullin 3	protein-coding
WM-1..fq_peak_1248	chr2	231710308	231710559	+	22	intron (NM_001099285, intron 1 of 4)	1908	PTMA	5757	NM_002823	prothymosin, alpha	protein-coding
WM-1..fq_peak_1252	chr2	232550513	232550712	+	22	promoter-TSS (NM_145702)	25	EIF4E2	9470	NM_004846	eukaryotic translation initiation factor 4E family member 2	protein-coding
WM-1..fq_peak_1190	chr2	47905345	47905609	+	22	intron (NM_001190274, intron 1 of 22)	316	FBXO11	80204	NM_012167	F-box protein 11	protein-coding
WM-1..fq_peak_1257	chr2	238203270	238203594	+	22	intron (NM_030768, intron 1 of 11)	251	ILKAP	80895	NM_030768	integrin-linked kinase-associated serine/threonine phosphatase	protein-coding
WM-1..fq_peak_1287	chr20	31723676	31724009	+	22	promoter-TSS (NM_001191)	-989	BCL2L1	598	NM_001191	BCL2-like 1	protein-coding
WM-1..fq_peak_1283	chr20	19757947	19758164	+	22	Intergenic	-128466	RIN2	54453	NM_018993	Ras and Rab interactor 2	protein-coding
WM-1..fq_peak_1315	chr20	62660717	62660916	+	22	intron (NM_016354, intron 4 of 11)	5805	SLCO4A1-AS1	100127888	NR_024470	SLCO4A1 antisense RNA 1	ncRNA
WM-1..fq_peak_1280	chr20	17570100	17570446	+	22	intron (NM_006870, intron 1 of 3)	319	DSTN	11034	NM_006870	destrin (actin depolymerizing factor)	protein-coding
WM-1..fq_peak_1373	chr22	45309999	45310198	+	22	5' UTR (NM_017911, exon 1 of 9)	194	FAM118A	55007	NM_017911	family with sequence similarity 118, member A	protein-coding
WM-1..fq_peak_1439	chr3	129626704	129627117	+	22	Intergenic	-20171	PLXND1	23129	NM_015103	plexin D1	protein-coding
WM-1..fq_peak_1442	chr3	141738153	141738384	+	22	promoter-TSS (NR_037702)	59	RNF7	9616	NM_014245	ring finger protein 7	protein-coding
WM-1..fq_peak_1401	chr3	48088787	48089130	+	22	5' UTR (NM_002375, exon 1 of 19)	321	MAP4	4134	NM_002375	microtubule-associated protein 4	protein-coding
WM-1..fq_peak_1464	chr4	792306	792505	+	22	intron (NM_006651, intron 3 of 3)	-10557	LOC100129917	100129917	NR_036511	uncharacterized LOC100129917	ncRNA
WM-1..fq_peak_1465	chr4	973666	973888	+	22	promoter-TSS (NM_001347)	-217	DGKQ	1609	NM_001347	diacylglycerol kinase, theta 110kDa	protein-coding
WM-1..fq_peak_1467	chr4	1012183	1012529	+	22	promoter-TSS (NM_021923)	-108	FGFRL1	53834	NM_021923	fibroblast growth factor receptor-like 1	protein-coding
WM-1..fq_peak_1472	chr4	1309449	1309660	+	22	promoter-TSS (NM_001297433)	111	MAEA	10296	NM_005882	macrophage erythroblast attacher	protein-coding
WM-1..fq_peak_1544	chr5	138338137	138338471	+	22	promoter-TSS (NM_001287583)	51	CDC25C	995	NM_001790	cell division cycle 25C	protein-coding
WM-1..fq_peak_1549	chr5	139648739	139648958	+	22	intron (NM_016463, intron 1 of 2)	132	CXXC5	51523	NM_016463	CXXC finger protein 5	protein-coding
WM-1..fq_peak_1528	chr5	33049998	33050237	+	22	Intergenic	102674	LOC340113	340113	NR_033832	uncharacterized LOC340113	ncRNA
WM-1..fq_peak_1567	chr6	2903161	2903360	+	22	promoter-TSS (NM_004155)	52	SERPINB9	5272	NM_004155	serpin peptidase inhibitor, clade B (ovalbumin), member 9	protein-coding
WM-1..fq_peak_1592	chr6	36593566	36593765	+	22	promoter-TSS (NM_003017)	-648	SRSF3	6428	NM_003017	serine/arginine-rich splicing factor 3	protein-coding
WM-1..fq_peak_1648	chr7	33904704	33905061	+	22	promoter-TSS (NM_133468)	-29	BMPER	168667	NM_133468	BMP binding endothelial regulator	protein-coding
WM-1..fq_peak_1687	chr7	130368868	130369075	+	22	TTS (NM_080385)	-11478	CPA1	1357	NM_001868	carboxypeptidase A1 (pancreatic)	protein-coding
WM-1..fq_peak_1668	chr7	76318013	76318212	+	22	Intergenic	15554	HSPB1	3315	NM_001540	heat shock 27kDa protein 1	protein-coding
WM-1..fq_peak_1670	chr7	79216107	79216306	+	22	intron (NM_001301128, intron 1 of 20)	207218	MAGI2-AS2	100874021	NR_046689	MAGI2 antisense RNA 2	ncRNA
WM-1..fq_peak_1724b	chr8	52714012	52714376	+	22	5' UTR (NM_014781, exon 1 of 24)	272	RB1CC1	9821	NM_014781	RB1-inducible coiled-coil 1	protein-coding
WM-1..fq_peak_1773	chr8	144852671	144852988	+	22	5' UTR (NM_001287237, exon 1 of 2)	238	COMMD5	28991	NM_014066	COMM domain containing 5	protein-coding
WM-1..fq_peak_1812	chr9	128125244	128125443	+	22	exon (NM_025072, exon 2 of 7)	2845	PTGES2	80142	NM_025072	prostaglandin E synthase 2	protein-coding
WM-1..fq_peak_1856	chr9	136400131	136400388	+	22	Intergenic	-1822	SNAPC4	6621	NM_003086	small nuclear RNA activating complex, polypeptide 4, 190kDa	protein-coding
WM-1..fq_peak_1871	chr9	137216388	137216667	+	22	3' UTR (NM_001144028, exon 14 of 14)	4796	RNF208	727800	NM_031297	ring finger protein 208	protein-coding
WM-1..fq_peak_1779	chr9	33473858	33474183	+	22	promoter-TSS (NM_139235)	-77	NOL6	65083	NM_022917	nucleolar protein 6 (RNA-associated)	protein-coding
WM-1..fq_peak_1896	chrX	47561277	47561596	+	22	intron (NM_001256196, intron 1 of 15)	336	ARAF	369	NM_001654	A-Raf proto-oncogene, serine/threonine kinase	protein-coding
WM-1..fq_peak_54	chr1	26023276	26023475	+	21	exon (NM_004455, exon 1 of 11)	1595	EXTL1	2134	NM_004455	exostosin-like glycosyltransferase 1	protein-coding
WM-1..fq_peak_191	chr10	73730411	73730781	+	21	promoter-TSS (NR_026592)	-82	BMS1P4	729096	NR_026592	BMS1 pseudogene 4	pseudo
WM-1..fq_peak_224	chr10	102918523	102918882	+	21	exon (NM_199076, exon 1 of 7)	384	CNNM2	54805	NM_017649	cyclin and CBS domain divalent metal cation transport mediator 2	protein-coding
WM-1..fq_peak_297	chr11	65919546	65919965	+	21	promoter-TSS (NM_001135635)	498	DRAP1	10589	NM_006442	DR1-associated protein 1 (negative cofactor 2 alpha)	protein-coding
WM-1..fq_peak_314	chr11	67437146	67437345	+	21	TTS (NM_020441)	437	PTPRCAP	5790	NM_005608	protein tyrosine phosphatase, receptor type, C-associated protein	protein-coding
WM-1..fq_peak_334	chr11	118909004	118909233	+	21	intron (NM_182557, intron 1 of 7)	-1590	MIR4492	100616376	NR_039713	microRNA 4492	ncRNA
WM-1..fq_peak_293	chr11	65595607	65595839	+	21	exon (NM_033348, exon 1 of 4)	273	KCNK7	10089	NM_005714	potassium channel, subfamily K, member 7	protein-coding
WM-1..fq_peak_237b	chr11	560792	561337	+	21	promoter-TSS (NM_173573)	93	RASSF7	8045	NM_003475	Ras association (RalGDS/AF-6) domain family (N-terminal) member 7	protein-coding
WM-1..fq_peak_254	chr11	17276514	17276940	+	21	promoter-TSS (NM_005013)	-12	NUCB2	4925	NM_005013	nucleobindin 2	protein-coding
WM-1..fq_peak_356	chr12	12891224	12891423	+	21	5' UTR (NM_003979, exon 1 of 4)	301	GPRC5A	9052	NM_003979	G protein-coupled receptor, class C, group 5, member A	protein-coding
WM-1..fq_peak_454	chr14	50003348	50003634	+	21	intron (NM_001012706, intron 1 of 3)	4029	C14orf182	283551	NM_001012706	chromosome 14 open reading frame 182	protein-coding
WM-1..fq_peak_541	chr16	2460054	2460560	+	21	exon (NM_025108, exon 2 of 10)	193	C16orf59	80178	NM_025108	chromosome 16 open reading frame 59	protein-coding
WM-1..fq_peak_615	chr16	84844054	84844253	+	21	intron (NM_031476, intron 2 of 14)	24172	CRISPLD2	83716	NM_031476	cysteine-rich secretory protein LCCL domain containing 2	protein-coding
WM-1..fq_peak_542	chr16	2467608	2468094	+	21	Intergenic	-3648	NTN3	4917	NM_006181	netrin 3	protein-coding
WM-1..fq_peak_798	chr17	80477195	80477415	+	21	promoter-TSS (NM_002522)	-701	NPTX1	4884	NM_002522	neuronal pentraxin I	protein-coding
WM-1..fq_peak_742	chr17	44141867	44142127	+	21	promoter-TSS (NM_024032)	91	C17orf53	78995	NM_024032	chromosome 17 open reading frame 53	protein-coding
WM-1..fq_peak_783	chr17	75087778	75088023	+	21	promoter-TSS (NM_004695)	-41	SLC16A5	9121	NM_004695	solute carrier family 16 (monocarboxylate transporter), member 5	protein-coding
WM-1..fq_peak_788	chr17	75896866	75897225	+	21	promoter-TSS (NM_173547)	-42	TRIM65	201292	NM_173547	tripartite motif containing 65	protein-coding
WM-1..fq_peak_681	chr17	10697470	10697797	+	21	promoter-TSS (NM_004589)	23	ADPRM	56985	NM_020233	ADP-ribose/CDP-alcohol diphosphatase, manganese-dependent	protein-coding
WM-1..fq_peak_721	chr17	39056908	39057107	+	21	promoter-TSS (NR_036551)	-12	LOC100131347	100131347	NR_036551	RAD52 motif containing 1 pseudogene	pseudo
WM-1..fq_peak_811	chr17	82007659	82007858	+	21	intron (NR_045351, intron 6 of 14)	15151	STRA13	201254	NM_144998	stimulated by retinoic acid 13	protein-coding
WM-1..fq_peak_825	chr17	82752212	82752436	+	21	exon (NM_005993, exon 1 of 39)	260	TBCD	6904	NM_005993	tubulin folding cofactor D	protein-coding
WM-1..fq_peak_896	chr19	1754949	1755313	+	21	intron (NM_001080488, intron 1 of 1)	1468	ONECUT3	390874	NM_001080488	one cut homeobox 3	protein-coding
WM-1..fq_peak_929	chr19	2900584	2900969	+	21	promoter-TSS (NM_173480)	-122	ZNF57	126295	NM_173480	zinc finger protein 57	protein-coding
WM-1..fq_peak_987	chr19	10514058	10514552	+	21	exon (NM_001166215, exon 2 of 2)	3145	S1PR5	53637	NM_030760	sphingosine-1-phosphate receptor 5	protein-coding
WM-1..fq_peak_1148	chr19	55654881	55655109	+	21	5' UTR (NM_007279, exon 1 of 12)	945	U2AF2	11338	NM_007279	U2 small nuclear RNA auxiliary factor 2	protein-coding
WM-1..fq_peak_1099	chr19	46639187	46639386	+	21	Intergenic	-4604	GNG8	94235	NM_033258	guanine nucleotide binding protein (G protein), gamma 8	protein-coding
WM-1..fq_peak_850	chr19	293447	293790	+	21	Intergenic	-2183	PPAP2C	8612	NM_003712	phosphatidic acid phosphatase type 2C	protein-coding
WM-1..fq_peak_882	chr19	1250762	1251096	+	21	intron (NM_177401, intron 2 of 7)	2376	MIDN	90007	NM_177401	midnolin	protein-coding
WM-1..fq_peak_990	chr19	10769233	10769468	+	21	intron (NM_001005360, intron 2 of 20)	-10904	MIR4748	100616425	NR_039903	microRNA 4748	ncRNA
WM-1..fq_peak_853	chr19	639572	639943	+	21	promoter-TSS (NM_020637)	-138	FGF22	27006	NM_020637	fibroblast growth factor 22	protein-coding
WM-1..fq_peak_1100	chr19	46639549	46639806	+	21	Intergenic	-4995	GNG8	94235	NM_033258	guanine nucleotide binding protein (G protein), gamma 8	protein-coding
WM-1..fq_peak_995	chr19	11142633	11142832	+	21	Intergenic	13076	SPC24	147841	NM_182513	SPC24, NDC80 kinetochore complex component	protein-coding
WM-1..fq_peak_1233	chr2	152175605	152175852	+	21	5' UTR (NM_005843, exon 1 of 14)	264	STAM2	10254	NM_005843	signal transducing adaptor molecule (SH3 domain and ITAM motif) 2	protein-coding
WM-1..fq_peak_1213	chr2	95323182	95323381	+	21	intron (NM_013434, intron 2 of 8)	-23739	KCNIP3	30818	NM_013434	Kv channel interacting protein 3, calsenilin	protein-coding
WM-1..fq_peak_1235	chr2	171522765	171523049	+	21	intron (NM_001127383, intron 1 of 2)	551	CYBRD1	79901	NM_024843	cytochrome b reductase 1	protein-coding
WM-1..fq_peak_1191	chr2	53970995	53971276	+	21	promoter-TSS (NM_014614)	-295	PSME4	23198	NM_014614	proteasome (prosome, macropain) activator subunit 4	protein-coding
WM-1..fq_peak_1249	chr2	231781196	231781395	+	21	promoter-TSS (NM_001282951)	32	PDE6D	5147	NM_002601	phosphodiesterase 6D, cGMP-specific, rod, delta	protein-coding
WM-1..fq_peak_1294	chr20	34709977	34710237	+	21	exon (NM_021202, exon 5 of 5)	5763	TP53INP2	58476	NM_021202	tumor protein p53 inducible nuclear protein 2	protein-coding
WM-1..fq_peak_1321	chr20	63689058	63689332	+	21	intron (NM_016434, intron 22 of 34)	-7456	TNFRSF6B	8771	NM_003823	tumor necrosis factor receptor superfamily, member 6b, decoy	protein-coding
WM-1..fq_peak_1314	chr20	62346154	62346462	+	21	intron (NM_005560, intron 9 of 79)	-6702	LAMA5-AS1	101928158	NR_109922	LAMA5 antisense RNA 1	ncRNA
WM-1..fq_peak_1332	chr21	36700909	36701273	+	21	intron (NM_009586, intron 1 of 9)	1400	SIM2	6493	NM_005069	single-minded family bHLH transcription factor 2	protein-coding
WM-1..fq_peak_1466	chr4	1010814	1011199	+	21	promoter-TSS (NM_001004358)	-816	FGFRL1	53834	NM_021923	fibroblast growth factor receptor-like 1	protein-coding
WM-1..fq_peak_1526	chr5	14582604	14582803	+	21	intron (NM_019018, intron 1 of 7)	921	FAM105A	54491	NM_019018	family with sequence similarity 105, member A	protein-coding
WM-1..fq_peak_1543	chr5	134527411	134527610	+	21	intron (NM_015288, intron 1 of 10)	1402	JADE2	23338	NM_015288	jade family PHD finger 2	protein-coding
WM-1..fq_peak_1546	chr5	139341772	139342030	+	21	promoter-TSS (NM_016480)	69	PAIP2	51247	NM_016480	poly(A) binding protein interacting protein 2	protein-coding
WM-1..fq_peak_1683	chr7	128791285	128791484	+	21	promoter-TSS (NM_022742)	-26	CCDC136	64753	NM_022742	coiled-coil domain containing 136	protein-coding
WM-1..fq_peak_1660	chr7	74084103	74084366	+	21	intron (NM_002314, intron 1 of 15)	457	LIMK1	3984	NM_002314	LIM domain kinase 1	protein-coding
WM-1..fq_peak_1693	chr7	151245184	151245395	+	21	intron (NM_001003801, intron 2 of 12)	3374	SMARCD3	6604	NM_003078	SWI/SNF related, matrix associated, actin dependent regulator of chromatin, subfamily d, member 3	protein-coding
WM-1..fq_peak_1682	chr7	128409638	128409971	+	21	exon (NM_001142576, exon 1 of 16)	178	IMPDH1	3614	NM_000883	IMP (inosine 5'-monophosphate) dehydrogenase 1	protein-coding
WM-1..fq_peak_1686	chr7	129780049	129780350	+	21	Intergenic	-5185	MIR183	406959	NR_029615	microRNA 183	ncRNA
WM-1..fq_peak_1658	chr7	73719388	73719587	+	21	intron (NM_001165903, intron 1 of 9)	200	STX1A	6804	NM_004603	syntaxin 1A (brain)	protein-coding
WM-1..fq_peak_1754	chr8	143950198	143950583	+	21	exon (NM_201380, exon 1 of 32)	486	PLEC	5339	NM_000445	plectin	protein-coding
WM-1..fq_peak_1787	chr9	36400899	36401301	+	21	promoter-TSS (NM_194332)	98	RNF38	152006	NM_022781	ring finger protein 38	protein-coding
WM-1..fq_peak_1777	chr9	19230795	19231003	+	21	intron (NR_073201, intron 1 of 31)	134	DENND4C	55667	NM_017925	DENN/MADD domain containing 4C	protein-coding
WM-1..fq_peak_1820	chr9	128504580	128504798	+	21	promoter-TSS (NM_001499)	-3	GLE1	2733	NM_001499	GLE1 RNA export mediator	protein-coding
WM-1..fq_peak_80	chr1	40161176	40161473	+	20	promoter-TSS (NM_012421)	-45	RLF	6018	NM_012421	rearranged L-myc fusion	protein-coding
WM-1..fq_peak_43	chr1	18956815	18957071	+	20	promoter-TSS (NM_001136265)	-611	IFFO2	126917	NM_001136265	intermediate filament family orphan 2	protein-coding
WM-1..fq_peak_53	chr1	25905883	25906159	+	20	TTS (NR_037481)	132	STMN1	3925	NM_005563	stathmin 1	protein-coding
WM-1..fq_peak_90	chr1	98661658	98661989	+	20	exon (NM_152238, exon 1 of 8)	143	SNX7	51375	NM_015976	sorting nexin 7	protein-coding
WM-1..fq_peak_100	chr1	150629171	150629394	+	20	promoter-TSS (NM_207047)	-149	ENSA	2029	NM_004436	endosulfine alpha	protein-coding
WM-1..fq_peak_70	chr1	32179861	32180097	+	20	intron (NM_175852, intron 1 of 10)	235	TXLNA	200081	NM_175852	taxilin alpha	protein-coding
WM-1..fq_peak_87	chr1	53196684	53196932	+	20	5' UTR (NM_000098, exon 1 of 5)	379	CPT2	1376	NM_000098	carnitine palmitoyltransferase 2	protein-coding
WM-1..fq_peak_79	chr1	39954983	39955210	+	20	promoter-TSS (NM_032793)	-16	MFSD2A	84879	NM_032793	major facilitator superfamily domain containing 2A	protein-coding
WM-1..fq_peak_196	chr10	75399250	75399525	+	20	exon (NM_032772, exon 2 of 2)	-2141	ZNF503-AS2	100131213	NR_024421	ZNF503 antisense RNA 2	ncRNA
WM-1..fq_peak_202	chr10	91632980	91633196	+	20	promoter-TSS (NM_005398)	13	PPP1R3C	5507	NM_005398	protein phosphatase 1, regulatory subunit 3C	protein-coding
WM-1..fq_peak_264	chr11	45899943	45900148	+	20	intron (NM_005456, intron 2 of 11)	7237	C11orf94	143678	NM_001080446	chromosome 11 open reading frame 94	protein-coding
WM-1..fq_peak_258c	chr11	33257464	33258257	+	20	promoter-TSS (NM_001278162)	-471	HIPK3	10114	NM_005734	homeodomain interacting protein kinase 3	protein-coding
WM-1..fq_peak_262	chr11	45804818	45805137	+	20	promoter-TSS (NM_018389)	-113	SLC35C1	55343	NM_018389	solute carrier family 35 (GDP-fucose transporter), member C1	protein-coding
WM-1..fq_peak_309	chr11	66843466	66843718	+	20	TTS (NR_048553)	180	RCE1	9986	NM_005133	Ras converting CAAX endopeptidase 1	protein-coding
WM-1..fq_peak_248	chr11	8964114	8964313	+	20	promoter-TSS (NR_073431)	-462	TMEM9B-AS1	493900	NR_073431	TMEM9B antisense RNA 1	ncRNA
WM-1..fq_peak_409	chr12	122422088	122422315	+	20	intron (NM_198240, intron 1 of 23)	368	CLIP1	6249	NM_002956	CAP-GLY domain containing linker protein 1	protein-coding
WM-1..fq_peak_382	chr12	57752399	57752651	+	20	promoter-TSS (NM_000075)	-78	CDK4	1019	NM_000075	cyclin-dependent kinase 4	protein-coding
WM-1..fq_peak_462	chr14	73714266	73714502	+	20	promoter-TSS (NM_006029)	41	PNMA1	9240	NM_006029	paraneoplastic Ma antigen 1	protein-coding
WM-1..fq_peak_504	chr15	75044592	75044794	+	20	intron (NM_001301104, intron 2 of 3)	1424	PPCDC	60490	NM_021823	phosphopantothenoylcysteine decarboxylase	protein-coding
WM-1..fq_peak_512	chr16	77967	78215	+	20	promoter-TSS (NM_002434)	-79	MPG	4350	NM_002434	N-methylpurine-DNA glycosylase	protein-coding
WM-1..fq_peak_532	chr16	1537055	1537370	+	20	intron (NM_001256541, intron 2 of 3)	3555	TMEM204	79652	NM_024600	transmembrane protein 204	protein-coding
WM-1..fq_peak_613	chr16	84504595	84504958	+	20	promoter-TSS (NM_020947)	-94	TLDC1	57707	NM_020947	TBC/LysM-associated domain containing 1	protein-coding
WM-1..fq_peak_554	chr16	3305650	3305869	+	20	promoter-TSS (NM_033208)	-320	TIGD7	91151	NM_033208	tigger transposable element derived 7	protein-coding
WM-1..fq_peak_560	chr16	4315463	4315777	+	20	Intergenic	12720	LOC101926896	101926896	NR_110901	uncharacterized LOC101926896	ncRNA
WM-1..fq_peak_519	chr16	535119	535318	+	20	promoter-TSS (NR_049852)	-98	MIR5587	100847028	NR_049852	microRNA 5587	ncRNA
WM-1..fq_peak_666	chr17	3846020	3846370	+	20	promoter-TSS (NM_001114118)	56	C17orf85	55421	NM_018553	chromosome 17 open reading frame 85	protein-coding
WM-1..fq_peak_772	chr17	57663073	57663458	+	20	intron (NM_138962, intron 11 of 13)	-54853	LOC101927539	101927539	NR_110807	uncharacterized LOC101927539	ncRNA
WM-1..fq_peak_699	chr17	31559411	31559653	+	20	promoter-TSS (NR_029710)	-464	MIR193A	406968	NR_029710	microRNA 193a	ncRNA
WM-1..fq_peak_792b	chr17	77140806	77141165	+	20	promoter-TSS (NM_003003)	62	SEC14L1	6397	NM_003003	SEC14-like 1 (S. cerevisiae)	protein-coding
WM-1..fq_peak_723	chr17	40019693	40019908	+	20	exon (NM_001079518, exon 24 of 25)	4439	CSF3	1440	NM_000759	colony stimulating factor 3 (granulocyte)	protein-coding
WM-1..fq_peak_682	chr17	16569054	16569404	+	20	promoter-TSS (NM_020653)	-23	ZNF287	57336	NM_020653	zinc finger protein 287	protein-coding
WM-1..fq_peak_910	chr19	2250070	2250269	+	20	promoter-TSS (NR_036207)	-470	MIR4321	100423031	NR_036207	microRNA 4321	ncRNA
WM-1..fq_peak_905	chr19	2040479	2040861	+	20	intron (NM_199054, intron 12 of 13)	10574	MKNK2	2872	NM_017572	MAP kinase interacting serine/threonine kinase 2	protein-coding
WM-1..fq_peak_932	chr19	3094098	3094297	+	20	promoter-TSS (NM_002067)	-213	GNA11	2767	NM_002067	guanine nucleotide binding protein (G protein), alpha 11 (Gq class)	protein-coding
WM-1..fq_peak_885	chr19	1279806	1280265	+	20	TTS (NM_017914)	4514	C19orf24	55009	NM_017914	chromosome 19 open reading frame 24	protein-coding
WM-1..fq_peak_884	chr19	1260860	1261088	+	20	Intergenic	-8292	CIRBP	1153	NM_001280	cold inducible RNA binding protein	protein-coding
WM-1..fq_peak_1085	chr19	45439728	45439938	+	20	Intergenic	3179	MIR6088	102464836	NR_106736	microRNA 6088	ncRNA
WM-1..fq_peak_1069	chr19	40663019	40663218	+	20	Intergenic	27004	NUMBL	9253	NM_004756	numb homolog (Drosophila)-like	protein-coding
WM-1..fq_peak_1094	chr19	45884341	45884670	+	20	exon (NM_015649, exon 1 of 1)	1613	IRF2BP1	26145	NM_015649	interferon regulatory factor 2 binding protein 1	protein-coding
WM-1..fq_peak_1084	chr19	45405558	45405895	+	20	promoter-TSS (NM_001297590)	-483	CD3EAP	10849	NM_012099	CD3e molecule, epsilon associated protein	protein-coding
WM-1..fq_peak_1066	chr19	39540010	39540261	+	20	promoter-TSS (NM_153232)	63	EID2	163126	NM_153232	EP300 interacting inhibitor of differentiation 2	protein-coding
WM-1..fq_peak_980	chr19	8506041	8506284	+	20	Intergenic	-3508	PRAM1	84106	NM_032152	PML-RARA regulated adaptor molecule 1	protein-coding
WM-1..fq_peak_1022	chr19	14518379	14518594	+	20	promoter-TSS (NM_001300914)	73	DNAJB1	3337	NM_006145	DnaJ (Hsp40) homolog, subfamily B, member 1	protein-coding
WM-1..fq_peak_964	chr19	5828077	5828299	+	20	3' UTR (NM_004558, exon 2 of 2)	4381	NRTN	4902	NM_004558	neurturin	protein-coding
WM-1..fq_peak_1133	chr19	49680748	49680962	+	20	intron (NM_198318, intron 2 of 9)	-1262	MIR5088	100847074	NR_049811	microRNA 5088	ncRNA
WM-1..fq_peak_1162	chr19	58572839	58573177	+	20	non-coding (NR_027334, exon 6 of 6)	567	MZF1	7593	NM_003422	myeloid zinc finger 1	protein-coding
WM-1..fq_peak_984	chr19	10291466	10291756	+	20	exon (NM_003259, exon 3 of 11)	1632	ICAM5	7087	NM_003259	intercellular adhesion molecule 5, telencephalin	protein-coding
WM-1..fq_peak_1256	chr2	237614247	237614510	+	20	Intergenic	-13203	LRRFIP1	9208	NM_004735	leucine rich repeat (in FLII) interacting protein 1	protein-coding
WM-1..fq_peak_1240	chr2	200963651	200963858	+	20	promoter-TSS (NR_033915)	-53	ORC2	4999	NM_006190	origin recognition complex, subunit 2	protein-coding
WM-1..fq_peak_1219	chr2	97995730	97996100	+	20	promoter-TSS (NM_015348)	-24	TMEM131	23505	NM_015348	transmembrane protein 131	protein-coding
WM-1..fq_peak_1193	chr2	61538273	61538797	+	20	promoter-TSS (NM_003400)	-252	XPO1	7514	NM_003400	exportin 1	protein-coding
WM-1..fq_peak_1316	chr20	62818791	62819086	+	20	intron (NM_001853, intron 3 of 31)	1876	COL9A3	1299	NM_001853	collagen, type IX, alpha 3	protein-coding
WM-1..fq_peak_1313b	chr20	62302820	62303291	+	20	intron (NM_007002, intron 1 of 9)	159	ADRM1	11047	NM_007002	adhesion regulating molecule 1	protein-coding
WM-1..fq_peak_1297	chr20	35180337	35180591	+	20	Intergenic	8527	PROCR	10544	NM_006404	protein C receptor, endothelial	protein-coding
WM-1..fq_peak_1282	chr20	17968240	17968793	+	20	promoter-TSS (NM_052865)	278	SNX5	27131	NM_014426	sorting nexin 5	protein-coding
WM-1..fq_peak_1348	chr22	28741816	28742123	+	20	promoter-TSS (NM_145862)	-86	HSCB	150274	NM_172002	HscB mitochondrial iron-sulfur cluster co-chaperone	protein-coding
WM-1..fq_peak_1375	chr22	46078402	46078691	+	20	Intergenic	-7451	MIRLET7BHG	400931	NM_207477	MIRLET7B host gene (non-protein coding)	ncRNA
WM-1..fq_peak_1365	chr22	40044673	40044892	+	20	promoter-TSS (NM_001024843)	-35	TNRC6B	23112	NM_015088	trinucleotide repeat containing 6B	protein-coding
WM-1..fq_peak_1446	chr3	183825143	183825455	+	20	exon (NM_024871, exon 1 of 3)	306	MAP6D1	79929	NM_024871	MAP6 domain containing 1	protein-coding
WM-1..fq_peak_1423	chr3	57692621	57693042	+	20	exon (NM_152678, exon 1 of 20)	258	DENND6A	201627	NM_152678	DENN/MADD domain containing 6A	protein-coding
WM-1..fq_peak_1518	chr4	153684586	153684834	+	20	intron (NM_003264, intron 1 of 2)	421	TLR2	7097	NM_003264	toll-like receptor 2	protein-coding
WM-1..fq_peak_1511	chr4	113761485	113761889	+	20	5' UTR (NM_001221, exon 1 of 19)	240	CAMK2D	817	NM_001221	calcium/calmodulin-dependent protein kinase II delta	protein-coding
WM-1..fq_peak_1470	chr4	1248389	1248741	+	20	promoter-TSS (NR_033339)	555	CTBP1	1487	NM_001328	C-terminal binding protein 1	protein-coding
WM-1..fq_peak_1581b	chr6	30742566	30742949	+	20	promoter-TSS (NM_005803).2	-81	FLOT1	10211	NM_005803	flotillin 1	protein-coding
WM-1..fq_peak_1565	chr6	692987	693247	+	20	promoter-TSS (NR_073064)	24	EXOC2	55770	NM_018303	exocyst complex component 2	protein-coding
WM-1..fq_peak_1591	chr6	35497339	35497614	+	20	promoter-TSS (NM_003214)	-392	TEAD3	7005	NM_003214	TEA domain family member 3	protein-coding
WM-1..fq_peak_1684	chr7	129434273	129434538	+	20	promoter-TSS (NM_001134336)	-28	STRIP2	57464	NM_020704	striatin interacting protein 2	protein-coding
WM-1..fq_peak_1713	chr8	37698252	37698597	+	20	exon (NM_025069, exon 2 of 2)	2641	ZNF703	80139	NM_025069	zinc finger protein 703	protein-coding
WM-1..fq_peak_1763	chr8	144444632	144444919	+	20	promoter-TSS (NM_013432)	-346	TONSL	4796	NM_013432	tonsoku-like, DNA repair protein	protein-coding
WM-1..fq_peak_1765	chr8	144526935	144527355	+	20	promoter-TSS (NM_001024678)	-113	LRRC24	441381	NM_001024678	leucine rich repeat containing 24	protein-coding
WM-1..fq_peak_1758	chr8	144137451	144137852	+	20	promoter-TSS (NM_016458)	-118	HGH1	51236	NM_016458	HGH1 homolog (S. cerevisiae)	protein-coding
WM-1..fq_peak_1831	chr9	129483291	129483508	+	20	Intergenic	-5261	LINC00963	100506190	NR_038955	long intergenic non-protein coding RNA 963	ncRNA
WM-1..fq_peak_1816	chr9	128322759	128323003	+	20	promoter-TSS (NM_015679)	369	COQ4	51117	NM_016035	coenzyme Q4	protein-coding
WM-1..fq_peak_1834	chr9	129697722	129698125	+	20	intron (NM_016307, intron 1 of 3)	32282	PRRX2	51450	NM_016307	paired related homeobox 2	protein-coding
WM-1..fq_peak_68	chr1	31644843	31645207	+	19	promoter-TSS (NR_033688)	212	PEF1	553115	NM_012392	penta-EF-hand domain containing 1	protein-coding
WM-1..fq_peak_130	chr1	156746725	156746974	+	19	intron (NM_001126050, intron 1 of 5)	4902	HDGF	3068	NM_004494	hepatoma-derived growth factor	protein-coding
WM-1..fq_peak_186	chr10	72273614	72273992	+	19	promoter-TSS (NM_019058)	-116	DDIT4	54541	NM_019058	DNA-damage-inducible transcript 4	protein-coding
WM-1..fq_peak_243	chr11	1033137	1033336	+	19	intron (NM_005961, intron 1 of 32)	3470	MUC6	4588	NM_005961	mucin 6, oligomeric mucus/gel-forming	protein-coding
WM-1..fq_peak_444	chr14	22980539	22980817	+	19	intron (NM_001289097, intron 1 of 1)	1964	AJUBA	84962	NM_032876	ajuba LIM protein	protein-coding
WM-1..fq_peak_822	chr17	82417979	82418256	+	19	promoter-TSS (NM_173620)	-259	HEXDC	284004	NM_173620	hexosaminidase (glycosyl hydrolase family 20, catalytic domain) containing	protein-coding
WM-1..fq_peak_672	chr17	7307864	7308222	+	19	promoter-TSS (NM_001143762)	74	EIF5A	1984	NM_001970	eukaryotic translation initiation factor 5A	protein-coding
WM-1..fq_peak_873	chr19	1112670	1112876	+	19	intron (NM_001100122, intron 17 of 28)	8123	GPX4	2879	NM_002085	glutathione peroxidase 4	protein-coding
WM-1..fq_peak_1010	chr19	13839088	13839372	+	19	Intergenic	-2571	MIR23A	407010	NR_029495	microRNA 23a	ncRNA
WM-1..fq_peak_1413	chr3	49719414	49719849	+	19	5' UTR (NM_198722, exon 1 of 1)	174	AMIGO3	386724	NM_198722	adhesion molecule with Ig-like domain 3	protein-coding
WM-1..fq_peak_1487	chr4	2791247	2791602	+	19	Intergenic	-1599	SH3BP2	6452	NM_003023	SH3-domain binding protein 2	protein-coding
WM-1..fq_peak_1557	chr5	177131067	177131266	+	19	Intergenic	-1913	NSD1	64324	NM_022455	nuclear receptor binding SET domain protein 1	protein-coding
WM-1..fq_peak_1749	chr8	143939068	143939274	+	19	intron (NM_000445, intron 2 of 32)	419	PLEC	5339	NM_000445	plectin	protein-coding
WM-1..fq_peak_17	chr1	1665158	1665468	+	18	3' UTR (NM_001110781, exon 9 of 9)	-6216	CDK11B	984	NM_001787	cyclin-dependent kinase 11B	protein-coding
WM-1..fq_peak_82	chr1	43284859	43285121	+	18	intron (NM_001164829, intron 1 of 2)	589	C1orf210	149466	NM_182517	chromosome 1 open reading frame 210	protein-coding
WM-1..fq_peak_132	chr1	159663029	159663228	+	18	Intergenic	51461	CRP	1401	NM_000567	C-reactive protein, pentraxin-related	protein-coding
WM-1..fq_peak_111	chr1	153990645	153990893	+	18	promoter-TSS (NM_001030)	6	RPS27	6232	NM_001030	ribosomal protein S27	protein-coding
WM-1..fq_peak_61	chr1	27322130	27322329	+	18	promoter-TSS (NM_032125)	84	TMEM222	84065	NM_032125	transmembrane protein 222	protein-coding
WM-1..fq_peak_112	chr1	154220631	154220851	+	18	promoter-TSS (NM_001098616)	56	C1orf43	25912	NM_015449	chromosome 1 open reading frame 43	protein-coding
WM-1..fq_peak_11	chr1	1354651	1354897	+	18	exon (NM_032348, exon 5 of 10)	3773	MXRA8	54587	NM_032348	matrix-remodelling associated 8	protein-coding
WM-1..fq_peak_26	chr1	7961588	7961862	+	18	promoter-TSS (NM_001123377)	71	PARK7	11315	NM_007262	parkinson protein 7	protein-coding
WM-1..fq_peak_134	chr1	160205277	160205736	+	18	non-coding (NR_123724, exon 1 of 3)	187	PEA15	8682	NM_003768	phosphoprotein enriched in astrocytes 15	protein-coding
WM-1..fq_peak_110	chr1	153946065	153946264	+	18	intron (NM_014856, intron 1 of 27)	514	DENND4B	9909	NM_014856	DENN/MADD domain containing 4B	protein-coding
WM-1..fq_peak_152	chr1	212699240	212699451	+	18	intron (NM_018664, intron 1 of 2)	640	BATF3	55509	NM_018664	basic leucine zipper transcription factor, ATF-like 3	protein-coding
WM-1..fq_peak_46	chr1	21016684	21016965	+	18	intron (NM_003760, intron 2 of 31)	-28392	MIR1256	100302155	NR_031657	microRNA 1256	ncRNA
WM-1..fq_peak_119	chr1	155002154	155002357	+	18	promoter-TSS (NR_049765)	-375	ZBTB7B	51043	NM_001252406	zinc finger and BTB domain containing 7B	protein-coding
WM-1..fq_peak_201	chr10	90857463	90857662	+	18	exon (NM_019859, exon 1 of 4)	352	HTR7	3363	NM_000872	5-hydroxytryptamine (serotonin) receptor 7, adenylate cyclase-coupled	protein-coding
WM-1..fq_peak_213	chr10	101830629	101830969	+	18	intron (NM_014591, intron 2 of 9)	9055	KCNIP2	30819	NM_014591	Kv channel interacting protein 2	protein-coding
WM-1..fq_peak_190	chr10	73413792	73414229	+	18	promoter-TSS (NM_004034)	73	ANXA7	310	NM_001156	annexin A7	protein-coding
WM-1..fq_peak_170	chr10	12129375	12129575	+	18	promoter-TSS (NM_001142628)	-166	SEC61A2	55176	NM_018144	Sec61 alpha 2 subunit (S. cerevisiae)	protein-coding
WM-1..fq_peak_165	chr10	3784800	3785029	+	18	non-coding (NR_027653, exon 1 of 4)	367	KLF6	1316	NM_001300	Kruppel-like factor 6	protein-coding
WM-1..fq_peak_177	chr10	30812458	30812657	+	18	Intergenic	120283	SVILP1	645954	NR_036438	supervillin pseudogene 1	pseudo
WM-1..fq_peak_212	chr10	101772718	101773030	+	18	intron (NM_001206389, intron 3 of 4)	3128	FGF8	2253	NM_006119	fibroblast growth factor 8 (androgen-induced)	protein-coding
WM-1..fq_peak_206	chr10	98173455	98173731	+	18	intron (NM_001256621, intron 3 of 7)	38969	R3HCC1L	27291	NM_014472	R3H domain and coiled-coil containing 1-like	protein-coding
WM-1..fq_peak_216	chr10	102452741	102452940	+	18	intron (NR_038937, intron 4 of 4)	-1297	C10orf95	79946	NM_024886	chromosome 10 open reading frame 95	protein-coding
WM-1..fq_peak_168	chr10	6202683	6202886	+	18	promoter-TSS (NM_004566)	-93	PFKFB3	5209	NM_004566	6-phosphofructo-2-kinase/fructose-2,6-biphosphatase 3	protein-coding
WM-1..fq_peak_336	chr11	118928563	118928800	+	18	Intergenic	-17777	BCL9L	283149	NM_182557	B-cell CLL/lymphoma 9-like	protein-coding
WM-1..fq_peak_302	chr11	66334539	66334748	+	18	exon (NM_004292, exon 6 of 10)	1886	RIN1	9610	NM_004292	Ras and Rab interactor 1	protein-coding
WM-1..fq_peak_258b	chr11	33257464	33258257	+	18	promoter-TSS (NM_001278162)	-471	HIPK3	10114	NM_005734	homeodomain interacting protein kinase 3	protein-coding
WM-1..fq_peak_279	chr11	63670963	63671170	+	18	intron (NM_001290048, intron 1 of 12)	664	ATL3	25923	NM_015459	atlastin GTPase 3	protein-coding
WM-1..fq_peak_320	chr11	69296015	69296220	+	18	exon (NM_138768, exon 3 of 3)	1979	MYEOV	26579	NM_138768	myeloma overexpressed	protein-coding
WM-1..fq_peak_230	chr11	315853	316184	+	18	TTS (NM_003641)	2027	IFITM1	8519	NM_003641	interferon induced transmembrane protein 1	protein-coding
WM-1..fq_peak_278	chr11	62881424	62881647	+	18	promoter-TSS (NR_037193)	-164	SLC3A2	6520	NM_002394	solute carrier family 3 (amino acid transporter heavy chain), member 2	protein-coding
WM-1..fq_peak_258a	chr11	33257464	33258257	+	18	promoter-TSS (NM_001278162)	-471	HIPK3	10114	NM_005734	homeodomain interacting protein kinase 3	protein-coding
WM-1..fq_peak_296	chr11	65890711	65890914	+	18	exon (NM_006848, exon 1 of 1)	408	CCDC85B	11007	NM_006848	coiled-coil domain containing 85B	protein-coding
WM-1..fq_peak_252	chr11	13668185	13668622	+	18	promoter-TSS (NM_032228)	-256	FAR1	84188	NM_032228	fatty acyl CoA reductase 1	protein-coding
WM-1..fq_peak_251	chr11	10540888	10541273	+	18	promoter-TSS (NR_034094)	147	RNF141	50862	NM_016422	ring finger protein 141	protein-coding
WM-1..fq_peak_310	chr11	66958427	66958679	+	18	promoter-TSS (NM_000920)	-177	PC	5091	NM_000920	pyruvate carboxylase	protein-coding
WM-1..fq_peak_313	chr11	67413107	67413350	+	18	Intergenic	-2450	CARNS1	57571	NM_020811	carnosine synthase 1	protein-coding
WM-1..fq_peak_305	chr11	66467063	66467372	+	18	intron (NM_001243136, intron 1 of 5)	352	PELI3	246330	NM_145065	pellino E3 ubiquitin protein ligase family member 3	protein-coding
WM-1..fq_peak_274	chr11	62787477	62787722	+	18	TTS (NM_006473)	197	TMEM179B	374395	NM_199337	transmembrane protein 179B	protein-coding
WM-1..fq_peak_366	chr12	50070561	50070829	+	18	intron (NM_001095, intron 3 of 11)	-2890	ASIC1	41	NM_001095	acid-sensing (proton-gated) ion channel 1	protein-coding
WM-1..fq_peak_397	chr12	116819395	116819702	+	18	intron (NM_001109903, intron 7 of 11)	61879	HRK	8739	NM_003806	harakiri, BCL2 interacting protein	protein-coding
WM-1..fq_peak_354	chr12	12611553	12611843	+	18	promoter-TSS (NM_001310)	-135	CREBL2	1389	NM_001310	cAMP responsive element binding protein-like 2	protein-coding
WM-1..fq_peak_355	chr12	12862575	12862823	+	18	Intergenic	-12778	RPL13AP20	387841	NR_003932	ribosomal protein L13a pseudogene 20	pseudo
WM-1..fq_peak_361	chr12	49367160	49367564	+	18	non-coding (NR_120663, exon 1 of 15)	457	SPATS2	65244	NM_023071	spermatogenesis associated, serine-rich 2	protein-coding
WM-1..fq_peak_400	chr12	120710701	120710900	+	18	intron (NM_001080533, intron 1 of 4)	365	UNC119B	84747	NM_032661	unc-119 homolog B (C. elegans)	protein-coding
WM-1..fq_peak_381	chr12	57516352	57516653	+	18	TTS (NM_004083)	2757	MIR616	693201	NR_030346	microRNA 616	ncRNA
WM-1..fq_peak_402	chr12	121352355	121352556	+	18	promoter-TSS (NM_016237)	7	ANAPC5	51433	NM_016237	anaphase promoting complex subunit 5	protein-coding
WM-1..fq_peak_391	chr12	107761075	107761381	+	18	promoter-TSS (NM_012406)	-91	PRDM4	11108	NM_012406	PR domain containing 4	protein-coding
WM-1..fq_peak_383	chr12	64452103	64452311	+	18	intron (NM_013254, intron 1 of 20)	147	TBK1	29110	NM_013254	TANK-binding kinase 1	protein-coding
WM-1..fq_peak_440	chr13	113914904	113915143	+	18	intron (NM_001278674, intron 3 of 7)	13968	LINC00565	100861555	NR_047495	long intergenic non-protein coding RNA 565	ncRNA
WM-1..fq_peak_421b	chr13	21061052	21061657	+	18	5' UTR (NM_014572, exon 1 of 8)	229	LATS2	26524	NM_014572	large tumor suppressor kinase 2	protein-coding
WM-1..fq_peak_441	chr13	113928253	113928565	+	18	non-coding (NR_047495, exon 1 of 1)	582	LINC00565	100861555	NR_047495	long intergenic non-protein coding RNA 565	ncRNA
WM-1..fq_peak_434	chr13	76885990	76886620	+	18	promoter-TSS (NM_138444)	100	KCTD12	115207	NM_138444	potassium channel tetramerization domain containing 12	protein-coding
WM-1..fq_peak_430	chr13	48261548	48261790	+	18	3' UTR (NM_021999, exon 6 of 6)	28531	ITM2B	9445	NM_021999	integral membrane protein 2B	protein-coding
WM-1..fq_peak_432	chr13	48532748	48532985	+	18	intron (NM_001286830, intron 1 of 13)	390	RCBTB2	1102	NM_001268	regulator of chromosome condensation (RCC1) and BTB (POZ) domain containing protein 2	protein-coding
WM-1..fq_peak_466	chr14	77139691	77139902	+	18	intron (NM_174976, intron 1 of 2)	1995	ZDHHC22	283576	NM_174976	zinc finger, DHHC-type containing 22	protein-coding
WM-1..fq_peak_475	chr14	103232661	103232916	+	18	Intergenic	-43760	LINC00605	100131366	NR_033938	long intergenic non-protein coding RNA 605	ncRNA
WM-1..fq_peak_488	chr15	40978532	40978885	+	18	TTS (NM_017553)	25270	CHAC1	79094	NM_024111	ChaC, cation transport regulator homolog 1 (E. coli)	protein-coding
WM-1..fq_peak_507	chr15	82045731	82045930	+	18	5' UTR (NM_032246, exon 1 of 2)	313	MEX3B	84206	NM_032246	mex-3 RNA binding family member B	protein-coding
WM-1..fq_peak_483	chr15	25221856	25222136	+	18	promoter-TSS (NR_003497)	-358	SNORD115-28	100036565	NR_003497	small nucleolar RNA, C/D box 115-28	snoRNA
WM-1..fq_peak_562	chr16	4328401	4328600	+	18	promoter-TSS (NR_110901)	-160	LOC101926896	101926896	NR_110901	uncharacterized LOC101926896	ncRNA
WM-1..fq_peak_640c	chr16	89720616	89722104	+	18	promoter-TSS (NR_110129)	-182	ZNF276	92822	NM_152287	zinc finger protein 276	protein-coding
WM-1..fq_peak_573	chr16	29131171	29131370	+	18	Intergenic	56428	RRN3P2	653390	NR_003369	RNA polymerase I transcription factor homolog (S. cerevisiae) pseudogene 2	pseudo
WM-1..fq_peak_607	chr16	69565832	69566031	+	18	promoter-TSS (NM_138714)	-35	NFAT5	10725	NM_006599	nuclear factor of activated T-cells 5, tonicity-responsive	protein-coding
WM-1..fq_peak_636	chr16	89570208	89570541	+	18	Intergenic	-5394	CPNE7	27132	NM_014427	copine VII	protein-coding
WM-1..fq_peak_543	chr16	2475487	2475848	+	18	intron (NM_001199107, intron 1 of 7)	521	TBC1D24	57465	NM_020705	TBC1 domain family, member 24	protein-coding
WM-1..fq_peak_605	chr16	68085518	68085717	+	18	5' UTR (NM_173165, exon 1 of 10)	251	NFATC3	4775	NM_004555	nuclear factor of activated T-cells, cytoplasmic, calcineurin-dependent 3	protein-coding
WM-1..fq_peak_570	chr16	12062766	12063026	+	18	intron (NM_032167, intron 9 of 20)	86151	SNX29	92017	NM_032167	sorting nexin 29	protein-coding
WM-1..fq_peak_631	chr16	88918106	88918386	+	18	intron (NM_005187, intron 1 of 11)	-21793	LOC100129697	100129697	NM_001290330	uncharacterized LOC100129697	protein-coding
WM-1..fq_peak_603	chr16	67955038	67955286	+	18	intron (NM_001145961, intron 5 of 23)	8903	SLC12A4	6560	NM_005072	solute carrier family 12 (potassium/chloride transporter), member 4	protein-coding
WM-1..fq_peak_611b	chr16	80540787	80541200	+	18	promoter-TSS (NM_130897)	36	DYNLRB2	83657	NM_130897	dynein, light chain, roadblock-type 2	protein-coding
WM-1..fq_peak_637	chr16	89588715	89588934	+	18	intron (NM_153636, intron 10 of 14)	13056	CPNE7	27132	NM_014427	copine VII	protein-coding
WM-1..fq_peak_587	chr16	53503392	53503666	+	18	promoter-TSS (NM_022476)	-271	AKTIP	64400	NM_022476	AKT interacting protein	protein-coding
WM-1..fq_peak_640b	chr16	89720616	89722104	+	18	promoter-TSS (NR_110129)	-182	ZNF276	92822	NM_152287	zinc finger protein 276	protein-coding
WM-1..fq_peak_639	chr16	89700913	89701444	+	18	exon (NM_152339, exon 2 of 3)	535	SPATA2L	124044	NM_152339	spermatogenesis associated 2-like	protein-coding
WM-1..fq_peak_789	chr17	76141133	76141390	+	18	promoter-TSS (NM_001454)	38	FOXJ1	2302	NM_001454	forkhead box J1	protein-coding
WM-1..fq_peak_750	chr17	45172712	45173074	+	18	Intergenic	11996	HEXIM2	124790	NM_144608	hexamethylene bis-acetamide inducible 2	protein-coding
WM-1..fq_peak_763	chr17	48892473	48892764	+	18	promoter-TSS (NM_005175)	-168	ATP5G1	516	NM_005175	ATP synthase, H+ transporting, mitochondrial Fo complex, subunit C1 (subunit 9)	protein-coding
WM-1..fq_peak_677	chr17	7614349	7614676	+	18	exon (NM_004860, exon 1 of 17)	385	FXR2	9513	NM_004860	fragile X mental retardation, autosomal homolog 2	protein-coding
WM-1..fq_peak_678	chr17	7844766	7844982	+	18	intron (NM_001080424, intron 1 of 21)	4957	KDM6B	23135	NM_001080424	lysine (K)-specific demethylase 6B	protein-coding
WM-1..fq_peak_768	chr17	50195128	50195403	+	18	exon (NM_000088, exon 19 of 51)	6374	COL1A1	1277	NM_000088	collagen, type I, alpha 1	protein-coding
WM-1..fq_peak_808	chr17	81690568	81690792	+	18	exon (NM_004712, exon 7 of 22)	-3077	MIR6786	102465471	NR_106844	microRNA 6786	ncRNA
WM-1..fq_peak_755	chr17	47650576	47650868	+	18	promoter-TSS (NM_001276453)	-474	KPNB1	3837	NM_002265	karyopherin (importin) beta 1	protein-coding
WM-1..fq_peak_713	chr17	36197109	36197360	+	18	promoter-TSS (NM_001001437).5	-476	CCL3L1	6349	NM_021006	chemokine (C-C motif) ligand 3-like 1	protein-coding
WM-1..fq_peak_650	chr17	491188	491620	+	18	Intergenic	-45464	FAM101B	359845	NM_182705	family with sequence similarity 101, member B	protein-coding
WM-1..fq_peak_765	chr17	50079753	50080086	+	18	intron (NM_002204, intron 21 of 25)	-14818	PDK2	5164	NM_002611	pyruvate dehydrogenase kinase, isozyme 2	protein-coding
WM-1..fq_peak_652	chr17	782204	782406	+	18	promoter-TSS (NM_016080)	26	GLOD4	51031	NM_016080	glyoxalase domain containing 4	protein-coding
WM-1..fq_peak_715	chr17	36205813	36206012	+	18	Intergenic	-4996	CCL4L1	388372	NM_207007	chemokine (C-C motif) ligand 4-like 1	protein-coding
WM-1..fq_peak_818	chr17	82228509	82228720	+	18	promoter-TSS (NM_004207)	208	SLC16A3	9123	NM_004207	solute carrier family 16 (monocarboxylate transporter), member 3	protein-coding
WM-1..fq_peak_782	chr17	75046728	75046927	+	18	promoter-TSS (NR_110834)	152	ATP5H	10476	NM_006356	ATP synthase, H+ transporting, mitochondrial Fo complex, subunit d	protein-coding
WM-1..fq_peak_823	chr17	82553342	82553633	+	18	intron (NM_004514, intron 1 of 8)	33769	FOXK2	3607	NM_004514	forkhead box K2	protein-coding
WM-1..fq_peak_655	chr17	1492481	1492767	+	18	promoter-TSS (NM_001080779)	83	MYO1C	4641	NM_033375	myosin IC	protein-coding
WM-1..fq_peak_801	chr17	81069529	81069758	+	18	intron (NM_006340, intron 3 of 14)	34496	BAIAP2	10458	NM_006340	BAI1-associated protein 2	protein-coding
WM-1..fq_peak_696	chr17	29615625	29615824	+	18	TTS (NM_152345)	5699	CORO6	84940	NM_032854	coronin 6	protein-coding
WM-1..fq_peak_680	chr17	8435605	8436170	+	18	promoter-TSS (NM_030808)	35	NDEL1	81565	NM_030808	nudE neurodevelopment protein 1-like 1	protein-coding
WM-1..fq_peak_807	chr17	81683660	81683975	+	18	promoter-TSS (NM_004712)	107	ARL16	339231	NM_001040025	ADP-ribosylation factor-like 16	protein-coding
WM-1..fq_peak_799	chr17	81034197	81034396	+	18	promoter-TSS (NM_001144888)	423	BAIAP2-AS1	440465	NM_001004336	BAIAP2 antisense RNA 1 (head to head)	ncRNA
WM-1..fq_peak_758	chr17	47901222	47901421	+	18	intron (NR_103856, intron 2 of 2)	5171	SP2	6668	NM_003110	Sp2 transcription factor	protein-coding
WM-1..fq_peak_843	chr18	51197492	51197782	+	18	promoter-TSS (NM_016626)	44	MEX3C	51320	NM_016626	mex-3 RNA binding family member C	protein-coding
WM-1..fq_peak_992	chr19	10928646	10928845	+	18	promoter-TSS (NM_138358)	-3	C19orf52	90580	NM_138358	chromosome 19 open reading frame 52	protein-coding
WM-1..fq_peak_958	chr19	4910030	4910361	+	18	promoter-TSS (NM_001290052)	102	UHRF1	29128	NM_013282	ubiquitin-like with PHD and ring finger domains 1	protein-coding
WM-1..fq_peak_1158	chr19	58466815	58467014	+	18	promoter-TSS (NM_014347)	-131	ZNF324	25799	NM_014347	zinc finger protein 324	protein-coding
WM-1..fq_peak_851	chr19	488727	488977	+	18	Intergenic	-7638	MADCAM1	8174	NM_130760	mucosal vascular addressin cell adhesion molecule 1	protein-coding
WM-1..fq_peak_1019	chr19	14112468	14112676	+	18	intron (NM_002730, intron 1 of 9)	1608	PRKACA	5566	NM_002730	protein kinase, cAMP-dependent, catalytic, alpha	protein-coding
WM-1..fq_peak_981	chr19	9176895	9177198	+	18	Intergenic	-8548	OR7D2	162998	NM_175883	olfactory receptor, family 7, subfamily D, member 2	protein-coding
WM-1..fq_peak_953	chr19	4445805	4446088	+	18	promoter-TSS (NR_039901)	-32	MIR4746	100616371	NR_039901	microRNA 4746	ncRNA
WM-1..fq_peak_867	chr19	1016042	1016662	+	18	intron (NM_001033026, intron 1 of 10)	4790	TMEM259	91304	NM_033420	transmembrane protein 259	protein-coding
WM-1..fq_peak_913	chr19	2275740	2276110	+	18	exon (NM_198532, exon 4 of 4)	6257	C19orf35	374872	NM_198532	chromosome 19 open reading frame 35	protein-coding
WM-1..fq_peak_1046	chr19	19341234	19341474	+	18	exon (NM_015329, exon 7 of 19)	20533	MAU2	23383	NM_015329	MAU2 sister chromatid cohesion factor	protein-coding
WM-1..fq_peak_1080	chr19	44846456	44846655	+	18	exon (NM_002856, exon 1 of 6)	419	PVRL2	5819	NM_002856	poliovirus receptor-related 2 (herpesvirus entry mediator B)	protein-coding
WM-1..fq_peak_889	chr19	1478961	1479387	+	18	promoter-TSS (NM_152482)	55	C19orf25	148223	NM_152482	chromosome 19 open reading frame 25	protein-coding
WM-1..fq_peak_941	chr19	3523306	3523535	+	18	intron (NM_001136197, intron 1 of 10)	464	FZR1	51343	NM_016263	fizzy/cell division cycle 20 related 1 (Drosophila)	protein-coding
WM-1..fq_peak_973	chr19	6737133	6737442	+	18	promoter-TSS (NR_106849)	335	GPR108	56927	NM_020171	G protein-coupled receptor 108	protein-coding
WM-1..fq_peak_1138	chr19	51689035	51689234	+	18	intron (NR_108100, intron 1 of 1)	-3478	MIR99B	407056	NR_029843	microRNA 99b	ncRNA
WM-1..fq_peak_875	chr19	1136117	1136316	+	18	intron (NM_014963, intron 4 of 31)	-3942	SBNO2	22904	NM_014963	strawberry notch homolog 2 (Drosophila)	protein-coding
WM-1..fq_peak_1064	chr19	39032001	39032207	+	18	exon (NM_178820, exon 2 of 6)	454	FBXO27	126433	NM_178820	F-box protein 27	protein-coding
WM-1..fq_peak_1044	chr19	19043017	19043257	+	18	intron (NM_033415, intron 2 of 7)	9559	ARMC6	93436	NM_033415	armadillo repeat containing 6	protein-coding
WM-1..fq_peak_1024	chr19	15432744	15432943	+	18	intron (NM_021241, intron 3 of 7)	-13722	AKAP8L	26993	NM_014371	A kinase (PRKA) anchor protein 8-like	protein-coding
WM-1..fq_peak_971	chr19	6416482	6416681	+	18	promoter-TSS (NR_037505)	-70	MIR3940	100500888	NR_037505	microRNA 3940	ncRNA
WM-1..fq_peak_1156	chr19	58408329	58408793	+	18	promoter-TSS (NM_173548)	-135	ZNF584	201514	NM_173548	zinc finger protein 584	protein-coding
WM-1..fq_peak_1140	chr19	54137518	54137735	+	18	promoter-TSS (NM_014516).8	-94	CNOT3	4849	NM_014516	CCR4-NOT transcription complex, subunit 3	protein-coding
WM-1..fq_peak_935	chr19	3367292	3367493	+	18	intron (NM_001245002, intron 1 of 10)	825	NFIC	4782	NM_005597	nuclear factor I/C (CCAAT-binding transcription factor)	protein-coding
WM-1..fq_peak_1101	chr19	46786531	46786767	+	18	intron (NM_005628, intron 1 of 7)	639	SLC1A5	6510	NM_005628	solute carrier family 1 (neutral amino acid transporter), member 5	protein-coding
WM-1..fq_peak_870	chr19	1082537	1082736	+	18	intron (NM_001258328, intron 19 of 22)	6002	HMHA1	23526	NM_012292	histocompatibility (minor) HA-1	protein-coding
WM-1..fq_peak_1095	chr19	46350349	46350637	+	18	intron (NM_006247, intron 1 of 12)	3499	PPP5C	5536	NM_006247	protein phosphatase 5, catalytic subunit	protein-coding
WM-1..fq_peak_933	chr19	3136555	3136873	+	18	intron (NM_002068, intron 1 of 6)	682	GNA15	2769	NM_002068	guanine nucleotide binding protein (G protein), alpha 15 (Gq class)	protein-coding
WM-1..fq_peak_1039	chr19	18735632	18735887	+	18	intron (NM_015321, intron 1 of 13)	52144	CRTC1	23373	NM_015321	CREB regulated transcription coactivator 1	protein-coding
WM-1..fq_peak_1136	chr19	50658888	50659220	+	18	exon (NM_001195076, exon 5 of 5)	9609	C19orf81	342918	NM_001195076	chromosome 19 open reading frame 81	protein-coding
WM-1..fq_peak_1038	chr19	18541886	18542095	+	18	5' UTR (NM_012181, exon 2 of 9)	1583	FKBP8	23770	NM_012181	FK506 binding protein 8, 38kDa	protein-coding
WM-1..fq_peak_1137	chr19	51129865	51130064	+	18	exon (NM_014441, exon 7 of 7)	5084	SIGLEC9	27180	NM_014441	sialic acid binding Ig-like lectin 9	protein-coding
WM-1..fq_peak_1008	chr19	13070225	13070514	+	18	intron (NM_002501, intron 2 of 9)	32791	LYL1	4066	NM_005583	lymphoblastic leukemia associated hematopoiesis regulator 1	protein-coding
WM-1..fq_peak_1211	chr2	85679277	85679476	+	18	Intergenic	-10635	SFTPB	6439	NM_000542	surfactant protein B	protein-coding
WM-1..fq_peak_1189	chr2	46699040	46699663	+	18	5' UTR (NM_144949, exon 1 of 2)	141	SOCS5	9655	NM_014011	suppressor of cytokine signaling 5	protein-coding
WM-1..fq_peak_1242	chr2	203635275	203635593	+	18	Intergenic	-71041	CD28	940	NM_006139	CD28 molecule	protein-coding
WM-1..fq_peak_1164	chr2	3518917	3519250	+	18	intron (NM_018269, intron 1 of 3)	496	ADI1	55256	NM_018269	acireductone dioxygenase 1	protein-coding
WM-1..fq_peak_1244	chr2	217921303	217921502	+	18	intron (NM_022648, intron 1 of 32)	-20774	MIR6809	102465485	NR_106867	microRNA 6809	ncRNA
WM-1..fq_peak_1184	chr2	43224643	43225031	+	18	exon (NM_006887, exon 2 of 2)	1769	ZFP36L2	678	NM_006887	ZFP36 ring finger protein-like 2	protein-coding
WM-1..fq_peak_1208	chr2	85437505	85437731	+	18	TTS (NM_198482)	2823	SH2D6	284948	NM_198482	SH2 domain containing 6	protein-coding
WM-1..fq_peak_1214	chr2	96208252	96208510	+	18	promoter-TSS (NR_046322)	-35	STARD7-AS1	285033	NM_001037228	STARD7 antisense RNA 1	ncRNA
WM-1..fq_peak_1305	chr20	45881107	45881306	+	18	promoter-TSS (NM_080603)	-3	ZSWIM1	90204	NM_080603	zinc finger, SWIM-type containing 1	protein-coding
WM-1..fq_peak_1303	chr20	44311158	44311357	+	18	promoter-TSS (NM_001080472)	-8	FITM2	128486	NM_001080472	fat storage-inducing transmembrane protein 2	protein-coding
WM-1..fq_peak_1301b	chr20	40688979	40689443	+	18	promoter-TSS (NM_005461)	29	MAFB	9935	NM_005461	v-maf avian musculoaponeurotic fibrosarcoma oncogene homolog B	protein-coding
WM-1..fq_peak_1299	chr20	36951676	36951946	+	18	promoter-TSS (NM_015474)	32	SAMHD1	25939	NM_015474	SAM domain and HD domain 1	protein-coding
WM-1..fq_peak_1285	chr20	23420504	23420703	+	18	intron (NM_022080, intron 1 of 10)	916	NAPB	63908	NM_022080	N-ethylmaleimide-sensitive factor attachment protein, beta	protein-coding
WM-1..fq_peak_1290	chr20	33674112	33674311	+	18	intron (NM_031231, intron 1 of 12)	247	NECAB3	63941	NM_031231	N-terminal EF-hand calcium binding protein 3	protein-coding
WM-1..fq_peak_1330	chr21	33403306	33403604	+	18	5' UTR (NM_005534, exon 1 of 7)	559	IFNGR2	3460	NM_005534	interferon gamma receptor 2 (interferon gamma transducer 1)	protein-coding
WM-1..fq_peak_1340	chr21	46370308	46370507	+	18	intron (NM_006031, intron 15 of 46)	46285	PCNT	5116	NM_006031	pericentrin	protein-coding
WM-1..fq_peak_1352	chr22	30020931	30021245	+	18	intron (NM_153050, intron 17 of 19)	14039	MIR6818	102466742	NR_106876	microRNA 6818	ncRNA
WM-1..fq_peak_1349	chr22	29268004	29268203	+	18	promoter-TSS (NM_005243)	94	EWSR1	2130	NM_005243	EWS RNA-binding protein 1	protein-coding
WM-1..fq_peak_1381	chr22	49790812	49791073	+	18	intron (NM_014577, intron 6 of 11)	-10632	LOC90834	90834	NR_026993	uncharacterized protein BC001742	ncRNA
WM-1..fq_peak_1388	chr3	10320842	10321228	+	18	promoter-TSS (NM_001136232)	6	SEC13	6396	NM_030673	SEC13 homolog (S. cerevisiae)	protein-coding
WM-1..fq_peak_1450	chr3	195118120	195118319	+	18	intron (NM_152531, intron 3 of 3)	16361	MIR3137	100422926	NR_036089	microRNA 3137	ncRNA
WM-1..fq_peak_1420	chr3	52536377	52536591	+	18	promoter-TSS (NM_001124767)	-121	SMIM4	440957	NM_001124767	small integral membrane protein 4	protein-coding
WM-1..fq_peak_1449	chr3	188154270	188154504	+	18	promoter-TSS (NR_036497)	-299	LPP-AS2	339929	NR_036497	LPP antisense RNA 2	ncRNA
WM-1..fq_peak_1389	chr3	14948183	14948382	+	18	promoter-TSS (NR_046255)	159	FGD5-AS1	100505641	NR_046251	FGD5 antisense RNA 1	ncRNA
WM-1..fq_peak_1433	chr3	128489374	128489592	+	18	promoter-TSS (NM_001145661)	280	GATA2-AS1	101927167	NR_125398	GATA2 antisense RNA 1	ncRNA
WM-1..fq_peak_1475	chr4	1548941	1549250	+	18	Intergenic	134896	FAM53A	152877	NM_001013622	family with sequence similarity 53, member A	protein-coding
WM-1..fq_peak_1520	chr4	158205825	158206024	+	18	Intergenic	-4325	TMEM144	55314	NM_018342	transmembrane protein 144	protein-coding
WM-1..fq_peak_1463	chr4	781028	781676	+	18	non-coding (NR_036511, exon 1 of 1)	496	LOC100129917	100129917	NR_036511	uncharacterized LOC100129917	ncRNA
WM-1..fq_peak_1476	chr4	1579296	1579593	+	18	Intergenic	104547	FAM53A	152877	NM_001013622	family with sequence similarity 53, member A	protein-coding
WM-1..fq_peak_1540	chr5	131796534	131796911	+	18	intron (NM_001008738, intron 1 of 16)	341	FNIP1	96459	NM_133372	folliculin interacting protein 1	protein-coding
WM-1..fq_peak_1534	chr5	55233499	55233818	+	18	promoter-TSS (NM_021147)	59	CCNO	10309	NM_021147	cyclin O	protein-coding
WM-1..fq_peak_1539	chr5	75053405	75053750	+	18	Intergenic	-22678	GCNT4	51301	NM_016591	glucosaminyl (N-acetyl) transferase 4, core 2	protein-coding
WM-1..fq_peak_1574	chr6	17580640	17580849	+	18	Intergenic	-19543	FAM8A1	51439	NM_016255	family with sequence similarity 8, member A1	protein-coding
WM-1..fq_peak_1622	chr6	159169709	159170003	+	18	non-coding (NR_121668, exon 1 of 4)	151	LOC101929122	101929122	NR_121668	uncharacterized LOC101929122	ncRNA
WM-1..fq_peak_1585	chr6	31806773	31806972	+	18	5' UTR (NM_021177, exon 1 of 5)	112	LSM2	57819	NM_021177	LSM2 homolog, U6 small nuclear RNA associated (S. cerevisiae)	protein-coding
WM-1..fq_peak_1598	chr6	42142612	42142887	+	18	5' UTR (NM_001164446, exon 1 of 5)	228	C6orf132	647024	NM_001164446	chromosome 6 open reading frame 132	protein-coding
WM-1..fq_peak_1615	chr6	113971154	113971578	+	18	promoter-TSS (NM_001527)	-171	HDAC2	3066	NM_001527	histone deacetylase 2	protein-coding
WM-1..fq_peak_1609	chr6	57172562	57172912	+	18	promoter-TSS (NR_110742)	431	BAG2	9532	NM_004282	BCL2-associated athanogene 2	protein-coding
WM-1..fq_peak_1695	chr7	156640623	156640822	+	18	promoter-TSS (NM_030936)	-25	RNF32	140545	NM_030936	ring finger protein 32	protein-coding
WM-1..fq_peak_1677	chr7	100585948	100586335	+	18	promoter-TSS (NM_033506)	47	LRCH4	4034	NM_002319	leucine-rich repeats and calponin homology (CH) domain containing 4	protein-coding
WM-1..fq_peak_1675	chr7	100100543	100100820	+	18	promoter-TSS (NM_004722)	99	MCM7	4176	NM_005916	minichromosome maintenance complex component 7	protein-coding
WM-1..fq_peak_1628	chr7	1348195	1348394	+	18	Intergenic	111179	MICALL2	79778	NM_024723	MICAL-like 2	protein-coding
WM-1..fq_peak_1636	chr7	2640953	2641152	+	18	intron (NM_025250, intron 1 of 13)	9083	TTYH3	80727	NM_025250	tweety family member 3	protein-coding
WM-1..fq_peak_1694	chr7	152436740	152436957	+	18	promoter-TSS (NM_170606)	-47	FABP5P3	220832	NR_002935	fatty acid binding protein 5 pseudogene 3	pseudo
WM-1..fq_peak_1650	chr7	44123331	44123809	+	18	promoter-TSS (NM_001256879)	0	POLD2	5425	NM_006230	polymerase (DNA directed), delta 2, accessory subunit	protein-coding
WM-1..fq_peak_1710	chr8	30384990	30385282	+	18	exon (NM_006867, exon 1 of 10)	265	RBPMS-AS1	100128750	NR_046205	RBPMS antisense RNA 1	ncRNA
WM-1..fq_peak_1764	chr8	144477727	144478073	+	18	Intergenic	-1565	FOXH1	8928	NM_003923	forkhead box H1	protein-coding
WM-1..fq_peak_1743	chr8	143572434	143572868	+	18	exon (NM_001100878, exon 1 of 14)	107	MROH6	642475	NM_001100878	maestro heat-like repeat family member 6	protein-coding
WM-1..fq_peak_1717	chr8	42221209	42221422	+	18	Intergenic	-13639	PLAT	5327	NM_000930	plasminogen activator, tissue	protein-coding
WM-1..fq_peak_1843	chr9	132944635	132944923	+	18	promoter-TSS (NM_001162426)	-146	TSC1	7248	NM_000368	tuberous sclerosis 1	protein-coding
WM-1..fq_peak_1790	chr9	70258902	70259223	+	18	promoter-TSS (NM_015110)	100	SMC5	23137	NM_015110	structural maintenance of chromosomes 5	protein-coding
WM-1..fq_peak_1819	chr9	128468589	128468854	+	18	intron (NM_153432, intron 3 of 15)	11814	ODF2	4957	NM_002540	outer dense fiber of sperm tails 2	protein-coding
WM-1..fq_peak_1847	chr9	134432569	134432768	+	18	intron (NM_001291921, intron 7 of 8)	26086	RXRA	6256	NM_002957	retinoid X receptor, alpha	protein-coding
WM-1..fq_peak_1840	chr9	131393872	131394096	+	18	Intergenic	-36106	PRRC2B	84726	NM_013318	proline-rich coiled-coil 2B	protein-coding
WM-1..fq_peak_1828	chr9	129278920	129279215	+	18	Intergenic	-3349	LOC101929331	101929331	NR_121587	uncharacterized LOC101929331	ncRNA
WM-1..fq_peak_1853	chr9	136340184	136340477	+	18	intron (NM_001145638, intron 8 of 13)	-12727	GPSM1	26086	NM_015597	G-protein signaling modulator 1	protein-coding
WM-1..fq_peak_1838	chr9	130345908	130346184	+	18	intron (NM_001291815, intron 25 of 97)	80167	HMCN2	256158	NM_144655	hemicentin 2	protein-coding
WM-1..fq_peak_1795	chr9	92764184	92764455	+	18	intron (NM_001003800, intron 1 of 6)	482	BICD2	23299	NM_015250	bicaudal D homolog 2 (Drosophila)	protein-coding
WM-1..fq_peak_1798	chr9	114368195	114368439	+	18	intron (NM_030767, intron 5 of 21)	26088	AKNA	80709	NM_030767	AT-hook transcription factor	protein-coding
WM-1..fq_peak_1780	chr9	34380763	34381047	+	18	exon (NM_147168, exon 2 of 4)	695	C9orf24	84688	NM_032596	chromosome 9 open reading frame 24	protein-coding
WM-1..fq_peak_1826	chr9	129036538	129036785	+	18	promoter-TSS (NM_032809)	-313	FAM73B	84895	NM_032809	family with sequence similarity 73, member B	protein-coding
WM-1..fq_peak_1876	chr9	137583242	137583657	+	18	intron (NM_138462, intron 4 of 5)	-4514	DPH7	92715	NM_138778	diphthamide biosynthesis 7	protein-coding
WM-1..fq_peak_1802	chr9	124835085	124835308	+	18	Intergenic	-18221	WDR38	401551	NM_001045476	WD repeat domain 38	protein-coding
WM-1..fq_peak_1837	chr9	130042507	130042758	+	18	intron (NM_015033, intron 1 of 16)	562	FNBP1	23048	NM_015033	formin binding protein 1	protein-coding
WM-1..fq_peak_1860	chr9	136721536	136721829	+	18	intron (NM_152421, intron 2 of 4)	4555	SNORA43	677824	NR_002975	small nucleolar RNA, H/ACA box 43	snoRNA
WM-1..fq_peak_1857	chr9	136438717	136438916	+	18	exon (NM_019892, exon 1 of 10)	988	INPP5E	56623	NM_019892	inositol polyphosphate-5-phosphatase, 72 kDa	protein-coding
WM-1..fq_peak_1913	chrX	153725121	153725323	+	18	promoter-TSS (NM_005745)	354	ABCD1	215	NM_000033	ATP-binding cassette, sub-family D (ALD), member 1	protein-coding
WM-1..fq_peak_1893	chrX	46837172	46837371	+	18	intron (NM_006915, intron 1 of 4)	359	RP2	6102	NM_006915	retinitis pigmentosa 2 (X-linked recessive)	protein-coding
WM-1..fq_peak_108	chr1	153727758	153727965	+	17	promoter-TSS (NM_023015).2	-230	INTS3	65123	NM_023015	integrator complex subunit 3	protein-coding
WM-1..fq_peak_24	chr1	6554293	6554554	+	17	promoter-TSS (NM_177540)	175	NOL9	79707	NM_024654	nucleolar protein 9	protein-coding
WM-1..fq_peak_308	chr11	66638558	66638846	+	17	promoter-TSS (NM_001198844)	85	RBM4	5936	NM_002896	RNA binding motif protein 4	protein-coding
WM-1..fq_peak_239	chr11	764522	764834	+	17	intron (NM_006755, intron 7 of 7)	12809	PDDC1	347862	NM_182612	Parkinson disease 7 domain containing 1	protein-coding
WM-1..fq_peak_241	chr11	925713	926199	+	17	5' UTR (NM_001242837, exon 1 of 22)	147	AP2A2	161	NM_012305	adaptor-related protein complex 2, alpha 2 subunit	protein-coding
WM-1..fq_peak_417	chr12	124384400	124384726	+	17	intron (NM_001077261, intron 19 of 47)	-47321	MIR6880	102466204	NR_106940	microRNA 6880	ncRNA
WM-1..fq_peak_433	chr13	52408198	52408397	+	17	Intergenic	-1803	THSD1	55901	NM_018676	thrombospondin, type I, domain containing 1	protein-coding
WM-1..fq_peak_470	chr14	102363202	102363518	+	17	promoter-TSS (NM_032630)	397	TECPR2	9895	NM_014844	tectonin beta-propeller repeat containing 2	protein-coding
WM-1..fq_peak_505	chr15	75201732	75202056	+	17	promoter-TSS (NM_015492)	14	C15orf39	56905	NM_015492	chromosome 15 open reading frame 39	protein-coding
WM-1..fq_peak_586	chr16	50548653	50548852	+	17	intron (NM_033119, intron 2 of 9)	422	NKD1	85407	NM_033119	naked cuticle homolog 1 (Drosophila)	protein-coding
WM-1..fq_peak_720	chr17	38729966	38730213	+	17	promoter-TSS (NM_001136498).2	-168	CISD3	284106	NM_001136498	CDGSH iron sulfur domain 3	protein-coding
WM-1..fq_peak_718	chr17	38352550	38352841	+	17	exon (NM_014598, exon 1 of 10)	571	SOCS7	30837	NM_014598	suppressor of cytokine signaling 7	protein-coding
WM-1..fq_peak_791	chr17	76736558	76736817	+	17	promoter-TSS (NM_024311)	122	MFSD11	79157	NM_024311	major facilitator superfamily domain containing 11	protein-coding
WM-1..fq_peak_733	chr17	40485752	40486067	+	17	intron (NM_032865, intron 4 of 12)	15693	TNS4	84951	NM_032865	tensin 4	protein-coding
WM-1..fq_peak_665	chr17	3668702	3669048	+	17	promoter-TSS (NM_001204698)	152	EMC6	83460	NM_031298	ER membrane protein complex subunit 6	protein-coding
WM-1..fq_peak_837	chr18	12947935	12948361	+	17	exon (NM_031216, exon 1 of 9)	164	SEH1L	81929	NM_031216	SEH1-like (S. cerevisiae)	protein-coding
WM-1..fq_peak_1083	chr19	45153017	45153370	+	17	exon (NM_198478, exon 4 of 4)	6957	NKPD1	284353	NM_198478	NTPase, KAP family P-loop domain containing 1	protein-coding
WM-1..fq_peak_1092	chr19	45768284	45768723	+	17	exon (NM_175875, exon 1 of 3)	736	SIX5	147912	NM_175875	SIX homeobox 5	protein-coding
WM-1..fq_peak_922	chr19	2732685	2732884	+	17	exon (NM_144564, exon 3 of 3)	7292	SLC39A3	29985	NM_144564	solute carrier family 39 (zinc transporter), member 3	protein-coding
WM-1..fq_peak_893	chr19	1576105	1576379	+	17	TTS (NM_001281453)	-8184	MEX3D	399664	NM_203304	mex-3 RNA binding family member D	protein-coding
WM-1..fq_peak_894	chr19	1618707	1618957	+	17	intron (NM_001136139, intron 15 of 18)	-13348	UQCR11	10975	NM_006830	ubiquinol-cytochrome c reductase, complex III subunit XI	protein-coding
WM-1..fq_peak_1227	chr2	127642592	127642796	+	17	intron (NM_001136037, intron 6 of 10)	-3170	GPR17	2840	NM_005291	G protein-coupled receptor 17	protein-coding
WM-1..fq_peak_1245	chr2	217943396	217943648	+	17	intron (NM_022648, intron 1 of 32)	551	TNS1	7145	NM_022648	tensin 1	protein-coding
WM-1..fq_peak_1271	chr2	241735215	241735590	+	17	non-coding (NR_109778, exon 2 of 8)	823	D2HGDH	728294	NM_152783	D-2-hydroxyglutarate dehydrogenase	protein-coding
WM-1..fq_peak_1188	chr2	45804022	45804303	+	17	intron (NM_005400, intron 1 of 14)	152258	PRKCE	5581	NM_005400	protein kinase C, epsilon	protein-coding
WM-1..fq_peak_1172	chr2	26770781	26771049	+	17	intron (NM_017877, intron 1 of 5)	6641	SLC35F6	54978	NM_017877	solute carrier family 35, member F6	protein-coding
WM-1..fq_peak_1222	chr2	112542008	112542286	+	17	5' UTR (NM_001282777, exon 1 of 16)	111	POLR1B	84172	NM_019014	polymerase (RNA) I polypeptide B, 128kDa	protein-coding
WM-1..fq_peak_1276	chr20	3407259	3407578	+	17	intron (NM_001009984, intron 1 of 36)	244	C20orf194	25943	NM_001009984	chromosome 20 open reading frame 194	protein-coding
WM-1..fq_peak_1307	chr20	49593259	49593458	+	17	Intergenic	-25188	PTGIS	5740	NM_000961	prostaglandin I2 (prostacyclin) synthase	protein-coding
WM-1..fq_peak_1382	chr22	50300233	50300476	+	17	intron (NM_012401, intron 1 of 36)	7218	PLXNB2	23654	NM_012401	plexin B2	protein-coding
WM-1..fq_peak_1351	chr22	29603299	29603552	+	17	promoter-TSS (NM_181825)	-131	NF2	4771	NM_000268	neurofibromin 2 (merlin)	protein-coding
WM-1..fq_peak_1488	chr4	2797173	2797460	+	17	intron (NM_001122681, intron 1 of 12)	4293	SH3BP2	6452	NM_003023	SH3-domain binding protein 2	protein-coding
WM-1..fq_peak_1510	chr4	97828227	97828551	+	17	intron (NM_174952, intron 9 of 10)	314851	STPG2	285555	NM_174952	sperm-tail PG-rich repeat containing 2	protein-coding
WM-1..fq_peak_1600	chr6	42452960	42453307	+	17	Intergenic	-1082	TRERF1	55809	NM_018415	transcriptional regulating factor 1	protein-coding
WM-1..fq_peak_1689	chr7	139359344	139359543	+	17	promoter-TSS (NM_016019)	-403	LUC7L2	51631	NM_016019	LUC7-like 2 (S. cerevisiae)	protein-coding
WM-1..fq_peak_1736	chr8	124372105	124372439	+	17	5' UTR (NM_194291, exon 1 of 7)	427	TMEM65	157378	NM_194291	transmembrane protein 65	protein-coding
WM-1..fq_peak_1827a	chr9	129177698	129178462	+	17	5' UTR (NM_203434, exon 1 of 1)	181	IER5L	389792	NM_203434	immediate early response 5-like	protein-coding
WM-1..fq_peak_1815	chr9	128276065	128276424	+	17	promoter-TSS (NM_004486)	98	SWI5	375757	NM_001040011	SWI5 recombination repair homolog (yeast)	protein-coding
WM-1..fq_peak_1841	chr9	131502795	131503142	+	17	promoter-TSS (NM_001136113)	66	POMT1	10585	NM_007171	protein-O-mannosyltransferase 1	protein-coding
WM-1..fq_peak_71	chr1	32336190	32336569	+	16	promoter-TSS (NM_023009)	-140	MARCKSL1	65108	NM_023009	MARCKS-like 1	protein-coding
WM-1..fq_peak_45	chr1	20786702	20786994	+	16	promoter-TSS (NM_016287)	-160	HP1BP3	50809	NM_016287	heterochromatin protein 1, binding protein 3	protein-coding
WM-1..fq_peak_140	chr1	201713567	201713766	+	16	intron (NM_020443, intron 2 of 29)	-5842	MIR5191	100847050	NR_049823	microRNA 5191	ncRNA
WM-1..fq_peak_73	chr1	32702506	32702864	+	16	promoter-TSS (NM_001161708)	75	SYNC	81493	NM_030786	syncoilin, intermediate filament protein	protein-coding
WM-1..fq_peak_81	chr1	40980118	40980396	+	16	intron (NR_125440, intron 1 of 17)	958	CTPS1	1503	NM_001905	CTP synthase 1	protein-coding
WM-1..fq_peak_107	chr1	153634191	153634451	+	16	promoter-TSS (NM_001024210)	-229	S100A13	6284	NM_005979	S100 calcium binding protein A13	protein-coding
WM-1..fq_peak_83	chr1	43453506	43453781	+	16	exon (NM_031207, exon 1 of 8)	346	HYI	81888	NM_031207	hydroxypyruvate isomerase (putative)	protein-coding
WM-1..fq_peak_214	chr10	102065555	102065875	+	16	exon (NM_024747, exon 1 of 1)	348	HPS6	79803	NM_024747	Hermansky-Pudlak syndrome 6	protein-coding
WM-1..fq_peak_227	chr10	124418680	124418974	+	16	intron (NM_000274, intron 1 of 9)	149	OAT	4942	NM_000274	ornithine aminotransferase	protein-coding
WM-1..fq_peak_215	chr10	102201212	102201411	+	16	Intergenic	-24967	ELOVL3	83401	NM_152310	ELOVL fatty acid elongase 3	protein-coding
WM-1..fq_peak_226	chr10	119207301	119207500	+	16	promoter-TSS (NM_005308)	-285	GRK5	2869	NM_005308	G protein-coupled receptor kinase 5	protein-coding
WM-1..fq_peak_306	chr11	66545899	66546170	+	16	promoter-TSS (NM_001104)	166	ZDHHC24	254359	NM_207340	zinc finger, DHHC-type containing 24	protein-coding
WM-1..fq_peak_324	chr11	73376332	73376570	+	16	promoter-TSS (NM_032871)	91	RELT	84957	NM_032871	RELT tumor necrosis factor receptor	protein-coding
WM-1..fq_peak_330	chr11	117204351	117204550	+	16	TTS (NM_004716)	-2536	LOC100652768	100652768	NR_045215	uncharacterized LOC100652768	ncRNA
WM-1..fq_peak_360	chr12	49131133	49131388	+	16	intron (NM_006082, intron 1 of 3)	261	TUBA1B	10376	NM_006082	tubulin, alpha 1b	protein-coding
WM-1..fq_peak_350	chr12	6872337	6872687	+	16	exon (NM_001146316, exon 2 of 3)	773	SPSB2	84727	NM_032641	splA/ryanodine receptor domain and SOCS box containing 2	protein-coding
WM-1..fq_peak_349	chr12	6766028	6766760	+	16	promoter-TSS (NM_002824)	19	PTMS	5763	NM_002824	parathymosin	protein-coding
WM-1..fq_peak_442	chr13	114234952	114235286	+	16	exon (NM_003903, exon 1 of 19)	232	CDC16	8881	NM_003903	cell division cycle 16	protein-coding
WM-1..fq_peak_467	chr14	90396879	90397224	+	16	promoter-TSS (NM_006888)	68	CALM1	801	NM_006888	calmodulin 1 (phosphorylase kinase, delta)	protein-coding
WM-1..fq_peak_460	chr14	60649146	60649506	+	16	5' UTR (NM_005982, exon 1 of 2)	111	SIX1	6495	NM_005982	SIX homeobox 1	protein-coding
WM-1..fq_peak_545	chr16	2519118	2519534	+	16	exon (NM_001198569, exon 3 of 4)	-1036	AMDHD2	51005	NM_015944	amidohydrolase domain containing 2	protein-coding
WM-1..fq_peak_575	chr16	29899887	29900188	+	16	promoter-TSS (NM_001114100)	-773	SEZ6L2	26470	NM_012410	seizure related 6 homolog (mouse)-like 2	protein-coding
WM-1..fq_peak_511a	chr16	53393	53980	+	16	promoter-TSS (NM_016310)	-54	POLR3K	51728	NM_016310	polymerase (RNA) III (DNA directed) polypeptide K, 12.3 kDa	protein-coding
WM-1..fq_peak_527	chr16	1334758	1335036	+	16	intron (NM_003933, intron 1 of 33)	393	BAIAP3	8938	NM_003933	BAI1-associated protein 3	protein-coding
WM-1..fq_peak_598	chr16	67529047	67529373	+	16	promoter-TSS (NM_001193523)	393	FAM65A	79567	NM_024519	family with sequence similarity 65, member A	protein-coding
WM-1..fq_peak_534	chr16	1768901	1769202	+	16	3' UTR (NM_015133, exon 32 of 32)	2658	NME3	4832	NM_002513	NME/NM23 nucleoside diphosphate kinase 3	protein-coding
WM-1..fq_peak_691	chr17	28598777	28599138	+	16	promoter-TSS (NR_040012)	81	SPAG5	10615	NM_006461	sperm associated antigen 5	protein-coding
WM-1..fq_peak_671	chr17	7207995	7208204	+	16	intron (NM_001365, intron 4 of 21)	-9026	ACADVL	37	NM_000018	acyl-CoA dehydrogenase, very long chain	protein-coding
WM-1..fq_peak_793	chr17	77372746	77373079	+	16	promoter-TSS (NM_001113493)	-278	43717	10801	NM_006640	septin 9	protein-coding
WM-1..fq_peak_676	chr17	7573786	7574007	+	16	promoter-TSS (NR_002918)	-817	SNORA48	652965	NR_002918	small nucleolar RNA, H/ACA box 48	snoRNA
WM-1..fq_peak_838	chr18	22169290	22169644	+	16	promoter-TSS (NR_102763)	30	GATA6	2627	NM_005257	GATA binding protein 6	protein-coding
WM-1..fq_peak_1026	chr19	16324671	16324880	+	16	promoter-TSS (NM_016270)	-65	KLF2	10365	NM_016270	Kruppel-like factor 2	protein-coding
WM-1..fq_peak_1015	chr19	13952188	13952449	+	16	promoter-TSS (NM_138353)	-189	DCAF15	90379	NM_138353	DDB1 and CUL4 associated factor 15	protein-coding
WM-1..fq_peak_915	chr19	2444586	2444845	+	16	intron (NM_032737, intron 1 of 11)	-9715	MIR7108	102466806	NR_106958	microRNA 7108	ncRNA
WM-1..fq_peak_1160	chr19	58514005	58514287	+	16	exon (NM_032792, exon 3 of 3)	-2081	SLC27A5	10998	NM_012254	solute carrier family 27 (fatty acid transporter), member 5	protein-coding
WM-1..fq_peak_1098	chr19	46634975	46635258	+	16	promoter-TSS (NM_033258)	-434	GNG8	94235	NM_033258	guanine nucleotide binding protein (G protein), gamma 8	protein-coding
WM-1..fq_peak_904	chr19	1955336	1955548	+	16	promoter-TSS (NR_033400)	-893	CSNK1G2-AS1	255193	NM_152771	CSNK1G2 antisense RNA 1	ncRNA
WM-1..fq_peak_1119	chr19	48615768	48615967	+	16	intron (NR_073022, intron 6 of 6)	-2430	FAM83E	54854	NM_017708	family with sequence similarity 83, member E	protein-coding
WM-1..fq_peak_1031	chr19	17477650	17477944	+	16	intron (NM_198580, intron 1 of 11)	7306	SLC27A1	376497	NM_198580	solute carrier family 27 (fatty acid transporter), member 1	protein-coding
WM-1..fq_peak_939	chr19	3453559	3453905	+	16	intron (NM_005597, intron 8 of 8)	26810	SMIM24	284422	NM_001136503	small integral membrane protein 24	protein-coding
WM-1..fq_peak_855	chr19	662848	663202	+	16	intron (NM_194460, intron 1 of 8)	208	RNF126	55658	NM_017876	ring finger protein 126	protein-coding
WM-1..fq_peak_1078	chr19	44500244	44500484	+	16	5' UTR (NM_001278508, exon 1 of 4)	159	ZNF180	7733	NM_013256	zinc finger protein 180	protein-coding
WM-1..fq_peak_874	chr19	1113132	1113432	+	16	intron (NM_001100122, intron 16 of 28)	8632	GPX4	2879	NM_002085	glutathione peroxidase 4	protein-coding
WM-1..fq_peak_972	chr19	6425108	6425684	+	16	promoter-TSS (NM_003685)	-585	KHSRP	8570	NM_003685	KH-type splicing regulatory protein	protein-coding
WM-1..fq_peak_1154	chr19	58401346	58401557	+	16	Intergenic	5361	LOC646862	646862	NM_001195135	uncharacterized LOC646862	protein-coding
WM-1..fq_peak_1236	chr2	172102897	172103100	+	16	promoter-TSS (NM_004405)	-248	DLX2	1746	NM_004405	distal-less homeobox 2	protein-coding
WM-1..fq_peak_1370	chr22	41666755	41666977	+	16	Intergenic	22043	NHP2L1	4809	NM_005008	NHP2 non-histone chromosome protein 2-like 1 (S. cerevisiae)	protein-coding
WM-1..fq_peak_1353	chr22	30286983	30287260	+	16	intron (NM_001037666, intron 4 of 8)	2506	GATSL3	652968	NM_001037666	GATS protein-like 3	protein-coding
WM-1..fq_peak_1452	chr3	195895152	195895351	+	16	exon (NM_001010938, exon 1 of 15)	310	TNK2	10188	NM_005781	tyrosine kinase, non-receptor, 2	protein-coding
WM-1..fq_peak_1405	chr3	48635360	48635624	+	16	promoter-TSS (NM_134426)	1	SLC26A6	65010	NM_022911	solute carrier family 26 (anion exchanger), member 6	protein-coding
WM-1..fq_peak_1492	chr4	7042670	7042940	+	16	promoter-TSS (NM_152293)	196	CCDC96	257236	NM_153376	coiled-coil domain containing 96	protein-coding
WM-1..fq_peak_1515	chr4	121696913	121697165	+	16	promoter-TSS (NM_001154)	-47	ANXA5	308	NM_001154	annexin A5	protein-coding
WM-1..fq_peak_1542a	chr5	132963441	132964031	+	16	promoter-TSS (NM_014423)	-74	AFF4	27125	NM_014423	AF4/FMR2 family, member 4	protein-coding
WM-1..fq_peak_1564	chr5	179819028	179819227	+	16	intron (NM_001142298, intron 2 of 8)	-1715	SQSTM1	8878	NM_003900	sequestosome 1	protein-coding
WM-1..fq_peak_1563	chr5	179796139	179796580	+	16	exon (NM_145867, exon 5 of 5)	1987	MIR1229	100302156	NR_031598	microRNA 1229	ncRNA
WM-1..fq_peak_1608	chr6	52420158	52420480	+	16	promoter-TSS (NM_001172420)	123	EFHC1	114327	NM_018100	EF-hand domain (C-terminal) containing 1	protein-coding
WM-1..fq_peak_1606	chr6	44034741	44034971	+	16	Intergenic	34256	C6orf223	221416	NM_153246	chromosome 6 open reading frame 223	protein-coding
WM-1..fq_peak_1613	chr6	89352719	89353041	+	16	promoter-TSS (NM_016021)	20	UBE2J1	51465	NM_016021	ubiquitin-conjugating enzyme E2, J1	protein-coding
WM-1..fq_peak_1581a	chr6	30742566	30742949	+	16	promoter-TSS (NM_005803).2	-81	FLOT1	10211	NM_005803	flotillin 1	protein-coding
WM-1..fq_peak_1680	chr7	102464877	102465104	+	16	promoter-TSS (NR_049813)	47	LRWD1	222229	NM_152892	leucine-rich repeats and WD repeat domain containing 1	protein-coding
WM-1..fq_peak_1646	chr7	30594878	30595278	+	16	exon (NM_002047, exon 1 of 17)	513	GARS	2617	NM_002047	glycyl-tRNA synthetase	protein-coding
WM-1..fq_peak_1678	chr7	100673442	100673792	+	16	promoter-TSS (NM_005273)	-123	GNB2	2783	NM_005273	guanine nucleotide binding protein (G protein), beta polypeptide 2	protein-coding
WM-1..fq_peak_1676	chr7	100429973	100430265	+	16	exon (NM_019606, exon 1 of 4)	488	MEPCE	56257	NM_019606	methylphosphate capping enzyme	protein-coding
WM-1..fq_peak_1767	chr8	144548982	144549181	+	16	intron (NM_025251, intron 5 of 12)	-20007	C8orf82	414919	NM_001001795	chromosome 8 open reading frame 82	protein-coding
WM-1..fq_peak_1711	chr8	37695187	37695386	+	16	promoter-TSS (NM_025069)	-497	ZNF703	80139	NM_025069	zinc finger protein 703	protein-coding
WM-1..fq_peak_1755	chr8	143989957	143990310	+	16	promoter-TSS (NM_000837)	75	GRINA	2907	NM_000837	glutamate receptor, ionotropic, N-methyl D-aspartate-associated protein 1 (glutamate binding)	protein-coding
WM-1..fq_peak_1845	chr9	133472304	133472526	+	16	intron (NM_017585, intron 9 of 9)	6739	SLC2A6	11182	NM_017585	solute carrier family 2 (facilitated glucose transporter), member 6	protein-coding
WM-1..fq_peak_1849	chr9	135702522	135702830	+	16	intron (NM_001272003, intron 1 of 30)	491	KCNT1	57582	NM_020822	potassium channel, subfamily T, member 1	protein-coding
WM-1..fq_peak_1872	chr9	137223896	137224112	+	16	promoter-TSS (NM_199001)	-631	CYSRT1	375791	NM_199001	cysteine-rich tail protein 1	protein-coding
WM-1..fq_peak_1788	chr9	36487886	36488126	+	16	Intergenic	-84856	MELK	9833	NM_014791	maternal embryonic leucine zipper kinase	protein-coding
WM-1..fq_peak_1865	chr9	136849125	136849462	+	16	non-coding (NR_109808, exon 1 of 3)	477	PHPT1	29085	NM_014172	phosphohistidine phosphatase 1	protein-coding
WM-1..fq_peak_1810	chr9	127784911	127785371	+	16	promoter-TSS (NR_036055)	-692	MIR3960	100616250	NR_039767	microRNA 3960	ncRNA
WM-1..fq_peak_1817a	chr9	128340233	128340642	+	16	promoter-TSS (NM_005094)	-123	SLC27A4	10999	NM_005094	solute carrier family 27 (fatty acid transporter), member 4	protein-coding
WM-1..fq_peak_1882	chrX	1392278	1392537	+	16	promoter-TSS (NM_001636)	-261	SLC25A6	293	NM_001636	solute carrier family 25 (mitochondrial carrier; adenine nucleotide translocator), member 6	protein-coding
WM-1..fq_peak_1881	chrX	318847	319403	+	16	promoter-TSS (NM_012227).2	-20	LINC00685	283981	NR_027231	long intergenic non-protein coding RNA 685	ncRNA
WM-1..fq_peak_291	chr11	65497527	65497900	+	15	promoter-TSS (NR_002819)	-49	MALAT1	378938	NR_002819	metastasis associated lung adenocarcinoma transcript 1 (non-protein coding)	ncRNA
WM-1..fq_peak_347	chr12	6534990	6535214	+	15	promoter-TSS (NM_001256799)	-117	GAPDH	2597	NM_002046	glyceraldehyde-3-phosphate dehydrogenase	protein-coding
WM-1..fq_peak_479	chr14	105087461	105087804	+	15	Intergenic	-6515	LOC102723354	102723354	NR_110546	uncharacterized LOC102723354	ncRNA
WM-1..fq_peak_978	chr19	7869142	7869481	+	15	exon (NM_001190467, exon 6 of 6)	5130	FLJ22184	80164	NM_001080403	putative uncharacterized protein FLJ22184	protein-coding
WM-1..fq_peak_1130	chr19	49490327	49490764	+	15	promoter-TSS (NR_000020)	-72	SNORD33	26818	NR_000020	small nucleolar RNA, C/D box 33	snoRNA
WM-1..fq_peak_1097	chr19	46487674	46487982	+	15	intron (NM_001205281, intron 3 of 3)	8084	PNMAL2	57469	NM_020709	paraneoplastic Ma antigen family-like 2	protein-coding
WM-1..fq_peak_1679	chr7	100682360	100682559	+	15	exon (NM_022574, exon 21 of 24)	6788	GIGYF1	64599	NM_022574	GRB10 interacting GYF protein 1	protein-coding
WM-1..fq_peak_1804	chr9	125143655	125143854	+	15	promoter-TSS (NM_173690)	-195	SCAI	286205	NM_173690	suppressor of cancer cell invasion	protein-coding
WM-1..fq_peak_565	chr16	4373048	4373684	+	14	intron (NM_138440, intron 1 of 1)	1518	VASN	114990	NM_138440	vasorin	protein-coding
WM-1..fq_peak_887	chr19	1465995	1466260	+	14	exon (NM_005883, exon 15 of 15)	13102	C19orf25	148223	NM_152482	chromosome 19 open reading frame 25	protein-coding
WM-1..fq_peak_1430	chr3	127002763	127003154	+	14	intron (NM_032242, intron 2 of 30)	14364	PLXNA1	5361	NM_032242	plexin A1	protein-coding
WM-1..fq_peak_1493	chr4	26319188	26319494	+	14	promoter-TSS (NM_005349)	-369	RBPJ	3516	NM_005349	recombination signal binding protein for immunoglobulin kappa J region	protein-coding
WM-1..fq_peak_8	chr1	1257609	1257890	+	13	intron (NM_194457, intron 2 of 5)	-11027	FAM132A	388581	NM_001014980	family with sequence similarity 132, member A	protein-coding
WM-1..fq_peak_144	chr1	203466034	203466356	+	13	Intergenic	-9560	PRELP	5549	NM_002725	proline/arginine-rich end leucine-rich repeat protein	protein-coding
WM-1..fq_peak_123	chr1	155250599	155250904	+	13	exon (NM_006589, exon 9 of 12)	4732	FAM189B	10712	NM_006589	family with sequence similarity 189, member B	protein-coding
WM-1..fq_peak_151	chr1	212665265	212665464	+	13	Intergenic	34621	BATF3	55509	NM_018664	basic leucine zipper transcription factor, ATF-like 3	protein-coding
WM-1..fq_peak_55	chr1	26169777	26170152	+	13	promoter-TSS (NM_015871)	67	ZNF593	51042	NM_015871	zinc finger protein 593	protein-coding
WM-1..fq_peak_153	chr1	212701027	212701256	+	13	Intergenic	-1156	BATF3	55509	NM_018664	basic leucine zipper transcription factor, ATF-like 3	protein-coding
WM-1..fq_peak_39	chr1	12229872	12230098	+	13	promoter-TSS (NM_015378)	-71	VPS13D	55187	NM_015378	vacuolar protein sorting 13 homolog D (S. cerevisiae)	protein-coding
WM-1..fq_peak_86	chr1	52726549	52726814	+	13	exon (NM_024646, exon 1 of 14)	222	ZYG11B	79699	NM_024646	zyg-11 family member B, cell cycle regulator	protein-coding
WM-1..fq_peak_149	chr1	211260572	211260771	+	13	intron (NM_018254, intron 1 of 10)	724	RCOR3	55758	NM_018254	REST corepressor 3	protein-coding
WM-1..fq_peak_2	chr1	927007	927220	+	13	intron (NM_152486, intron 2 of 13)	1372	SAMD11	148398	NM_152486	sterile alpha motif domain containing 11	protein-coding
WM-1..fq_peak_139	chr1	201361303	201361502	+	13	intron (NM_001001432, intron 11 of 13)	16298	TNNT2	7139	NM_000364	troponin T type 2 (cardiac)	protein-coding
WM-1..fq_peak_102	chr1	150971891	150972166	+	13	intron (NM_181746, intron 1 of 10)	2975	CERS2	29956	NM_013384	ceramide synthase 2	protein-coding
WM-1..fq_peak_40	chr1	16367136	16367420	+	13	non-coding (NR_073503, exon 1 of 3)	248	SZRD1	26099	NM_001114600	SUZ RNA binding domain containing 1	protein-coding
WM-1..fq_peak_203	chr10	93458774	93459098	+	13	intron (NM_013451, intron 1 of 53)	23381	MYOF	26509	NM_013451	myoferlin	protein-coding
WM-1..fq_peak_205	chr10	97446195	97446549	+	13	promoter-TSS (NM_016046)	241	ZDHHC16	84287	NM_032327	zinc finger, DHHC-type containing 16	protein-coding
WM-1..fq_peak_174	chr10	22340982	22341204	+	13	Intergenic	-4352	SPAG6	9576	NM_012443	sperm associated antigen 6	protein-coding
WM-1..fq_peak_222	chr10	102714433	102714644	+	13	promoter-TSS (NM_004311)	-3	SFXN2	118980	NM_178858	sideroflexin 2	protein-coding
WM-1..fq_peak_221	chr10	102642208	102642463	+	13	Intergenic	-2160	TRIM8	81603	NM_030912	tripartite motif containing 8	protein-coding
WM-1..fq_peak_333	chr11	118790595	118790930	+	13	intron (NM_004397, intron 1 of 13)	186	DDX6	1656	NM_004397	DEAD (Asp-Glu-Ala-Asp) box helicase 6	protein-coding
WM-1..fq_peak_283	chr11	64114767	64115056	+	13	intron (NM_013280, intron 1 of 1)	11021	FLRT1	23769	NM_013280	fibronectin leucine rich transmembrane protein 1	protein-coding
WM-1..fq_peak_247	chr11	8688844	8689114	+	13	3' UTR (NM_000990, exon 5 of 5)	3540	SNORA45B	677826	NR_002977	small nucleolar RNA, H/ACA box 45B	snoRNA
WM-1..fq_peak_282	chr11	64000424	64000702	+	13	intron (NM_014067, intron 4 of 10)	14710	OTUB1	55611	NM_017670	OTU deubiquitinase, ubiquitin aldehyde binding 1	protein-coding
WM-1..fq_peak_256	chr11	19240936	19241135	+	13	promoter-TSS (NM_024680)	-75	E2F8	79733	NM_024680	E2F transcription factor 8	protein-coding
WM-1..fq_peak_280	chr11	63813139	63813417	+	13	promoter-TSS (NM_138471)	-173	C11orf84	144097	NM_138471	chromosome 11 open reading frame 84	protein-coding
WM-1..fq_peak_260	chr11	34138178	34138377	+	13	intron (NM_001144030, intron 19 of 26)	32713	NAT10	55226	NM_024662	N-acetyltransferase 10 (GCN5-related)	protein-coding
WM-1..fq_peak_415	chr12	123364643	123364983	+	13	promoter-TSS (NR_107039)	30	MIR8072	102466877	NR_107039	microRNA 8072	ncRNA
WM-1..fq_peak_353	chr12	12561691	12561915	+	13	intron (NM_030640, intron 1 of 6)	711	DUSP16	80824	NM_030640	dual specificity phosphatase 16	protein-coding
WM-1..fq_peak_348	chr12	6550102	6550301	+	13	intron (NM_001039670, intron 3 of 9)	5882	IFFO1	25900	NM_015438	intermediate filament family orphan 1	protein-coding
WM-1..fq_peak_390	chr12	106139452	106139658	+	13	5' UTR (NM_014840, exon 1 of 7)	478	NUAK1	9891	NM_014840	NUAK family, SNF1-like kinase, 1	protein-coding
WM-1..fq_peak_399	chr12	120649195	120649462	+	13	intron (NM_001033677, intron 1 of 5)	-1179	CABP1	9478	NM_004276	calcium binding protein 1	protein-coding
WM-1..fq_peak_344	chr12	752340	753021	+	13	promoter-TSS (NM_014823)	-243	WNK1	65125	NM_014823	WNK lysine deficient protein kinase 1	protein-coding
WM-1..fq_peak_380	chr12	57112231	57112430	+	13	promoter-TSS (NM_001178080)	-917	STAT6	6778	NM_003153	signal transducer and activator of transcription 6, interleukin-4 induced	protein-coding
WM-1..fq_peak_396	chr12	113388280	113388479	+	13	intron (NM_001159727, intron 10 of 10)	15508	SDS	10993	NM_006843	serine dehydratase	protein-coding
WM-1..fq_peak_404	chr12	121766369	121766633	+	13	intron (NM_001080825, intron 6 of 11)	27187	RHOF	54509	NM_019034	ras homolog family member F (in filopodia)	protein-coding
WM-1..fq_peak_419	chr13	19863638	19863916	+	13	promoter-TSS (NM_001142684)	-141	ZMYM5	9205	NM_014242	zinc finger, MYM-type 5	protein-coding
WM-1..fq_peak_423	chr13	30617514	30617776	+	13	promoter-TSS (NM_005800)	-48	USPL1	10208	NM_005800	ubiquitin specific peptidase like 1	protein-coding
WM-1..fq_peak_425	chr13	32587326	32587584	+	13	intron (NM_015032, intron 1 of 34)	1028	PDS5B	23047	NM_015032	PDS5, regulator of cohesion maintenance, homolog B (S. cerevisiae)	protein-coding
WM-1..fq_peak_438	chr13	109784046	109784420	+	13	exon (NM_003749, exon 1 of 2)	2334	IRS2	8660	NM_003749	insulin receptor substrate 2	protein-coding
WM-1..fq_peak_480	chr14	105421470	105421669	+	13	intron (NM_004689, intron 1 of 20)	1720	MTA1	9112	NM_004689	metastasis associated 1	protein-coding
WM-1..fq_peak_463	chr14	74528085	74528336	+	13	intron (NM_000428, intron 12 of 35)	34490	ISCA2	122961	NM_194279	iron-sulfur cluster assembly 2	protein-coding
WM-1..fq_peak_472	chr14	102907096	102907295	+	13	3' UTR (NM_001199427, exon 8 of 8)	-15461	AMN	81693	NM_030943	amnion associated transmembrane protein	protein-coding
WM-1..fq_peak_452	chr14	49768047	49768290	+	13	promoter-TSS (NM_014315)	99	KLHDC2	23588	NM_014315	kelch domain containing 2	protein-coding
WM-1..fq_peak_473	chr14	103000433	103000795	+	13	intron (NM_006035, intron 4 of 36)	56791	CDC42BPB	9578	NM_006035	CDC42 binding protein kinase beta (DMPK-like)	protein-coding
WM-1..fq_peak_487	chr15	40764253	40764517	+	13	intron (NM_005258, intron 1 of 2)	298	GCHFR	2644	NM_005258	GTP cyclohydrolase I feedback regulator	protein-coding
WM-1..fq_peak_508	chr15	84570921	84571134	+	13	promoter-TSS (NR_003661)	-107	LINC00933	100506874	NR_038273	long intergenic non-protein coding RNA 933	ncRNA
WM-1..fq_peak_510	chr15	89860257	89860572	+	13	intron (NR_023361, intron 5 of 6)	-9693	MIR5094	100847059	NR_049817	microRNA 5094	ncRNA
WM-1..fq_peak_500	chr15	67884663	67884890	+	13	Intergenic	-44731	RNU6-1	26827	NR_004394	RNA, U6 small nuclear 1	snRNA
WM-1..fq_peak_492	chr15	58536216	58536415	+	13	intron (NM_000236, intron 1 of 8)	-37580	LOC101928694	101928694	NR_120338	uncharacterized LOC101928694	ncRNA
WM-1..fq_peak_516	chr16	378799	379101	+	13	intron (NM_021259, intron 1 of 12)	3000	TMEM8A	58986	NM_021259	transmembrane protein 8A	protein-coding
WM-1..fq_peak_557	chr16	3879382	3879665	+	13	intron (NM_001079846, intron 1 of 29)	597	CREBBP	1387	NM_004380	CREB binding protein	protein-coding
WM-1..fq_peak_552	chr16	3059125	3059353	+	13	non-coding (NR_123723, exon 1 of 5)	131	LOC100507419	100507419	NR_123723	uncharacterized LOC100507419	ncRNA
WM-1..fq_peak_578	chr16	30355313	30355573	+	13	promoter-TSS (NM_006110)	-82	CD2BP2	10421	NM_006110	CD2 (cytoplasmic tail) binding protein 2	protein-coding
WM-1..fq_peak_588	chr16	53998320	53998609	+	13	intron (NM_001080432, intron 8 of 8)	-40929	FTO-IT1	100505692	NR_103838	FTO intronic transcript 1 (non-protein coding)	ncRNA
WM-1..fq_peak_528	chr16	1348620	1348926	+	13	TTS (NM_001001410)	3099	TSR3	115939	NM_001001410	TSR3, 20S rRNA accumulation, homolog (S. cerevisiae)	protein-coding
WM-1..fq_peak_572	chr16	28974574	28975125	+	13	promoter-TSS (NM_001142451)	74	SPNS1	83985	NM_032038	spinster homolog 1 (Drosophila)	protein-coding
WM-1..fq_peak_558	chr16	4183705	4183983	+	13	Intergenic	58236	SRL	6345	NM_001098814	sarcalumenin	protein-coding
WM-1..fq_peak_535	chr16	1979449	1979679	+	13	TTS (NM_006453)	1985	NOXO1	124056	NM_144603	NADPH oxidase organizer 1	protein-coding
WM-1..fq_peak_518	chr16	514314	514523	+	13	intron (NM_001142272, intron 7 of 11).2	12989	LINC00235	64493	NR_024121	long intergenic non-protein coding RNA 235	ncRNA
WM-1..fq_peak_567	chr16	5033633	5033953	+	13	promoter-TSS (NR_038913)	91	NAGPA-AS1	100507589	NR_038913	NAGPA antisense RNA 1	ncRNA
WM-1..fq_peak_601	chr16	67880536	67880794	+	13	exon (NM_014329, exon 18 of 29)	-4213	NRN1L	123904	NM_198443	neuritin 1-like	protein-coding
WM-1..fq_peak_585	chr16	50305123	50305364	+	13	intron (NM_001114, intron 11 of 24)	12627	MIR6771	102465462	NR_106829	microRNA 6771	ncRNA
WM-1..fq_peak_621	chr16	88282208	88282407	+	13	Intergenic	88026	LOC101928880	101928880	NR_110944	uncharacterized LOC101928880	ncRNA
WM-1..fq_peak_574	chr16	29191816	29192017	+	13	Intergenic	-110371	SNX29P2	440352	NR_002939	sorting nexin 29 pseudogene 2	pseudo
WM-1..fq_peak_531	chr16	1493344	1493705	+	13	5' UTR (NM_016111, exon 1 of 21)	173	TELO2	9894	NM_016111	telomere maintenance 2	protein-coding
WM-1..fq_peak_616	chr16	84976478	84976728	+	13	intron (NM_001145548, intron 8 of 8)	34932	ZDHHC7	55625	NM_017740	zinc finger, DHHC-type containing 7	protein-coding
WM-1..fq_peak_622	chr16	88315704	88316113	+	13	Intergenic	-111563	ZNF469	84627	NM_001127464	zinc finger protein 469	protein-coding
WM-1..fq_peak_760	chr17	48578239	48578506	+	13	promoter-TSS (NM_024015)	9	HOXB4	3214	NM_024015	homeobox B4	protein-coding
WM-1..fq_peak_739a	chr17	43368967	43369285	+	13	TTS (NR_027412)	19772	LINC00910	100130581	NR_027412	long intergenic non-protein coding RNA 910	ncRNA
WM-1..fq_peak_656	chr17	1623202	1623421	+	13	intron (NM_152346, intron 2 of 13)	5064	SLC43A2	124935	NM_152346	solute carrier family 43 (amino acid system L transporter), member 2	protein-coding
WM-1..fq_peak_803	chr17	81393941	81394200	+	13	Intergenic	-5651	BAHCC1	57597	NM_024696	BAH domain and coiled-coil containing 1	protein-coding
WM-1..fq_peak_770	chr17	50201485	50201839	+	13	promoter-TSS (NM_000088)	-23	COL1A1	1277	NM_000088	collagen, type I, alpha 1	protein-coding
WM-1..fq_peak_692	chr17	28743671	28743905	+	13	promoter-TSS (NM_004295)	-217	TRAF4	9618	NM_004295	TNF receptor-associated factor 4	protein-coding
WM-1..fq_peak_739b	chr17	43368967	43369285	+	13	TTS (NR_027412)	19772	LINC00910	100130581	NR_027412	long intergenic non-protein coding RNA 910	ncRNA
WM-1..fq_peak_828	chr17	83178213	83178475	+	13	Intergenic	-48553	FLJ43681	388574	NR_029406	ribosomal protein L23a pseudogene	pseudo
WM-1..fq_peak_694	chr17	29124664	29124872	+	13	intron (NM_203318, intron 2 of 40)	-49159	TIAF1	9220	NM_004740	TGFB1-induced anti-apoptotic factor 1	protein-coding
WM-1..fq_peak_773	chr17	60421574	60421914	+	13	promoter-TSS (NM_181707)	-760	C17orf64	124773	NM_181707	chromosome 17 open reading frame 64	protein-coding
WM-1..fq_peak_719	chr17	38699480	38699769	+	13	Intergenic	2707	MIR4734	100616203	NR_039887	microRNA 4734	ncRNA
WM-1..fq_peak_784	chr17	75131561	75131766	+	13	exon (NM_001252377, exon 1 of 4)	132	NT5C	30833	NM_014595	5', 3'-nucleotidase, cytosolic	protein-coding
WM-1..fq_peak_745	chr17	44222247	44222515	+	13	promoter-TSS (NR_045058)	-755	UBTF	7343	NM_014233	upstream binding transcription factor, RNA polymerase I	protein-coding
WM-1..fq_peak_651	chr17	714479	714805	+	13	exon (NM_018289, exon 1 of 18)	214	VPS53	55275	NM_018289	vacuolar protein sorting 53 homolog (S. cerevisiae)	protein-coding
WM-1..fq_peak_833	chr18	9136787	9137123	+	13	promoter-TSS (NM_001204056)	202	ANKRD12	23253	NM_015208	ankyrin repeat domain 12	protein-coding
WM-1..fq_peak_839	chr18	22816621	22816971	+	13	Intergenic	-29959	LOC101927571	101927571	NR_110782	uncharacterized LOC101927571	ncRNA
WM-1..fq_peak_938	chr19	3421183	3421442	+	13	intron (NM_001245005, intron 2 of 9)	54745	NFIC	4782	NM_005597	nuclear factor I/C (CCAAT-binding transcription factor)	protein-coding
WM-1..fq_peak_903	chr19	1917842	1918041	+	13	intron (NM_079834, intron 3 of 6)	12567	SCAMP4	113178	NM_079834	secretory carrier membrane protein 4	protein-coding
WM-1..fq_peak_1018	chr19	14106420	14106619	+	13	intron (NM_207518, intron 3 of 9)	7661	PRKACA	5566	NM_002730	protein kinase, cAMP-dependent, catalytic, alpha	protein-coding
WM-1..fq_peak_1123	chr19	48798984	48799183	+	13	intron (NM_001164773, intron 4 of 8)	11980	BCAT2	587	NM_001190	branched chain amino-acid transaminase 2, mitochondrial	protein-coding
WM-1..fq_peak_897	chr19	1767376	1767640	+	13	intron (NM_001080488, intron 1 of 1)	13845	ONECUT3	390874	NM_001080488	one cut homeobox 3	protein-coding
WM-1..fq_peak_1028	chr19	16587793	16587992	+	13	intron (NM_004831, intron 1 of 2)	-15510	SLC35E1	79939	NM_024881	solute carrier family 35, member E1	protein-coding
WM-1..fq_peak_1104	chr19	46904612	46904844	+	13	Intergenic	-13948	ARHGAP35	2909	NM_004491	Rho GTPase activating protein 35	protein-coding
WM-1..fq_peak_1102	chr19	46787439	46787742	+	13	promoter-TSS (NM_001145144)	-302	SLC1A5	6510	NM_005628	solute carrier family 1 (neutral amino acid transporter), member 5	protein-coding
WM-1..fq_peak_888	chr19	1470180	1470397	+	13	3' UTR (NM_005883, exon 15 of 15)	8941	C19orf25	148223	NM_152482	chromosome 19 open reading frame 25	protein-coding
WM-1..fq_peak_994	chr19	11090429	11090740	+	13	intron (NM_001195800, intron 1 of 15)	1222	LDLR	3949	NM_000527	low density lipoprotein receptor	protein-coding
WM-1..fq_peak_996b	chr19	11197426	11198087	+	13	promoter-TSS (NM_001136191)	-189	KANK2	25959	NM_015493	KN motif and ankyrin repeat domains 2	protein-coding
WM-1..fq_peak_1124	chr19	48810921	48811151	+	13	promoter-TSS (NM_001284325)	27	BCAT2	587	NM_001190	branched chain amino-acid transaminase 2, mitochondrial	protein-coding
WM-1..fq_peak_1027	chr19	16446178	16446377	+	13	intron (NR_047665, intron 1 of 22)	25735	EPS15L1	58513	NM_021235	epidermal growth factor receptor pathway substrate 15-like 1	protein-coding
WM-1..fq_peak_1017	chr19	14032135	14032413	+	13	intron (NM_004843, intron 1 of 13)	534	IL27RA	9466	NM_004843	interleukin 27 receptor, alpha	protein-coding
WM-1..fq_peak_900	chr19	1828247	1828497	+	13	exon (NM_020695, exon 2 of 16)	6283	LOC100288123	100288123	NR_034114	uncharacterized LOC100288123	ncRNA
WM-1..fq_peak_1016	chr19	13962774	13962973	+	13	intron (NM_002918, intron 20 of 20)	-9481	PODNL1	79883	NM_024825	podocan-like 1	protein-coding
WM-1..fq_peak_1091	chr19	45643652	45643899	+	13	promoter-TSS (NM_001193269)	-48	EML2	24139	NM_012155	echinoderm microtubule associated protein like 2	protein-coding
WM-1..fq_peak_1002a	chr19	12789687	12790197	+	13	Intergenic	-1554	JUNB	3726	NM_002229	jun B proto-oncogene	protein-coding
WM-1..fq_peak_930	chr19	2944911	2945158	+	13	promoter-TSS (NM_021217)	-63	ZNF77	58492	NM_021217	zinc finger protein 77	protein-coding
WM-1..fq_peak_866	chr19	1001766	1001965	+	13	intron (NM_138690, intron 1 of 8)	1427	GRIN3B	116444	NM_138690	glutamate receptor, ionotropic, N-methyl-D-aspartate 3B	protein-coding
WM-1..fq_peak_1105	chr19	47013077	47013276	+	13	Intergenic	-7710	NPAS1	4861	NM_002517	neuronal PAS domain protein 1	protein-coding
WM-1..fq_peak_1081	chr19	44955381	44955604	+	13	intron (NM_001294, intron 1 of 13)	268	CLPTM1	1209	NM_001294	cleft lip and palate associated transmembrane protein 1	protein-coding
WM-1..fq_peak_1231	chr2	130356107	130356368	+	13	intron (NM_001142370, intron 1 of 10)	230	PTPN18	26469	NM_014369	protein tyrosine phosphatase, non-receptor type 18 (brain-derived)	protein-coding
WM-1..fq_peak_1228	chr2	127708536	127708839	+	13	exon (NM_018383, exon 21 of 22)	7664	SFT2D3	84826	NM_032740	SFT2 domain containing 3	protein-coding
WM-1..fq_peak_1167	chr2	11344107	11344438	+	13	5' UTR (NM_004850, exon 1 of 33)	313	ROCK2	9475	NM_004850	Rho-associated, coiled-coil containing protein kinase 2	protein-coding
WM-1..fq_peak_1187	chr2	44168688	44168999	+	13	promoter-TSS (NM_177968)	-18	PPM1B	5495	NM_002706	protein phosphatase, Mg2+/Mn2+ dependent, 1B	protein-coding
WM-1..fq_peak_1197	chr2	69618979	69619322	+	13	intron (NM_014911, intron 2 of 21)	24695	AAK1	22848	NM_014911	AP2 associated kinase 1	protein-coding
WM-1..fq_peak_1170	chr2	24023044	24023323	+	13	exon (NM_001080473, exon 11 of 13)	13100	MFSD2B	388931	NM_001080473	major facilitator superfamily domain containing 2B	protein-coding
WM-1..fq_peak_1195	chr2	64751174	64751589	+	13	Intergenic	-97469	SERTAD2	9792	NM_014755	SERTA domain containing 2	protein-coding
WM-1..fq_peak_1266	chr2	241540937	241541284	+	13	Intergenic	-17621	BOK	666	NM_032515	BCL2-related ovarian killer	protein-coding
WM-1..fq_peak_1178	chr2	32009616	32009820	+	13	intron (NM_001137602, intron 1 of 7)	911	MEMO1	51072	NM_015955	mediator of cell motility 1	protein-coding
WM-1..fq_peak_1203	chr2	74454977	74455276	+	13	exon (NM_031288, exon 1 of 5)	103	INO80B-WBP1	100532735	NR_037849	INO80B-WBP1 readthrough (NMD candidate)	ncRNA
WM-1..fq_peak_1171	chr2	24360375	24360688	+	13	promoter-TSS (NM_019595)	-3	ITSN2	50618	NM_006277	intersectin 2	protein-coding
WM-1..fq_peak_1255	chr2	236705384	236705617	+	13	Intergenic	135763	ACKR3	57007	NM_020311	atypical chemokine receptor 3	protein-coding
WM-1..fq_peak_1267	chr2	241610110	241610349	+	13	intron (NM_015963, intron 2 of 5)	7272	THAP4	51078	NM_015963	THAP domain containing 4	protein-coding
WM-1..fq_peak_1239	chr2	200864145	200864344	+	13	5' UTR (NM_001162407, exon 1 of 13)	317	CLK1	1195	NM_004071	CDC-like kinase 1	protein-coding
WM-1..fq_peak_1275	chr20	3056454	3056676	+	13	Intergenic	10536	MRPS26	64949	NM_030811	mitochondrial ribosomal protein S26	protein-coding
WM-1..fq_peak_1295	chr20	34844996	34845274	+	13	3' UTR (NM_178026, exon 15 of 15)	-10673	HMGB3P1	128872	NR_002165	high mobility group box 3 pseudogene 1	pseudo
WM-1..fq_peak_1301a	chr20	40688979	40689443	+	13	promoter-TSS (NM_005461)	29	MAFB	9935	NM_005461	v-maf avian musculoaponeurotic fibrosarcoma oncogene homolog B	protein-coding
WM-1..fq_peak_1334	chr21	37060542	37060783	+	13	Intergenic	12141	PIGP	51227	NM_153681	phosphatidylinositol glycan anchor biosynthesis, class P	protein-coding
WM-1..fq_peak_1380	chr22	46995417	46995664	+	13	intron (NM_001284304, intron 10 of 13)	-79498	TBC1D22A-AS1	642757	NR_122047	TBC1D22A antisense RNA 1	ncRNA
WM-1..fq_peak_1366	chr22	40425474	40425723	+	13	intron (NM_001282661, intron 7 of 13)	37842	MKL1	57591	NM_020831	megakaryoblastic leukemia (translocation) 1	protein-coding
WM-1..fq_peak_1362	chr22	38828154	38828416	+	13	intron (NM_014293, intron 2 of 4)	15727	NPTXR	23467	NM_014293	neuronal pentraxin receptor	protein-coding
WM-1..fq_peak_1358	chr22	37475189	37475627	+	13	intron (NM_002405, intron 5 of 7)	10979	MFNG	4242	NM_002405	MFNG O-fucosylpeptide 3-beta-N-acetylglucosaminyltransferase	protein-coding
WM-1..fq_peak_1355	chr22	31630181	31630489	+	13	intron (NM_014338, intron 1 of 8)	489	PISD	23761	NM_014338	phosphatidylserine decarboxylase	protein-coding
WM-1..fq_peak_1409	chr3	49412038	49412300	+	13	promoter-TSS (NM_001664)	-37	TCTA	6988	NM_022171	T-cell leukemia translocation altered	protein-coding
WM-1..fq_peak_1404	chr3	48503649	48504340	+	13	promoter-TSS (NM_001272068)	56	SHISA5	51246	NM_016479	shisa family member 5	protein-coding
WM-1..fq_peak_1424	chr3	75669661	75669878	+	13	Intergenic	-2512	LINC00960	401074	NR_040004	long intergenic non-protein coding RNA 960	ncRNA
WM-1..fq_peak_1394	chr3	47164306	47164643	+	13	promoter-TSS (NM_014159)	104	KIF9-AS1	285352	NR_033373	KIF9 antisense RNA 1	ncRNA
WM-1..fq_peak_1431	chr3	128433013	128433212	+	13	Intergenic	-30482	DNAJB8-AS1	285224	NR_037890	DNAJB8 antisense RNA 1	ncRNA
WM-1..fq_peak_1443	chr3	146469369	146469608	+	13	promoter-TSS (NM_001199978)	-187	PLSCR2	57047	NM_020359	phospholipid scramblase 2	protein-coding
WM-1..fq_peak_1428	chr3	113745824	113746036	+	13	intron (NM_025146, intron 1 of 4)	343	NAA50	80218	NM_025146	N(alpha)-acetyltransferase 50, NatE catalytic subunit	protein-coding
WM-1..fq_peak_1498	chr4	39767395	39767598	+	13	intron (NM_001111112, intron 4 of 5)	69452	UBE2K	3093	NM_005339	ubiquitin-conjugating enzyme E2K	protein-coding
WM-1..fq_peak_1483	chr4	2317616	2317911	+	13	intron (NM_020972, intron 7 of 12)	47114	ZFYVE28	57732	NM_020972	zinc finger, FYVE domain containing 28	protein-coding
WM-1..fq_peak_1519	chr4	155759033	155759232	+	13	5' UTR (NM_000857, exon 1 of 14)	159	GUCY1B3	2983	NM_000857	guanylate cyclase 1, soluble, beta 3	protein-coding
WM-1..fq_peak_1461	chr4	688927	689234	+	13	exon (NM_001294341, exon 1 of 10)	361	MFSD7	84179	NM_032219	major facilitator superfamily domain containing 7	protein-coding
WM-1..fq_peak_1558	chr5	177472868	177473092	+	13	promoter-TSS (NM_080881)	-110	DBN1	1627	NM_004395	drebrin 1	protein-coding
WM-1..fq_peak_1524	chr5	5495079	5495335	+	13	Intergenic	72534	ICE1	23379	NM_015325	interactor of little elongator complex ELL subunit 1	protein-coding
WM-1..fq_peak_1538	chr5	74316260	74316536	+	13	Intergenic	-6088	LINC01333	101929082	NR_105010	long intergenic non-protein coding RNA 1333	ncRNA
WM-1..fq_peak_1542b	chr5	132963441	132964031	+	13	promoter-TSS (NM_014423)	-74	AFF4	27125	NM_014423	AF4/FMR2 family, member 4	protein-coding
WM-1..fq_peak_1603	chr6	43489830	43490029	+	13	intron (NM_001146017, intron 1 of 9)	345	TJAP1	93643	NM_080604	tight junction associated protein 1 (peripheral)	protein-coding
WM-1..fq_peak_1577	chr6	24910998	24911244	+	13	promoter-TSS (NM_014722)	49	FAM65B	9750	NM_014722	family with sequence similarity 65, member B	protein-coding
WM-1..fq_peak_1570	chr6	3725238	3725447	+	13	intron (NM_183373, intron 4 of 4)	26670	PXDC1	221749	NM_183373	PX domain containing 1	protein-coding
WM-1..fq_peak_1573	chr6	16760076	16760362	+	13	intron (NM_000332, intron 1 of 8)	1271	ATXN1	6310	NM_000332	ataxin 1	protein-coding
WM-1..fq_peak_1580b	chr6	30721343	30721753	+	13	promoter-TSS (NM_001293215).4	-1	TUBB	203068	NM_178014	tubulin, beta class I	protein-coding
WM-1..fq_peak_1655	chr7	66741008	66741258	+	13	intron (NM_014504, intron 1 of 8)	477	RABGEF1	27342	NM_014504	RAB guanine nucleotide exchange factor (GEF) 1	protein-coding
WM-1..fq_peak_1653	chr7	55571998	55572308	+	13	intron (NM_030796, intron 1 of 4)	354	VOPP1	81552	NM_030796	vesicular, overexpressed in cancer, prosurvival protein 1	protein-coding
WM-1..fq_peak_1640	chr7	5332459	5332658	+	13	intron (NM_001080495, intron 19 of 29)	49628	SLC29A4	222962	NM_153247	solute carrier family 29 (equilibrative nucleoside transporter), member 4	protein-coding
WM-1..fq_peak_1657	chr7	73647936	73648257	+	13	Intergenic	-19748	VPS37D	155382	NM_152560	vacuolar protein sorting 37 homolog D (S. cerevisiae)	protein-coding
WM-1..fq_peak_1641	chr7	5530447	5530646	+	13	promoter-TSS (NM_001101)	55	ACTB	60	NM_001101	actin, beta	protein-coding
WM-1..fq_peak_1633	chr7	2232989	2233188	+	13	promoter-TSS (NM_003550)	-140	MAD1L1	8379	NM_003550	MAD1 mitotic arrest deficient-like 1 (yeast)	protein-coding
WM-1..fq_peak_1748	chr8	143829307	143829546	+	13	promoter-TSS (NM_078480)	-40	PUF60	22827	NM_014281	poly-U binding splicing factor 60KDa	protein-coding
WM-1..fq_peak_1704	chr8	22598630	22598878	+	13	promoter-TSS (NM_173686)	-847	C8orf58	541565	NM_173686	chromosome 8 open reading frame 58	protein-coding
WM-1..fq_peak_1719	chr8	42897101	42897366	+	13	promoter-TSS (NR_027669)	343	HOOK3	84376	NM_032410	hook microtubule-tethering protein 3	protein-coding
WM-1..fq_peak_1701	chr8	22551275	22551776	+	13	promoter-TSS (NM_005775)	-213	SORBS3	10174	NM_005775	sorbin and SH3 domain containing 3	protein-coding
WM-1..fq_peak_1746	chr8	143771781	143771980	+	13	Intergenic	37740	FAM83H-AS1	100128338	NR_033849	FAM83H antisense RNA 1 (head to head)	ncRNA
WM-1..fq_peak_1714	chr8	37849752	37850035	+	13	promoter-TSS (NM_018310)	20	BRF2	55290	NM_018310	BRF2, RNA polymerase III transcription initiation factor 50 kDa subunit	protein-coding
WM-1..fq_peak_1770	chr8	144791673	144791918	+	13	TTS (NR_106909)	196	MIR6850	102465978	NR_106909	microRNA 6850	ncRNA
WM-1..fq_peak_1712b	chr8	37697574	37698055	+	13	exon (NM_025069, exon 2 of 2)	2031	ZNF703	80139	NM_025069	zinc finger protein 703	protein-coding
WM-1..fq_peak_1730	chr8	98825376	98825601	+	13	intron (NM_001256312, intron 3 of 12)	183	STK3	6788	NM_006281	serine/threonine kinase 3	protein-coding
WM-1..fq_peak_1793	chr9	87857835	87858034	+	13	TTS (NR_040117)	1122	LOC392364	392364	NR_040117	nuclear pore associated protein 1 pseudogene	pseudo
WM-1..fq_peak_1782	chr9	34957706	34957925	+	13	promoter-TSS (NM_015297)	-380	KIAA1045	23349	NM_015297	KIAA1045	protein-coding
WM-1..fq_peak_1825	chr9	128881985	128882184	+	13	promoter-TSS (NM_004059)	-9	CCBL1	883	NM_004059	cysteine conjugate-beta lyase, cytoplasmic	protein-coding
WM-1..fq_peak_1822	chr9	128688871	128689127	+	13	promoter-TSS (NM_001248001)	-231	SET	6418	NM_003011	SET nuclear proto-oncogene	protein-coding
WM-1..fq_peak_1866	chr9	136866153	136866391	+	13	promoter-TSS (NM_153200)	64	EDF1	8721	NM_003792	endothelial differentiation-related factor 1	protein-coding
WM-1..fq_peak_1846	chr9	133761764	133762071	+	13	TTS (NM_001134398)	-21962	SARDH	1757	NM_007101	sarcosine dehydrogenase	protein-coding
WM-1..fq_peak_1801	chr9	122099336	122099535	+	13	Intergenic	-5829	TTLL11	158135	NM_194252	tubulin tyrosine ligase-like family, member 11	protein-coding
WM-1..fq_peak_1878	chr9	138050308	138050507	+	13	intron (NM_001243812, intron 24 of 45)	-5336	LOC101928786	101928786	NR_121582	uncharacterized LOC101928786	ncRNA
WM-1..fq_peak_1855	chr9	136366139	136366541	+	13	intron (NM_052814, intron 10 of 12)	-2529	DNLZ	728489	NM_001080849	DNL-type zinc finger	protein-coding
WM-1..fq_peak_1839	chr9	131025397	131025596	+	13	intron (NM_006059, intron 1 of 27)	16379	LAMC3	10319	NM_006059	laminin, gamma 3	protein-coding
WM-1..fq_peak_1814	chr9	128217984	128218183	+	13	intron (NM_001005336, intron 1 of 21)	-13700	CIZ1	25792	NM_012127	CDKN1A interacting zinc finger protein 1	protein-coding
WM-1..fq_peak_1905	chrX	119763283	119763482	+	13	Intergenic	4769	SOWAHD	347454	NM_001105576	sosondowah ankyrin repeat domain family member D	protein-coding
WM-1..fq_peak_1900	chrX	53422206	53422548	+	13	promoter-TSS (NM_001267053)	351	SMC1A	8243	NM_006306	structural maintenance of chromosomes 1A	protein-coding
WM-1..fq_peak_1895	chrX	47226286	47226593	+	13	intron (NM_006201, intron 9 of 15)	3421	CDK16	5127	NM_006201	cyclin-dependent kinase 16	protein-coding

## Sheet: File  S2
PeakID (cmd=annotatePeaks.pl ./WM-1..fq_peaks.narrowPeak hg38 -annStats ./WM-1..fq_peaks.narrowPeak.count.txt)	Chr	Start	End	Strand	Peak Score	Annotation	Distance to TSS	Gene Name	Entrez ID	Nearest Refseq	Gene Description	Gene Type
WM-1..fq_peak_443	chr14	20343026	20343466	+	1260	promoter-TSS (NM_005484)	165	RPPH1	85495	NR_002312	ribonuclease P RNA component H1	ncRNA
WM-1..fq_peak_453	chr14	49862464	49862861	+	342	non-coding (NR_027260, exon 1 of 1)	187	RN7SL2	378706	NR_027260	RNA, 7SL, cytoplasmic 2	ncRNA
WM-1..fq_peak_332	chr11	118436183	118436495	+	261	promoter-TSS (NM_005933)	-151	KMT2A	4297	NM_005933	lysine (K)-specific methyltransferase 2A	protein-coding
WM-1..fq_peak_450	chr14	49586586	49586824	+	233	promoter-TSS (NM_001032)	125	RN7SL1	6029	NR_002715	RNA, 7SL, cytoplasmic 1	ncRNA
WM-1..fq_peak_96	chr1	125180117	125180330	+	194	Intergenic	3661111	EMBP1	647121	NR_003955	embigin pseudogene 1	pseudo
WM-1..fq_peak_960	chr19	4968566	4969165	+	181	promoter-TSS (NM_015015)	-248	KDM4B	23030	NM_015015	lysine (K)-specific demethylase 4B	protein-coding
WM-1..fq_peak_1867	chr9	136886202	136886474	+	174	promoter-TSS (NM_021138)	-175	TRAF2	7186	NM_021138	TNF receptor-associated factor 2	protein-coding
WM-1..fq_peak_1327	chr21	8420372	8420590	+	156	Intergenic	-12741	RNA45S5	100861532	NR_046235	RNA, 45S pre-ribosomal 5	rRNA
WM-1..fq_peak_1716	chr8	42052053	42052325	+	145	promoter-TSS (NM_006766)	-202	KAT6A	7994	NM_006766	K(lysine) acetyltransferase 6A	protein-coding
WM-1..fq_peak_12	chr1	1375164	1375446	+	142	promoter-TSS (NM_001127229)	-105	AURKAIP1	54998	NM_017900	aurora kinase A interacting protein 1	protein-coding
WM-1..fq_peak_1827b	chr9	129177698	129178462	+	136	5' UTR (NM_203434, exon 1 of 1)	181	IER5L	389792	NM_203434	immediate early response 5-like	protein-coding
WM-1..fq_peak_1903	chrX	78103899	78104272	+	134	promoter-TSS (NM_000291)	-84	PGK1	5230	NM_000291	phosphoglycerate kinase 1	protein-coding
WM-1..fq_peak_923	chr19	2739888	2740333	+	118	promoter-TSS (NM_144564)	-34	SLC39A3	29985	NM_144564	solute carrier family 39 (zinc transporter), member 3	protein-coding
WM-1..fq_peak_1756	chr8	144103561	144103929	+	108	promoter-TSS (NM_032272)	490	SHARPIN	81858	NM_030974	SHANK-associated RH domain interactor	protein-coding
WM-1..fq_peak_236	chr11	535583	535792	+	106	promoter-TSS (NM_005343)	-137	HRAS	3265	NM_005343	Harvey rat sarcoma viral oncogene homolog	protein-coding
WM-1..fq_peak_1572	chr6	13615381	13615707	+	106	TTS (NM_001242827)	217	NOL7	51406	NM_016167	nucleolar protein 7, 27kDa	protein-coding
WM-1..fq_peak_911	chr19	2269317	2269595	+	106	promoter-TSS (NM_004152)	-30	OAZ1	4946	NM_004152	ornithine decarboxylase antizyme 1	protein-coding
WM-1..fq_peak_1166	chr2	10122348	10123108	+	106	promoter-TSS (NM_001034)	-8	RRM2	6241	NM_001034	ribonucleotide reductase M2	protein-coding
WM-1..fq_peak_19	chr1	1693055	1693306	+	106	promoter-TSS (NM_001110781)	-376	SLC35E2B	728661	NM_001110781	solute carrier family 35, member E2B	protein-coding
WM-1..fq_peak_249	chr11	9460573	9461300	+	106	promoter-TSS (NR_036539)	-29	ZNF143	7702	NM_003442	zinc finger protein 143	protein-coding
WM-1..fq_peak_104	chr1	151282043	151282322	+	105	promoter-TSS (NM_020832)	-133	ZNF687	57592	NM_020832	zinc finger protein 687	protein-coding
WM-1..fq_peak_1215	chr2	96208772	96209111	+	104	promoter-TSS (NM_020151)	-106	STARD7	56910	NM_020151	StAR-related lipid transfer (START) domain containing 7	protein-coding
WM-1..fq_peak_520	chr16	589715	590086	+	103	promoter-TSS (NM_001172666)	-177	RAB40C	57799	NM_021168	RAB40C, member RAS oncogene family	protein-coding
WM-1..fq_peak_1361	chr22	38505529	38505882	+	101	intron (NM_006386, intron 1 of 12)	635	DDX17	10521	NM_006386	DEAD (Asp-Glu-Ala-Asp) box helicase 17	protein-coding
WM-1..fq_peak_129	chr1	156500634	156501092	+	101	promoter-TSS (NM_005920)	-21	MEF2D	4209	NM_005920	myocyte enhancer factor 2D	protein-coding
WM-1..fq_peak_962	chr19	5622747	5623064	+	101	promoter-TSS (NR_037699)	22	SAFB2	9667	NM_014649	scaffold attachment factor B2	protein-coding
WM-1..fq_peak_1128b	chr19	49085217	49085820	+	99	5' UTR (NM_001301069, exon 1 of 10)	378	SNRNP70	6625	NM_003089	small nuclear ribonucleoprotein 70kDa (U1)	protein-coding
WM-1..fq_peak_322	chr11	72752332	72752580	+	95	promoter-TSS (NM_001040118)	-67	ARAP1	116985	NM_015242	ArfGAP with RhoGAP domain, ankyrin repeat and PH domain 1	protein-coding
WM-1..fq_peak_1562	chr5	179698776	179699020	+	95	promoter-TSS (NM_001746)	-31	CANX	821	NM_001746	calnexin	protein-coding
WM-1..fq_peak_712	chr17	36196454	36196678	+	95	intron (NM_021006, intron 1 of 2).4	182	CCL3L3	414062	NM_001001437	chemokine (C-C motif) ligand 3-like 3	protein-coding
WM-1..fq_peak_1578	chr6	26204657	26204934	+	95	exon (NM_003545, exon 1 of 1)	150	HIST1H4E	8367	NM_003545	histone cluster 1, H4e	protein-coding
WM-1..fq_peak_33	chr1	10210194	10210611	+	95	promoter-TSS (NM_015074)	-304	KIF1B	23095	NM_015074	kinesin family member 1B	protein-coding
WM-1..fq_peak_1451	chr3	195442993	195443347	+	94	promoter-TSS (NM_012287)	-82	ACAP2	23527	NM_012287	ArfGAP with coiled-coil, ankyrin repeat and PH domains 2	protein-coding
WM-1..fq_peak_886a	chr19	1383349	1384046	+	94	promoter-TSS (NM_024407)	-187	NDUFS7	374291	NM_024407	NADH dehydrogenase (ubiquinone) Fe-S protein 7, 20kDa (NADH-coenzyme Q reductase)	protein-coding
WM-1..fq_peak_20	chr1	1891014	1891274	+	93	promoter-TSS (NM_001282539)	-27	GNB1	2782	NM_002074	guanine nucleotide binding protein (G protein), beta polypeptide 1	protein-coding
WM-1..fq_peak_743	chr17	44210439	44210727	+	93	intron (NM_001076683, intron 12 of 19)	-2744	MIR6782	102465469	NR_106840	microRNA 6782	ncRNA
WM-1..fq_peak_1134	chr19	49766686	49767055	+	92	promoter-TSS (NM_014203)	-53	AP2A1	160	NM_014203	adaptor-related protein complex 2, alpha 1 subunit	protein-coding
WM-1..fq_peak_1656	chr7	73522147	73522519	+	92	promoter-TSS (NM_032408)	-48	BAZ1B	9031	NM_023005	bromodomain adjacent to zinc finger domain, 1B	protein-coding
WM-1..fq_peak_298	chr11	66282424	66282689	+	91	intron (NR_073078, intron 2 of 5)	4355	CNIH2	254263	NM_182553	cornichon family AMPA receptor auxiliary protein 2	protein-coding
WM-1..fq_peak_954	chr19	4472049	4472304	+	91	promoter-TSS (NM_032631)	-20	HDGFRP2	84717	NM_032631	hepatoma-derived growth factor-related protein 2	protein-coding
WM-1..fq_peak_1630	chr7	1570006	1570273	+	91	promoter-TSS (NR_027329)	66	PSMG3-AS1	114796	NR_021487	PSMG3 antisense RNA 1 (head to head)	ncRNA
WM-1..fq_peak_1836	chr9	129885775	129886036	+	89	Intergenic	16300	MIR6855	102466750	NR_106914	microRNA 6855	ncRNA
WM-1..fq_peak_786	chr17	75784732	75784987	+	89	promoter-TSS (NR_038131)	20	UNK	85451	NM_001080419	unkempt family zinc finger	protein-coding
WM-1..fq_peak_1264b	chr2	241315677	241316284	+	88	promoter-TSS (NM_005336)	119	43710	4735	NM_004404	septin 2	protein-coding
WM-1..fq_peak_1890	chrX	40105038	40105314	+	85	intron (NM_001123384, intron 1 of 13)	-7710	BCOR	54880	NM_017745	BCL6 corepressor	protein-coding
WM-1..fq_peak_1917	chrX	154379119	154379450	+	85	promoter-TSS (NM_000117)	47	EMD	2010	NM_000117	emerin	protein-coding
WM-1..fq_peak_1106	chr19	47226109	47226467	+	85	promoter-TSS (NR_036158)	-654	MIR3190	100422899	NR_036158	microRNA 3190	ncRNA
WM-1..fq_peak_1045b	chr19	19063530	19064088	+	85	promoter-TSS (NM_178526)	-185	SLC25A42	284439	NM_178526	solute carrier family 25, member 42	protein-coding
WM-1..fq_peak_1426	chr3	100492447	100492668	+	85	promoter-TSS (NM_018004)	-62	TMEM45A	55076	NM_018004	transmembrane protein 45A	protein-coding
WM-1..fq_peak_52	chr1	25430720	25430930	+	85	promoter-TSS (NM_001282564)	-33	TMEM57	55219	NM_018202	transmembrane protein 57	protein-coding
WM-1..fq_peak_555	chr16	3400903	3401233	+	85	promoter-TSS (NM_001284528)	-3	ZSCAN32	54925	NM_017810	zinc finger and SCAN domain containing 32	protein-coding
WM-1..fq_peak_1054	chr19	33373458	33373721	+	82	promoter-TSS (NM_001252296)	-80	CEBPG	1054	NM_001806	CCAAT/enhancer binding protein (C/EBP), gamma	protein-coding
WM-1..fq_peak_1258	chr2	238288663	238288929	+	82	promoter-TSS (NM_022817)	-230	PER2	8864	NM_003894	period circadian clock 2	protein-coding
WM-1..fq_peak_1071	chr19	40778028	40778280	+	82	promoter-TSS (NM_016154)	-65	RAB4B	53916	NM_016154	RAB4B, member RAS oncogene family	protein-coding
WM-1..fq_peak_1062	chr19	38647475	38647871	+	81	promoter-TSS (NM_004924)	46	ACTN4	81	NM_004924	actinin, alpha 4	protein-coding
WM-1..fq_peak_1460a	chr4	674529	675229	+	81	promoter-TSS (NM_007100)	-541	ATP5I	521	NM_007100	ATP synthase, H+ transporting, mitochondrial Fo complex, subunit E	protein-coding
WM-1..fq_peak_617	chr16	85554807	85555061	+	81	Intergenic	-56489	GSE1	23199	NM_014615	Gse1 coiled-coil protein	protein-coding
WM-1..fq_peak_1664b	chr7	75738867	75739387	+	81	promoter-TSS (NM_001243198)	-155	HIP1	3092	NM_005338	huntingtin interacting protein 1	protein-coding
WM-1..fq_peak_374	chr12	53452540	53452802	+	81	intron (NM_001128911, intron 1 of 14)	569	PCBP2	5094	NM_005016	poly(rC) binding protein 2	protein-coding
WM-1..fq_peak_876	chr19	1155120	1155389	+	81	intron (NM_014963, intron 1 of 31)	19029	SBNO2	22904	NM_014963	strawberry notch homolog 2 (Drosophila)	protein-coding
WM-1..fq_peak_1821	chr9	128656511	128656773	+	81	exon (NM_052844, exon 1 of 9)	208	WDR34	89891	NM_052844	WD repeat domain 34	protein-coding
WM-1..fq_peak_109	chr1	153783507	153783897	+	80	Intergenic	8410	SLC27A3	11000	NM_024330	solute carrier family 27 (fatty acid transporter), member 3	protein-coding
WM-1..fq_peak_635	chr16	89560354	89560875	+	79	promoter-TSS (NR_002450)	-43	RPL13	6137	NM_000977	ribosomal protein L13	protein-coding
WM-1..fq_peak_1690	chr7	141551347	141551604	+	78	intron (NM_018238, intron 1 of 15)	197	AGK	55750	NM_018238	acylglycerol kinase	protein-coding
WM-1..fq_peak_1002b	chr19	12789687	12790197	+	78	Intergenic	-1554	JUNB	3726	NM_002229	jun B proto-oncogene	protein-coding
WM-1..fq_peak_1651	chr7	44796523	44796743	+	78	promoter-TSS (NM_001300981)	-3	PPIA	5478	NM_021130	peptidylprolyl isomerase A (cyclophilin A)	protein-coding
WM-1..fq_peak_496	chr15	64460358	64460706	+	77	Intergenic	-38888	ZNF609	23060	NM_015042	zinc finger protein 609	protein-coding
WM-1..fq_peak_271	chr11	61967426	61967740	+	76	promoter-TSS (NM_002032)	77	FTH1	2495	NM_002032	ferritin, heavy polypeptide 1	protein-coding
WM-1..fq_peak_1093	chr19	45770424	45771048	+	76	intron (NM_001288766, intron 12 of 12)	-1497	SIX5	147912	NM_175875	SIX homeobox 5	protein-coding
WM-1..fq_peak_925	chr19	2785263	2785565	+	76	promoter-TSS (NM_003249)	-94	THOP1	7064	NM_003249	thimet oligopeptidase 1	protein-coding
WM-1..fq_peak_1556	chr5	177006623	177006857	+	76	promoter-TSS (NM_016290)	39	UIMC1	51720	NM_016290	ubiquitin interaction motif containing 1	protein-coding
WM-1..fq_peak_796	chr17	80036567	80036786	+	75	promoter-TSS (NM_019020)	44	CCDC40	55036	NM_017950	coiled-coil domain containing 40	protein-coding
WM-1..fq_peak_979	chr19	8444733	8445235	+	75	promoter-TSS (NM_005968)	65	HNRNPM	4670	NM_005968	heterogeneous nuclear ribonucleoprotein M	protein-coding
WM-1..fq_peak_1212	chr2	87415185	87415411	+	75	Intergenic	-40157	LINC00152	112597	NM_052871	long intergenic non-protein coding RNA 152	ncRNA
WM-1..fq_peak_1122	chr19	48714341	48714695	+	75	exon (NM_182574, exon 5 of 8)	2439	MAMSTR	284358	NM_182574	MEF2 activating motif and SAP domain containing transcriptional regulator	protein-coding
WM-1..fq_peak_513	chr16	138619	138904	+	75	promoter-TSS (NM_001243247)	-63	NPRL3	8131	NM_012075	nitrogen permease regulator-like 3 (S. cerevisiae)	protein-coding
WM-1..fq_peak_704	chr17	36182913	36183441	+	75	Intergenic	-6553	TBC1D3B	414059	NM_001001417	TBC1 domain family, member 3B	protein-coding
WM-1..fq_peak_117	chr1	154974514	154974757	+	74	promoter-TSS (NM_001826)	-7	CKS1B	1163	NM_001826	CDC28 protein kinase regulatory subunit 1B	protein-coding
WM-1..fq_peak_1761	chr8	144409147	144409627	+	74	promoter-TSS (NM_013291)	-38	CPSF1	29894	NM_013291	cleavage and polyadenylation specific factor 1, 160kDa	protein-coding
WM-1..fq_peak_1127	chr19	48993329	48993558	+	74	promoter-TSS (NR_027763)	-90	GYS1	2997	NM_002103	glycogen synthase 1 (muscle)	protein-coding
WM-1..fq_peak_13	chr1	1399274	1399614	+	74	promoter-TSS (NM_030937)	-86	LOC148413	148413	NR_015434	uncharacterized LOC148413	ncRNA
WM-1..fq_peak_1627	chr7	1138224	1138481	+	73	promoter-TSS (NM_032350)	-95	C7orf50	84310	NM_032350	chromosome 7 open reading frame 50	protein-coding
WM-1..fq_peak_1605	chr6	43576012	43576309	+	73	promoter-TSS (NM_020750)	19	POLH	5429	NM_006502	polymerase (DNA directed), eta	protein-coding
WM-1..fq_peak_495	chr15	64162956	64163192	+	73	promoter-TSS (NM_000942)	81	PPIB	5479	NM_000942	peptidylprolyl isomerase B (cyclophilin B)	protein-coding
WM-1..fq_peak_315	chr11	67508089	67508417	+	72	promoter-TSS (NR_073484)	-66	CDK2AP2	10263	NM_005851	cyclin-dependent kinase 2 associated protein 2	protein-coding
WM-1..fq_peak_1415	chr3	49803109	49803340	+	72	promoter-TSS (NM_203370)	-30	FAM212A	389119	NM_203370	family with sequence similarity 212, member A	protein-coding
WM-1..fq_peak_131	chr1	156751827	156752026	+	72	promoter-TSS (NM_004494)	-175	HDGF	3068	NM_004494	hepatoma-derived growth factor	protein-coding
WM-1..fq_peak_1406	chr3	48685545	48685952	+	72	exon (NM_184231, exon 1 of 13)	185	NCKIPSD	51517	NM_016453	NCK interacting protein with SH3 domain	protein-coding
WM-1..fq_peak_1419	chr3	51538560	51538823	+	72	Intergenic	-2889	RAD54L2	23132	NM_015106	RAD54-like 2 (S. cerevisiae)	protein-coding
WM-1..fq_peak_1243	chr2	215219076	215219303	+	71	Intergenic	-80761	ABCA12	26154	NM_015657	ATP-binding cassette, sub-family A (ABC1), member 12	protein-coding
WM-1..fq_peak_1385	chr22	50628265	50628480	+	71	promoter-TSS (NM_001085427)	-199	ARSA	410	NM_000487	arylsulfatase A	protein-coding
WM-1..fq_peak_171	chr10	15370435	15370688	+	71	intron (NM_001010924, intron 1 of 7)	498	FAM171A1	221061	NM_001010924	family with sequence similarity 171, member A1	protein-coding
WM-1..fq_peak_857	chr19	797142	797761	+	70	promoter-TSS (NM_031991)	59	PTBP1	5725	NM_002819	polypyrimidine tract binding protein 1	protein-coding
WM-1..fq_peak_826	chr17	82931179	82931451	+	69	intron (NM_005993, intron 33 of 38)	-91260	ZNF750	79755	NM_024702	zinc finger protein 750	protein-coding
WM-1..fq_peak_1268a	chr2	241686680	241687336	+	68	promoter-TSS (NM_001165031)	-40	DTYMK	1841	NM_012145	deoxythymidylate kinase (thymidylate kinase)	protein-coding
WM-1..fq_peak_476	chr14	103333879	103334172	+	68	promoter-TSS (NM_183004)	23	EIF5	1983	NM_001969	eukaryotic translation initiation factor 5	protein-coding
WM-1..fq_peak_121	chr1	155244653	155244910	+	68	promoter-TSS (NM_001171811)	81	GBA	2629	NM_000157	glucosidase, beta, acid	protein-coding
WM-1..fq_peak_447	chr14	31207526	31207918	+	68	promoter-TSS (NM_015382)	-199	HECTD1	25831	NM_015382	HECT domain containing E3 ubiquitin protein ligase 1	protein-coding
WM-1..fq_peak_580	chr16	30698017	30698295	+	68	promoter-TSS (NM_006662)	333	LOC730183	730183	NM_001256932	uncharacterized LOC730183	protein-coding
WM-1..fq_peak_1482	chr4	2262120	2262672	+	68	promoter-TSS (NM_006454)	-384	MXD4	10608	NM_006454	MAX dimerization protein 4	protein-coding
WM-1..fq_peak_511b	chr16	53393	53980	+	68	promoter-TSS (NM_016310)	-54	POLR3K	51728	NM_016310	polymerase (RNA) III (DNA directed) polypeptide K, 12.3 kDa	protein-coding
WM-1..fq_peak_7	chr1	1231980	1232186	+	68	promoter-TSS (NM_016547)	-16	SDF4	51150	NM_016176	stromal cell derived factor 4	protein-coding
WM-1..fq_peak_220	chr10	102503777	102504009	+	68	promoter-TSS (NM_001178133)	-69	SUFU	51684	NM_016169	suppressor of fused homolog (Drosophila)	protein-coding
WM-1..fq_peak_1569	chr6	3157474	3157734	+	68	promoter-TSS (NM_001069)	-55	TUBB2A	7280	NM_001069	tubulin, beta 2A class IIa	protein-coding
WM-1..fq_peak_1696	chr7	158856364	158856615	+	68	promoter-TSS (NM_018051)	-89	WDR60	55112	NM_018051	WD repeat domain 60	protein-coding
WM-1..fq_peak_265	chr11	47176849	47177131	+	66	TTS (NM_001184974)	135	ARFGAP2	84364	NM_032389	ADP-ribosylation factor GTPase activating protein 2	protein-coding
WM-1..fq_peak_1805	chr9	125241390	125241685	+	66	promoter-TSS (NM_005347)	-150	HSPA5	3309	NM_005347	heat shock 70kDa protein 5 (glucose-regulated protein, 78kDa)	protein-coding
WM-1..fq_peak_583	chr16	34584653	34584852	+	66	Intergenic	-424716	LINC00273	649159	NM_001040069	long intergenic non-protein coding RNA 273	ncRNA
WM-1..fq_peak_1378	chr22	46335559	46335801	+	66	non-coding (NR_104240, exon 1 of 11)	279	TRMU	55687	NM_018006	tRNA 5-methylaminomethyl-2-thiouridylate methyltransferase	protein-coding
WM-1..fq_peak_540	chr16	2340770	2341028	+	65	promoter-TSS (NR_003574)	-23	ABCA17P	650655	NR_003574	ATP-binding cassette, sub-family A (ABC1), member 17, pseudogene	pseudo
WM-1..fq_peak_1238	chr2	189674428	189674636	+	65	Intergenic	-1453	ANKAR	150709	NM_144708	ankyrin and armadillo repeat containing	protein-coding
WM-1..fq_peak_597	chr16	67481276	67481484	+	65	promoter-TSS (NM_004691)	-194	ATP6V0D1	9114	NM_004691	ATPase, H+ transporting, lysosomal 38kDa, V0 subunit d1	protein-coding
WM-1..fq_peak_228	chr10	125152071	125152317	+	65	intron (NM_001290214, intron 1 of 10)	6621	CTBP2	1488	NM_001329	C-terminal binding protein 2	protein-coding
WM-1..fq_peak_764	chr17	49789071	49789327	+	65	intron (NM_001199156, intron 1 of 12)	580	KAT7	11143	NM_007067	K(lysine) acetyltransferase 7	protein-coding
WM-1..fq_peak_1796	chr9	95005095	95005308	+	65	exon (NM_032823, exon 10 of 15)	-60149	MIR6081	102466518	NR_106729	microRNA 6081	ncRNA
WM-1..fq_peak_281	chr11	63986309	63986537	+	65	non-coding (NR_003089, exon 1 of 6)	570	OTUB1	55611	NM_017670	OTU deubiquitinase, ubiquitin aldehyde binding 1	protein-coding
WM-1..fq_peak_589	chr16	57300483	57300727	+	65	Intergenic	-15933	PLLP	51090	NM_015993	plasmolipin	protein-coding
WM-1..fq_peak_1485	chr4	2536328	2536540	+	65	Intergenic	66981	RNF4	6047	NM_002938	ring finger protein 4	protein-coding
WM-1..fq_peak_398	chr12	120291683	120292017	+	65	promoter-TSS (NR_003137)	53	RNU4-2	26834	NR_003137	RNA, U4 small nuclear 2	snRNA
WM-1..fq_peak_993a	chr19	10960526	10961452	+	65	promoter-TSS (NM_003072)	67	SMARCA4	6597	NM_003072	SWI/SNF related, matrix associated, actin dependent regulator of chromatin, subfamily a, member 4	protein-coding
WM-1..fq_peak_517	chr16	381294	381728	+	65	promoter-TSS (NR_024453)	439	TMEM8A	58986	NM_021259	transmembrane protein 8A	protein-coding
WM-1..fq_peak_525	chr16	1193291	1193494	+	65	intron (NM_001005407, intron 2 of 33)	31862	TPSG1	25823	NM_012467	tryptase gamma 1	protein-coding
WM-1..fq_peak_536	chr16	2159505	2159827	+	65	intron (NM_032271, intron 1 of 20)	3868	TRAF7	84231	NM_032271	TNF receptor-associated factor 7, E3 ubiquitin protein ligase	protein-coding
WM-1..fq_peak_1891	chrX	41084978	41085328	+	65	promoter-TSS (NM_001039591)	-482	USP9X	8239	NM_004652	ubiquitin specific peptidase 9, X-linked	protein-coding
WM-1..fq_peak_951	chr19	4246860	4247085	+	64	promoter-TSS (NM_018074)	-142	CCDC94	55702	NM_018074	coiled-coil domain containing 94	protein-coding
WM-1..fq_peak_908	chr19	2163719	2164045	+	64	promoter-TSS (NM_032482)	-267	DOT1L	84444	NM_032482	DOT1-like histone H3K79 methyltransferase	protein-coding
WM-1..fq_peak_1532	chr5	38556005	38556332	+	64	promoter-TSS (NR_103554)	478	LIFR	3977	NM_002310	leukemia inhibitory factor receptor alpha	protein-coding
WM-1..fq_peak_240	chr11	842386	842701	+	64	promoter-TSS (NM_021128)	-14	POLR2L	5441	NM_021128	polymerase (RNA) II (DNA directed) polypeptide L, 7.6kDa	protein-coding
WM-1..fq_peak_1145	chr19	55339553	55339834	+	64	promoter-TSS (NM_032701)	-160	SUV420H2	84787	NM_032701	suppressor of variegation 4-20 homolog 2 (Drosophila)	protein-coding
WM-1..fq_peak_790	chr17	76264999	76265228	+	64	promoter-TSS (NM_182565)	-92	UBALD2	283991	NM_182565	UBA-like domain containing 2	protein-coding
WM-1..fq_peak_781	chr17	73311906	73312333	+	63	promoter-TSS (NM_012121)	-115	CDC42EP4	23580	NM_012121	CDC42 effector protein (Rho GTPase binding) 4	protein-coding
WM-1..fq_peak_1173	chr2	26970545	26970813	+	63	promoter-TSS (NM_012326)	22	MAPRE3	22924	NM_012326	microtubule-associated protein, RP/EB family, member 3	protein-coding
WM-1..fq_peak_1750	chr8	143939506	143939705	+	63	promoter-TSS (NM_201384)	-15	PLEC	5339	NM_000445	plectin	protein-coding
WM-1..fq_peak_675	chr17	7572562	7572788	+	62	promoter-TSS (NM_001204510)	-31	EIF4A1	1973	NM_001416	eukaryotic translation initiation factor 4A1	protein-coding
WM-1..fq_peak_1414	chr3	49786567	49786787	+	62	promoter-TSS (NM_153273)	-137	IP6K1	9807	NM_153273	inositol hexakisphosphate kinase 1	protein-coding
WM-1..fq_peak_37	chr1	11806039	11806265	+	62	promoter-TSS (NM_005957)	-49	MTHFR	4524	NM_005957	methylenetetrahydrofolate reductase (NAD(P)H)	protein-coding
WM-1..fq_peak_806	chr17	81666458	81666832	+	62	promoter-TSS (NM_199287)	-57	OXLD1	339229	NM_001039842	oxidoreductase-like domain containing 1	protein-coding
WM-1..fq_peak_566	chr16	4802707	4803122	+	62	promoter-TSS (NR_046480)	36	ROGDI	79641	NM_024589	rogdi homolog (Drosophila)	protein-coding
WM-1..fq_peak_416	chr12	123383784	123384190	+	62	promoter-TSS (NM_020382)	-170	SETD8	387893	NM_020382	SET domain containing (lysine methyltransferase) 8	protein-coding
WM-1..fq_peak_1616	chr6	122789315	122789556	+	62	exon (NM_006714, exon 1 of 8)	386	SMPDL3A	10924	NM_006714	sphingomyelin phosphodiesterase, acid-like 3A	protein-coding
WM-1..fq_peak_1536	chr5	66144094	66144344	+	62	promoter-TSS (NM_139168)	1	SREK1	140890	NM_139168	splicing regulatory glutamine/lysine-rich protein 1	protein-coding
WM-1..fq_peak_285	chr11	64185809	64186124	+	62	promoter-TSS (NM_006819)	-149	STIP1	10963	NM_006819	stress-induced phosphoprotein 1	protein-coding
WM-1..fq_peak_846	chr18	63422422	63422678	+	62	promoter-TSS (NM_004869)	-31	VPS4B	9525	NM_004869	vacuolar protein sorting 4 homolog B (S. cerevisiae)	protein-coding
WM-1..fq_peak_869	chr19	1039891	1040160	+	61	promoter-TSS (NM_019112)	-78	ABCA7	10347	NM_019112	ATP-binding cassette, sub-family A (ABC1), member 7	protein-coding
WM-1..fq_peak_1125	chr19	48954624	48954963	+	61	promoter-TSS (NM_138764)	-67	BAX	581	NM_004324	BCL2-associated X protein	protein-coding
WM-1..fq_peak_594b	chr16	66751472	66751927	+	61	promoter-TSS (NM_001286157)	-77	DYNC1LI2	1783	NM_006141	dynein, cytoplasmic 1, light intermediate chain 2	protein-coding
WM-1..fq_peak_148	chr1	206612297	206612664	+	61	promoter-TSS (NM_006893)	71	EIF2D	1939	NM_006893	eukaryotic translation initiation factor 2D	protein-coding
WM-1..fq_peak_1496	chr4	39697689	39698192	+	61	promoter-TSS (NM_005339)	-104	UBE2K	3093	NM_005339	ubiquitin-conjugating enzyme E2K	protein-coding
WM-1..fq_peak_1718	chr8	42391485	42391957	+	61	promoter-TSS (NM_005662)	-40	VDAC3	7419	NM_005662	voltage-dependent anion channel 3	protein-coding
WM-1..fq_peak_195	chr10	75235928	75236190	+	60	promoter-TSS (NM_144589)	-47	COMTD1	118881	NM_144589	catechol-O-methyltransferase domain containing 1	protein-coding
WM-1..fq_peak_614	chr16	84618006	84618278	+	60	promoter-TSS (NM_021149)	-46	COTL1	23406	NM_021149	coactosin-like F-actin binding protein 1	protein-coding
WM-1..fq_peak_1076b	chr19	42268748	42269302	+	60	Intergenic	-13861	ERF	2077	NM_006494	Ets2 repressor factor	protein-coding
WM-1..fq_peak_49	chr1	24642970	24643385	+	60	promoter-TSS (NM_005839)	74	SRRM1	10250	NM_005839	serine/arginine repetitive matrix 1	protein-coding
WM-1..fq_peak_771	chr17	50866254	50866463	+	60	promoter-TSS (NM_005749)	-4	TOB1	10140	NM_005749	transducer of ERBB2, 1	protein-coding
WM-1..fq_peak_1870	chr9	137200877	137201165	+	60	promoter-TSS (NM_001128228)	-310	TPRN	286262	NM_173691	taperin	protein-coding
WM-1..fq_peak_412	chr12	122980648	122980854	+	59	TTS (NM_024623)	691	ARL6IP4	51329	NM_016638	ADP-ribosylation factor-like 6 interacting protein 4	protein-coding
WM-1..fq_peak_1673	chr7	99374542	99374833	+	59	promoter-TSS (NM_005720)	12	ARPC1B	10095	NM_005720	actin related protein 2/3 complex, subunit 1B, 41kDa	protein-coding
WM-1..fq_peak_544	chr16	2513867	2514135	+	59	5' UTR (NM_001694, exon 1 of 3)	131	ATP6V0C	527	NM_001694	ATPase, H+ transporting, lysosomal 16kDa, V0 subunit c	protein-coding
WM-1..fq_peak_1006	chr19	13002494	13002937	+	59	intron (NM_002501, intron 1 of 9)	6945	NFIX	4784	NM_002501	nuclear factor I/X (CCAAT-binding transcription factor)	protein-coding
WM-1..fq_peak_1580a	chr6	30721343	30721753	+	59	promoter-TSS (NM_001293215).4	-1	TUBB	203068	NM_178014	tubulin, beta class I	protein-coding
WM-1..fq_peak_1669	chr7	77696233	77696525	+	58	promoter-TSS (NM_198467)	-47	RSBN1L	222194	NM_198467	round spermatid basic protein 1-like	protein-coding
WM-1..fq_peak_1747	chr8	143815658	143815999	+	58	promoter-TSS (NM_015356).2	-449	SCRIB	23513	NM_015356	scribbled planar cell polarity protein	protein-coding
WM-1..fq_peak_593	chr16	66604608	66604924	+	57	promoter-TSS (NR_037619)	35	CMTM3	123920	NM_144601	CKLF-like MARVEL transmembrane domain containing 3	protein-coding
WM-1..fq_peak_1063	chr19	38849815	38850257	+	57	promoter-TSS (NM_001533)	-59	HNRNPL	3191	NM_001533	heterogeneous nuclear ribonucleoprotein L	protein-coding
WM-1..fq_peak_158	chr1	227794075	227794276	+	57	Intergenic	-21542	PRSS38	339501	NM_183062	protease, serine, 38	protein-coding
WM-1..fq_peak_1571	chr6	3751827	3752064	+	57	promoter-TSS (NM_183373)	67	PXDC1	221749	NM_183373	PX domain containing 1	protein-coding
WM-1..fq_peak_966	chr19	6110452	6110732	+	57	promoter-TSS (NM_000635)	61	RFX2	5990	NM_000635	regulatory factor X, 2 (influences HLA class II expression)	protein-coding
WM-1..fq_peak_779	chr17	68247739	68248325	+	55	promoter-TSS (NM_001289056)	28	AMZ2	51321	NM_016627	archaelysin family metallopeptidase 2	protein-coding
WM-1..fq_peak_273	chr11	62621753	62621957	+	55	intron (NM_001288721, intron 1 of 5)	320	B3GAT3	26229	NM_012200	beta-1,3-glucuronyltransferase 3	protein-coding
WM-1..fq_peak_1786	chr9	36190863	36191101	+	55	5' UTR (NM_001076677, exon 1 of 6)	126	CLTA	1211	NM_001833	clathrin, light chain A	protein-coding
WM-1..fq_peak_1323	chr20	63894837	63895144	+	55	promoter-TSS (NM_025219)	-112	DNAJC5	80331	NM_025219	DnaJ (Hsp40) homolog, subfamily C, member 5	protein-coding
WM-1..fq_peak_797	chr17	80101378	80101627	+	55	promoter-TSS (NM_001079803)	-54	GAA	2548	NM_000152	glucosidase, alpha; acid	protein-coding
WM-1..fq_peak_1604	chr6	43509967	43510535	+	55	promoter-TSS (NM_001271882)	92	LRRC73	221424	NM_001012974	leucine rich repeat containing 73	protein-coding
WM-1..fq_peak_1289	chr20	32819902	32820230	+	55	intron (NM_012325, intron 1 of 6)	173	MAPRE1	22919	NM_012325	microtubule-associated protein, RP/EB family, member 1	protein-coding
WM-1..fq_peak_192	chr10	73811405	73811912	+	55	TTS (NM_001204492)	173	NDST2	8509	NM_003635	N-deacetylase/N-sulfotransferase (heparan glucosaminyl) 2	protein-coding
WM-1..fq_peak_1403	chr3	48301437	48301856	+	55	promoter-TSS (NM_005793)	-288	NME6	10201	NM_005793	NME/NM23 nucleoside diphosphate kinase 6	protein-coding
WM-1..fq_peak_276	chr11	62805423	62805632	+	55	promoter-TSS (NM_006362)	-35	NXF1	10482	NM_006362	nuclear RNA export factor 1	protein-coding
WM-1..fq_peak_1436	chr3	129121340	129121618	+	55	exon (NM_001204886, exon 2 of 4)	325	RAB43	339122	NM_198490	RAB43, member RAS oncogene family	protein-coding
WM-1..fq_peak_1241	chr2	203534876	203535340	+	55	intron (NM_213589, intron 1 of 13)	227	RAPH1	65059	NM_025252	Ras association (RalGDS/AF-6) and pleckstrin homology domains 1	protein-coding
WM-1..fq_peak_1201	chr2	73071222	73071460	+	55	intron (NM_144579, intron 1 of 13)	495	SFXN5	94097	NM_144579	sideroflexin 5	protein-coding
WM-1..fq_peak_272	chr11	62546642	62546938	+	54	promoter-TSS (NM_001620)	70	AHNAK	79026	NM_001620	AHNAK nucleoprotein	protein-coding
WM-1..fq_peak_1799	chr9	114397933	114398132	+	54	Intergenic	-3627	AKNA	80709	NM_030767	AT-hook transcription factor	protein-coding
WM-1..fq_peak_1390	chr3	15206027	15206328	+	54	promoter-TSS (NR_027927)	-49	CAPN7	23473	NM_014296	calpain 7	protein-coding
WM-1..fq_peak_1398	chr3	47824827	47825062	+	54	intron (NM_014966, intron 5 of 22)	22035	DHX30	22907	NM_014966	DEAH (Asp-Glu-Ala-His) box helicase 30	protein-coding
WM-1..fq_peak_827	chr17	83153865	83154068	+	54	Intergenic	-72931	FLJ43681	388574	NR_029406	ribosomal protein L23a pseudogene	pseudo
WM-1..fq_peak_1459	chr3	197749664	197749940	+	54	promoter-TSS (NM_032288)	49	FYTTD1	84248	NM_032288	forty-two-three domain containing 1	protein-coding
WM-1..fq_peak_627	chr16	88743848	88744127	+	54	non-coding (NR_120387, exon 2 of 3)	1220	LOC339059	339059	NR_120387	uncharacterized LOC339059	ncRNA
WM-1..fq_peak_688	chr17	21284551	21284933	+	54	promoter-TSS (NM_145109)	86	MAP2K3	5606	NM_002756	mitogen-activated protein kinase kinase 3	protein-coding
WM-1..fq_peak_1545a	chr5	139293568	139294105	+	54	promoter-TSS (NM_001194955)	86	MATR3	9782	NM_018834	matrin 3	protein-coding
WM-1..fq_peak_449	chr14	35403945	35404431	+	54	intron (NM_020529, intron 1 of 5)	566	NFKBIA	4792	NM_020529	nuclear factor of kappa light polypeptide gene enhancer in B-cells inhibitor, alpha	protein-coding
WM-1..fq_peak_1325	chr20	64099459	64099678	+	54	3' UTR (NM_182647, exon 5 of 5)	7263	NPBWR2	2832	NM_005286	neuropeptides B/W receptor 2	protein-coding
WM-1..fq_peak_834	chr18	9475290	9475708	+	54	promoter-TSS (NM_006788)	-33	RALBP1	10928	NM_006788	ralA binding protein 1	protein-coding
WM-1..fq_peak_1260	chr2	240566604	240566815	+	54	Intergenic	-1878	RNPEPL1	57140	NM_018226	arginyl aminopeptidase (aminopeptidase B)-like 1	protein-coding
WM-1..fq_peak_924	chr19	2783390	2783598	+	54	promoter-TSS (NM_003021)	-138	SGTA	6449	NM_003021	small glutamine-rich tetratricopeptide repeat (TPR)-containing, alpha	protein-coding
WM-1..fq_peak_1547	chr5	139518023	139518232	+	54	Intergenic	-35369	TMEM173	340061	NM_198282	transmembrane protein 173	protein-coding
WM-1..fq_peak_1000	chr19	12294718	12294938	+	54	promoter-TSS (NM_001164276)	71	ZNF44	51710	NM_016264	zinc finger protein 44	protein-coding
WM-1..fq_peak_872	chr19	1104482	1104784	+	53	promoter-TSS (NM_001039848)	-17	GPX4	2879	NM_002085	glutathione peroxidase 4	protein-coding
WM-1..fq_peak_1262	chr2	241272158	241272362	+	53	intron (NM_005336, intron 1 of 27)	571	HDLBP	3069	NM_005336	high density lipoprotein binding protein	protein-coding
WM-1..fq_peak_1416	chr3	49940021	49940559	+	53	intron (NM_001167582, intron 1 of 16)	246	RBM6	10180	NM_005777	RNA binding motif protein 6	protein-coding
WM-1..fq_peak_1359	chr22	37933974	37934204	+	52	intron (NM_033386, intron 13 of 15)	19558	C22orf23	84645	NM_032561	chromosome 22 open reading frame 23	protein-coding
WM-1..fq_peak_1706	chr8	22604561	22604920	+	52	promoter-TSS (NM_021174)	108	CCAR2	57805	NM_021174	cell cycle and apoptosis regulator 2	protein-coding
WM-1..fq_peak_1146	chr19	55461681	55462002	+	52	promoter-TSS (NM_024710)	-159	ISOC2	79763	NM_024710	isochorismatase domain containing 2	protein-coding
WM-1..fq_peak_429	chr13	48233231	48233508	+	52	exon (NM_021999, exon 1 of 6)	231	ITM2B	9445	NM_021999	integral membrane protein 2B	protein-coding
WM-1..fq_peak_1107	chr19	47228226	47228425	+	52	exon (NM_014417, exon 2 of 4)	-1306	MIR3191	100422832	NR_036159	microRNA 3191	ncRNA
WM-1..fq_peak_1665	chr7	75914938	75915383	+	52	promoter-TSS (NR_039795)	-37	MIR4651	100616270	NR_039795	microRNA 4651	ncRNA
WM-1..fq_peak_736	chr17	42536140	42536339	+	52	5' UTR (NM_000263, exon 1 of 6)	306	NAGLU	4669	NM_000263	N-acetylglucosaminidase, alpha	protein-coding
WM-1..fq_peak_369	chr12	52051130	52051461	+	52	promoter-TSS (NM_173157)	-107	NR4A1	3164	NM_002135	nuclear receptor subfamily 4, group A, member 1	protein-coding
WM-1..fq_peak_1517	chr4	145180295	145180513	+	52	promoter-TSS (NM_001102653)	-724	OTUD4	54726	NM_017493	OTU deubiquitinase 4	protein-coding
WM-1..fq_peak_737	chr17	42677076	42677303	+	52	promoter-TSS (NR_073573)	-159	PLEKHH3	79990	NM_024927	pleckstrin homology domain containing, family H (with MyTH4 domain) member 3	protein-coding
WM-1..fq_peak_1447	chr3	184361673	184361882	+	52	promoter-TSS (NM_001278700)	63	POLR2H	5437	NM_006232	polymerase (RNA) II (DNA directed) polypeptide H	protein-coding
WM-1..fq_peak_1407	chr3	49093965	49094183	+	52	promoter-TSS (NM_017730)	-3	QRICH1	54870	NM_017730	glutamine-rich 1	protein-coding
WM-1..fq_peak_1785	chr9	36036900	36037323	+	52	intron (NM_021111, intron 1 of 20)	198	RECK	8434	NM_021111	reversion-inducing-cysteine-rich protein with kazal motifs	protein-coding
WM-1..fq_peak_1220	chr2	101473969	101474367	+	52	intron (NM_001145664, intron 1 of 11)	535	RFX8	731220	NM_207403	RFX family member 8, lacking RFX DNA binding domain	protein-coding
WM-1..fq_peak_1771	chr8	144793187	144793488	+	52	promoter-TSS (NM_033301)	-917	RPL8	6132	NM_000973	ribosomal protein L8	protein-coding
WM-1..fq_peak_1611	chr6	75601797	75602071	+	52	promoter-TSS (NM_001100409)	28	SENP6	26054	NM_015571	SUMO1/sentrin specific peptidase 6	protein-coding
WM-1..fq_peak_30	chr1	9539304	9539536	+	52	promoter-TSS (NM_032315)	-49	SLC25A33	84275	NM_032315	solute carrier family 25 (pyrimidine nucleotide carrier), member 33	protein-coding
WM-1..fq_peak_1278	chr20	4148736	4148937	+	52	promoter-TSS (NM_001270691)	57	SMOX	54498	NM_175839	spermine oxidase	protein-coding
WM-1..fq_peak_623	chr16	88663114	88663420	+	52	promoter-TSS (NM_002461)	-106	SNAI3-AS1	197187	NM_144986	SNAI3 antisense RNA 1	ncRNA
WM-1..fq_peak_1139	chr19	51704222	51704421	+	52	non-coding (NR_024330, exon 7 of 8)	-10865	SPACA6P-AS	102238594	NR_108100	SPACA6P antisense RNA	ncRNA
WM-1..fq_peak_662	chr17	2303879	2304150	+	52	promoter-TSS (NM_017575)	60	SRR	63826	NM_021947	serine racemase	protein-coding
WM-1..fq_peak_725	chr17	40075378	40075700	+	52	intron (NM_199334, intron 2 of 8)	12724	THRA	7067	NM_003250	thyroid hormone receptor, alpha	protein-coding
WM-1..fq_peak_223	chr10	102918015	102918357	+	50	promoter-TSS (NM_199076)	-132	CNNM2	54805	NM_017649	cyclin and CBS domain divalent metal cation transport mediator 2	protein-coding
WM-1..fq_peak_761	chr17	48626587	48626834	+	50	promoter-TSS (NM_024017)	-237	HOXB9	3219	NM_024017	homeobox B9	protein-coding
WM-1..fq_peak_465	chr14	77026210	77026508	+	50	exon (NM_024496, exon 1 of 1)	2340	IRF2BPL	64207	NM_024496	interferon regulatory factor 2 binding protein-like	protein-coding
WM-1..fq_peak_996a	chr19	11197426	11198087	+	50	promoter-TSS (NM_001136191)	-189	KANK2	25959	NM_015493	KN motif and ankyrin repeat domains 2	protein-coding
WM-1..fq_peak_1011b	chr19	13841217	13841870	+	50	Intergenic	-4884	MIR23A	407010	NR_029495	microRNA 23a	ncRNA
WM-1..fq_peak_521	chr16	740907	741171	+	50	promoter-TSS (NM_022493)	-42	NARFL	64428	NM_022493	nuclear prelamin A recognition factor-like	protein-coding
WM-1..fq_peak_1550	chr5	141849626	141849825	+	50	Intergenic	16477	PCDH1	5097	NM_002587	protocadherin 1	protein-coding
WM-1..fq_peak_1396	chr3	47781777	47782091	+	50	promoter-TSS (NM_003074)	-19	SMARCC1	6599	NM_003074	SWI/SNF related, matrix associated, actin dependent regulator of chromatin, subfamily c, member 1	protein-coding
WM-1..fq_peak_1364	chr22	39520897	39521130	+	49	5' UTR (NM_001675, exon 1 of 2)	449	ATF4	468	NM_001675	activating transcription factor 4	protein-coding
WM-1..fq_peak_1733	chr8	102810358	102810591	+	49	Intergenic	53695	AZIN1	51582	NM_015878	antizyme inhibitor 1	protein-coding
WM-1..fq_peak_187b	chr10	72319406	72320069	+	49	Intergenic	35412	DNAJB12	54788	NM_017626	DnaJ (Hsp40) homolog, subfamily B, member 12	protein-coding
WM-1..fq_peak_1645	chr7	24980186	24980451	+	49	promoter-TSS (NM_015550)	-106	OSBPL3	26031	NM_015550	oxysterol binding protein-like 3	protein-coding
WM-1..fq_peak_679	chr17	8152294	8152510	+	49	promoter-TSS (NM_002616)	33	PER1	5187	NM_002616	period circadian clock 1	protein-coding
WM-1..fq_peak_1020	chr19	14117793	14118005	+	49	promoter-TSS (NM_002730)	-152	PRKACA	5566	NM_002730	protein kinase, cAMP-dependent, catalytic, alpha	protein-coding
WM-1..fq_peak_1372	chr22	43089169	43089513	+	49	promoter-TSS (NM_012263)	87	TTLL1	25809	NM_012263	tubulin tyrosine ligase-like family, member 1	protein-coding
WM-1..fq_peak_1040	chr19	18831851	18832330	+	49	5' UTR (NM_002911, exon 1 of 24)	155	UPF1	5976	NM_002911	UPF1 regulator of nonsense transcripts homolog (yeast)	protein-coding
WM-1..fq_peak_1153	chr19	58380814	58381013	+	49	intron (NM_138466, intron 1 of 2)	109	ZNF837	116412	NM_138466	zinc finger protein 837	protein-coding
WM-1..fq_peak_1313a	chr20	62302820	62303291	+	48	intron (NM_007002, intron 1 of 9)	159	ADRM1	11047	NM_007002	adhesion regulating molecule 1	protein-coding
WM-1..fq_peak_1198	chr2	70142107	70142716	+	48	Intergenic	-17095	LOC100133985	100133985	NR_024444	uncharacterized LOC100133985	ncRNA
WM-1..fq_peak_849	chr18	80034209	80034630	+	48	promoter-TSS (NM_001171967)	73	RBFA	79863	NM_024805	ribosome binding factor A (putative)	protein-coding
WM-1..fq_peak_358	chr12	32106594	32106962	+	47	promoter-TSS (NM_001714)	-473	BICD1	636	NM_001714	bicaudal D homolog 1 (Drosophila)	protein-coding
WM-1..fq_peak_410	chr12	122752633	122752832	+	47	promoter-TSS (NM_003677)	-92	DENR	8562	NM_003677	density-regulated protein	protein-coding
WM-1..fq_peak_989b	chr19	10717742	10718255	+	47	promoter-TSS (NM_001190716)	-55	DNM2	1785	NM_004945	dynamin 2	protein-coding
WM-1..fq_peak_754	chr17	47649722	47650028	+	47	promoter-TSS (NM_002265)	37	KPNB1	3837	NM_002265	karyopherin (importin) beta 1	protein-coding
WM-1..fq_peak_1141	chr19	54159833	54160032	+	47	promoter-TSS (NM_024316)	-189	LENG1	79165	NM_024316	leukocyte receptor cluster (LRC) member 1	protein-coding
WM-1..fq_peak_1391	chr3	44861770	44861991	+	47	promoter-TSS (NR_030290)	-8	MIR564	693149	NR_030290	microRNA 564	ncRNA
WM-1..fq_peak_1700	chr8	22141718	22141943	+	47	5' UTR (NM_025232, exon 1 of 8)	105	REEP4	80346	NM_025232	receptor accessory protein 4	protein-coding
WM-1..fq_peak_403	chr12	121399795	121400230	+	47	promoter-TSS (NM_194271)	-71	RNF34	80196	NM_025126	ring finger protein 34, E3 ubiquitin protein ligase	protein-coding
WM-1..fq_peak_868	chr19	1021034	1021264	+	47	promoter-TSS (NR_004394)	-7	TMEM259	91304	NM_033420	transmembrane protein 259	protein-coding
WM-1..fq_peak_949	chr19	4058171	4058386	+	47	intron (NM_015898, intron 1 of 2)	8540	ZBTB7A	51341	NM_015898	zinc finger and BTB domain containing 7A	protein-coding
WM-1..fq_peak_199	chr10	78973835	78974042	+	47	intron (NR_015429, intron 3 of 7)	93510	ZMIZ1-AS1	283050	NR_015429	ZMIZ1 antisense RNA 1	ncRNA
WM-1..fq_peak_1292	chr20	34302796	34303007	+	46	intron (NM_001161766, intron 1 of 9)	508	AHCY	191	NM_000687	adenosylhomocysteinase	protein-coding
WM-1..fq_peak_1887	chrX	15854694	15855059	+	46	5' UTR (NM_003916, exon 1 of 5)	138	AP1S2	8905	NM_003916	adaptor-related protein complex 1, sigma 2 subunit	protein-coding
WM-1..fq_peak_1697	chr8	1823660	1823908	+	46	promoter-TSS (NM_014629)	-199	ARHGEF10	9639	NM_014629	Rho guanine nucleotide exchange factor (GEF) 10	protein-coding
WM-1..fq_peak_515	chr16	352626	352890	+	46	promoter-TSS (NM_181050)	-82	AXIN1	8312	NM_003502	axin 1	protein-coding
WM-1..fq_peak_1505	chr4	77156985	77157417	+	46	promoter-TSS (NM_004354)	-3	CCNG2	901	NM_004354	cyclin G2	protein-coding
WM-1..fq_peak_998	chr19	11482631	11482925	+	46	TTS (NM_138783)	-1790	ELAVL3	1995	NM_001420	ELAV like neuron-specific RNA binding protein 3	protein-coding
WM-1..fq_peak_1612	chr6	79947381	79947685	+	46	promoter-TSS (NM_022726)	65	ELOVL4	6785	NM_022726	ELOVL fatty acid elongase 4	protein-coding
WM-1..fq_peak_288	chr11	64305222	64305578	+	46	promoter-TSS (NM_004451)	-128	ESRRA	2101	NM_004451	estrogen-related receptor alpha	protein-coding
WM-1..fq_peak_1265	chr2	241356150	241356768	+	46	intron (NM_001282984, intron 1 of 17)	210	FARP2	9855	NM_014808	FERM, RhoGEF and pleckstrin domain protein 2	protein-coding
WM-1..fq_peak_1253	chr2	232697624	232697823	+	46	intron (NM_001103148, intron 1 of 27)	418	GIGYF2	26058	NM_015575	GRB10 interacting GYF protein 2	protein-coding
WM-1..fq_peak_184	chr10	68075023	68075271	+	46	5' UTR (NM_001278187, exon 1 of 4)	199	HERC4	26091	NM_015601	HECT and RLD domain containing E3 ubiquitin protein ligase 4	protein-coding
WM-1..fq_peak_339	chr11	125887537	125887736	+	46	5' UTR (NM_001134793, exon 1 of 3)	576	HYLS1	219844	NM_145014	hydrolethalus syndrome 1	protein-coding
WM-1..fq_peak_1037	chr19	18438668	18438923	+	46	promoter-TSS (NM_016368)	-494	ISYNA1	51477	NM_016368	inositol-3-phosphate synthase 1	protein-coding
WM-1..fq_peak_514	chr16	234702	234993	+	46	non-coding (NR_104317, exon 1 of 14)	301	ITFG3	83986	NM_032039	integrin alpha FG-GAP repeat containing 3	protein-coding
WM-1..fq_peak_1514	chr4	119747034	119747233	+	46	Intergenic	57382	LINC01365	101927007	NR_110660	long intergenic non-protein coding RNA 1365	ncRNA
WM-1..fq_peak_1829	chr9	129334249	129334653	+	46	Intergenic	-2472	LINC01503	100506119	NR_120685	long intergenic non-protein coding RNA 1503	ncRNA
WM-1..fq_peak_917	chr19	2463056	2463310	+	46	Intergenic	-6215	LMNB2	84823	NM_032737	lamin B2	protein-coding
WM-1..fq_peak_778	chr17	68205353	68205606	+	46	Intergenic	6819	LOC440461	440461	NR_027283	Rho GTPase activating protein 27 pseudogene	pseudo
WM-1..fq_peak_244	chr11	1203595	1203889	+	46	Intergenic	-19323	MUC5B	727897	NM_002458	mucin 5B, oligomeric mucus/gel-forming	protein-coding
WM-1..fq_peak_1481b	chr4	2009154	2009661	+	46	promoter-TSS (NM_005663)	-172	NELFA	7469	NM_005663	negative elongation factor complex member A	protein-coding
WM-1..fq_peak_1199	chr2	70257994	70258193	+	46	promoter-TSS (NM_016297)	-6	PCYOX1	51449	NM_016297	prenylcysteine oxidase 1	protein-coding
WM-1..fq_peak_549	chr16	2980449	2980659	+	46	promoter-TSS (NM_001258451)	-15	PKMYT1	9088	NM_004203	protein kinase, membrane associated tyrosine/threonine 1	protein-coding
WM-1..fq_peak_1392	chr3	46846099	46846340	+	46	Intergenic	-12124	PRSS42	339906	NM_182702	protease, serine, 42	protein-coding
WM-1..fq_peak_602	chr16	67893069	67893365	+	46	promoter-TSS (NM_006742)	-55	PSKH1	5681	NM_006742	protein serine kinase H1	protein-coding
WM-1..fq_peak_1369	chr22	41285568	41285822	+	46	5' UTR (NM_001278651, exon 1 of 17)	322	RANGAP1	5905	NM_002883	Ran GTPase activating protein 1	protein-coding
WM-1..fq_peak_1453	chr3	196013053	196013274	+	46	Intergenic	-22884	SDHAP1	255812	NR_003264	succinate dehydrogenase complex, subunit A, flavoprotein pseudogene 1	pseudo
WM-1..fq_peak_1731	chr8	100158235	100158496	+	46	promoter-TSS (NM_003114)	30	SPAG1	6674	NM_003114	sperm associated antigen 1	protein-coding
WM-1..fq_peak_914b	chr19	2328401	2328932	+	46	promoter-TSS (NM_152988)	36	SPPL2B	56928	NM_152988	signal peptide peptidase like 2B	protein-coding
WM-1..fq_peak_1300	chr20	37384754	37385059	+	46	intron (NM_198291, intron 4 of 13)	38778	SRC	6714	NM_005417	SRC proto-oncogene, non-receptor tyrosine kinase	protein-coding
WM-1..fq_peak_1667	chr7	76047872	76048140	+	46	promoter-TSS (NM_016086)	-3	STYXL1	51657	NM_016086	serine/threonine/tyrosine interacting-like 1	protein-coding
WM-1..fq_peak_697	chr17	30708708	30709053	+	46	promoter-TSS (NR_024187)	-728	SUZ12P1	440423	NR_024187	suppressor of zeste 12 homolog pseudogene 1	pseudo
WM-1..fq_peak_698	chr17	30906213	30906413	+	46	promoter-TSS (NM_024683)	-45	TEFM	79736	NM_024683	transcription elongation factor, mitochondrial	protein-coding
WM-1..fq_peak_931	chr19	3035619	3035845	+	46	intron (NM_001144761, intron 2 of 19)	-6118	TLE2	7089	NM_003260	transducin-like enhancer of split 2	protein-coding
WM-1..fq_peak_975	chr19	7680641	7680864	+	46	promoter-TSS (NM_001042462)	-69	TRAPPC5	126003	NM_174894	trafficking protein particle complex 5	protein-coding
WM-1..fq_peak_1525	chr5	14144175	14144400	+	46	intron (NM_007118, intron 1 of 56)	567	TRIO	7204	NM_007118	trio Rho guanine nucleotide exchange factor	protein-coding
WM-1..fq_peak_1223	chr2	113583875	113584074	+	46	promoter-TSS (NR_031632)	321	WASH2P	375260	NM_198943	WAS protein family homolog 2 pseudogene	pseudo
WM-1..fq_peak_640a	chr16	89720616	89722104	+	46	promoter-TSS (NR_110129)	-182	ZNF276	92822	NM_152287	zinc finger protein 276	protein-coding
WM-1..fq_peak_1029	chr19	17292603	17292988	+	45	exon (NM_024527, exon 5 of 5)	10678	ABHD8	79575	NM_024527	abhydrolase domain containing 8	protein-coding
WM-1..fq_peak_44	chr1	19311899	19312253	+	45	promoter-TSS (NM_001287531)	70	AKR7A2	8574	NM_003689	aldo-keto reductase family 7, member A2 (aflatoxin aldehyde reductase)	protein-coding
WM-1..fq_peak_1109	chr19	47239612	47239811	+	45	Intergenic	-6945	BBC3	27113	NM_014417	BCL2 binding component 3	protein-coding
WM-1..fq_peak_1652	chr7	48035350	48035553	+	45	promoter-TSS (NM_001267866)	-60	C7orf57	136288	NM_001100159	chromosome 7 open reading frame 57	protein-coding
WM-1..fq_peak_1824	chr9	128829601	128829830	+	45	intron (NM_016390, intron 1 of 11)	106	C9orf114	51490	NM_016390	chromosome 9 open reading frame 114	protein-coding
WM-1..fq_peak_1120	chr19	48646439	48646711	+	45	promoter-TSS (NM_001217)	-381	CA11	770	NM_001217	carbonic anhydrase XI	protein-coding
WM-1..fq_peak_1594	chr6	36679711	36680075	+	45	intron (NM_001220778, intron 1 of 2)	1183	CDKN1A	1026	NM_000389	cyclin-dependent kinase inhibitor 1A (p21, Cip1)	protein-coding
WM-1..fq_peak_204	chr10	97335027	97335238	+	45	promoter-TSS (NM_012083)	-431	FRAT2	23401	NM_012083	frequently rearranged in advanced T-cell lymphomas 2	protein-coding
WM-1..fq_peak_1196	chr2	69386986	69387534	+	45	promoter-TSS (NM_001244710)	-6	GFPT1	2673	NM_002056	glutamine--fructose-6-phosphate transaminase 1	protein-coding
WM-1..fq_peak_1114	chr19	47743248	47743794	+	45	TTS (NM_014601)	-2015	GLTSCR2	29997	NM_015710	glioma tumor suppressor candidate region gene 2	protein-coding
WM-1..fq_peak_287	chr11	64285489	64285819	+	45	promoter-TSS (NM_032989)	-456	GPR137	56834	NM_020155	G protein-coupled receptor 137	protein-coding
WM-1..fq_peak_238	chr11	619120	619523	+	45	exon (NM_031264, exon 12 of 14)	-3322	IRF7	3665	NM_001572	interferon regulatory factor 7	protein-coding
WM-1..fq_peak_1216	chr2	96638275	96638632	+	45	promoter-TSS (NM_001115016)	-74	KANSL3	55683	NM_017991	KAT8 regulatory NSL complex subunit 3	protein-coding
WM-1..fq_peak_595	chr16	66830849	66831108	+	45	promoter-TSS (NM_003905)	-2	NAE1	8883	NM_003905	NEDD8 activating enzyme E1 subunit 1	protein-coding
WM-1..fq_peak_235	chr11	518686	519001	+	45	Intergenic	-11560	RNH1	6050	NM_002939	ribonuclease/angiogenin inhibitor 1	protein-coding
WM-1..fq_peak_234	chr11	417170	417411	+	45	TTS (NM_001012302)	107	SIGIRR	59307	NM_021805	single immunoglobulin and toll-interleukin 1 receptor (TIR) domain	protein-coding
WM-1..fq_peak_502	chr15	73992226	73992425	+	45	promoter-TSS (NM_001256677)	23	STOML1	9399	NM_004809	stomatin (EPB72)-like 1	protein-coding
WM-1..fq_peak_1181	chr2	37671362	37671614	+	44	5' UTR (NM_006449, exon 1 of 2)	711	CDC42EP3	10602	NM_006449	CDC42 effector protein (Rho GTPase binding) 3	protein-coding
WM-1..fq_peak_50	chr1	24745124	24745479	+	44	promoter-TSS (NM_013943)	32	CLIC4	25932	NM_013943	chloride intracellular channel 4	protein-coding
WM-1..fq_peak_1250	chr2	231786274	231786567	+	44	promoter-TSS (NM_022730)	37	COPS7B	64708	NM_022730	COP9 signalosome subunit 7B	protein-coding
WM-1..fq_peak_1760	chr8	144326727	144326926	+	44	promoter-TSS (NM_012079)	93	DGAT1	8694	NM_012079	diacylglycerol O-acyltransferase 1	protein-coding
WM-1..fq_peak_1744	chr8	143597450	143597803	+	44	promoter-TSS (NM_001130057)	49	EEF1D	1936	NM_001960	eukaryotic translation elongation factor 1 delta (guanine nucleotide exchange protein)	protein-coding
WM-1..fq_peak_740	chr17	43917804	43918018	+	44	TTS (NR_026770)	703	FAM215A	23591	NR_026770	family with sequence similarity 215, member A (non-protein coding)	ncRNA
WM-1..fq_peak_1043	chr19	18869792	18870164	+	44	intron (NM_001492, intron 7 of 7)	26166	GDF1	2657	NM_001492	growth differentiation factor 1	protein-coding
WM-1..fq_peak_1803	chr9	124941006	124941214	+	44	promoter-TSS (NM_002077)	-3	GOLGA1	2800	NM_002077	golgin A1	protein-coding
WM-1..fq_peak_1150	chr19	58002726	58002952	+	44	promoter-TSS (NR_036508)	-55	LOC100128398	100128398	NR_036508	uncharacterized LOC100128398	ncRNA
WM-1..fq_peak_1317	chr20	63178194	63178574	+	44	promoter-TSS (NR_029670)	-116	MIR124-3	406909	NR_029670	microRNA 124-3	ncRNA
WM-1..fq_peak_98	chr1	150561000	150561199	+	44	TTS (NM_019032)	9170	MIR4257	100422997	NR_036211	microRNA 4257	ncRNA
WM-1..fq_peak_1632	chr7	2018468	2018790	+	44	intron (NM_001013836, intron 12 of 18)	-174376	MIR4655	100616160	NR_039799	microRNA 4655	ncRNA
WM-1..fq_peak_175	chr10	27742224	27742703	+	44	intron (NM_001242702, intron 2 of 6)	-2152	MKX-AS1	101929202	NR_121652	MKX antisense RNA 1	ncRNA
WM-1..fq_peak_1312	chr20	62182720	62182936	+	44	promoter-TSS (NM_015666)	-197	MTG2	26164	NM_015666	mitochondrial ribosome-associated GTPase 2	protein-coding
WM-1..fq_peak_1202	chr2	73177405	73177623	+	44	Intergenic	-24744	NOTO	344022	NM_001134462	notochord homeobox	protein-coding
WM-1..fq_peak_986	chr19	10416744	10417036	+	44	5' UTR (NM_001243121, exon 2 of 17)	117	PDE4A	5141	NM_006202	phosphodiesterase 4A, cAMP-specific	protein-coding
WM-1..fq_peak_948	chr19	4007569	4007911	+	44	promoter-TSS (NM_015897)	-11	PIAS4	51588	NM_015897	protein inhibitor of activated STAT, 4	protein-coding
WM-1..fq_peak_1383	chr22	50307070	50307269	+	44	intron (NM_012401, intron 1 of 36)	403	PLXNB2	23654	NM_012401	plexin B2	protein-coding
WM-1..fq_peak_150	chr1	212285116	212285427	+	44	promoter-TSS (NM_006243)	-266	PPP2R5A	5525	NM_006243	protein phosphatase 2, regulatory subunit B', alpha	protein-coding
WM-1..fq_peak_1144	chr19	55258883	55259383	+	44	promoter-TSS (NM_014931)	-463	PPP6R1	22870	NM_014931	protein phosphatase 6, regulatory subunit 1	protein-coding
WM-1..fq_peak_824	chr17	82698511	82698872	+	44	promoter-TSS (NM_006822)	31	RAB40B	10966	NM_006822	RAB40B, member RAS oncogene family	protein-coding
WM-1..fq_peak_539	chr16	2267981	2268180	+	44	promoter-TSS (NM_006711)	-194	RNPS1	10921	NM_006711	RNA binding protein S1, serine-rich domain	protein-coding
WM-1..fq_peak_1506	chr4	82891105	82891326	+	44	promoter-TSS (NM_016211)	-33	SEC31A	22872	NM_014933	SEC31 homolog A (S. cerevisiae)	protein-coding
WM-1..fq_peak_747	chr17	44321699	44321955	+	44	intron (NM_001143780, intron 5 of 11)	3022	SLC25A39	51629	NM_016016	solute carrier family 25, member 39	protein-coding
WM-1..fq_peak_1554	chr5	169300926	169301173	+	44	promoter-TSS (NM_003062)	80	SLIT3	6586	NM_003062	slit homolog 3 (Drosophila)	protein-coding
WM-1..fq_peak_367	chr12	50085239	50085519	+	44	exon (NM_003076, exon 1 of 13)	179	SMARCD1	6602	NM_003076	SWI/SNF related, matrix associated, actin dependent regulator of chromatin, subfamily d, member 1	protein-coding
WM-1..fq_peak_879	chr19	1205427	1205757	+	44	promoter-TSS (NM_000455)	-207	STK11	6794	NM_000455	serine/threonine kinase 11	protein-coding
WM-1..fq_peak_138	chr1	201349240	201349439	+	44	Intergenic	28361	TNNT2	7139	NM_000364	troponin T type 2 (cardiac)	protein-coding
WM-1..fq_peak_1835	chr9	129824037	129824290	+	44	promoter-TSS (NM_000113)	-1	TOR1A	1861	NM_000113	torsin family 1, member A (torsin A)	protein-coding
WM-1..fq_peak_1791	chr9	72365119	72365374	+	44	promoter-TSS (NM_006007)	1	ZFAND5	7763	NM_006007	zinc finger, AN1-type domain 5	protein-coding
WM-1..fq_peak_1060	chr19	37371038	37371259	+	44	promoter-TSS (NM_032453)	-9	ZNF527	84503	NM_032453	zinc finger protein 527	protein-coding
WM-1..fq_peak_928	chr19	2841237	2841467	+	44	promoter-TSS (NM_152791)	-83	ZNF555	148254	NM_152791	zinc finger protein 555	protein-coding
WM-1..fq_peak_1246	chr2	219218950	219219156	+	43	promoter-TSS (NM_005689)	-63	ABCB6	10058	NM_005689	ATP-binding cassette, sub-family B (MDR/TAP), member 6	protein-coding
WM-1..fq_peak_956	chr19	4670166	4670464	+	43	promoter-TSS (NM_019107)	88	C19orf10	56005	NM_019107	chromosome 19 open reading frame 10	protein-coding
WM-1..fq_peak_1331	chr21	33642669	33642943	+	43	promoter-TSS (NM_145858)	328	ITSN1	6453	NM_003024	intersectin 1 (SH3 domain protein)	protein-coding
WM-1..fq_peak_474a	chr14	103207495	103207986	+	43	Intergenic	-18712	LINC00605	100131366	NR_033938	long intergenic non-protein coding RNA 605	ncRNA
WM-1..fq_peak_1474	chr4	1513221	1513495	+	43	Intergenic	-106916	NKX1-1	54729	NM_001290079	NK1 homeobox 1	protein-coding
WM-1..fq_peak_406	chr12	121812493	121812742	+	43	intron (NM_015048, intron 5 of 16)	7885	SETD1B	23067	NM_015048	SET domain containing 1B	protein-coding
WM-1..fq_peak_895	chr19	1652831	1653111	+	43	promoter-TSS (NM_003200)	-642	TCF3	6929	NM_003200	transcription factor 3	protein-coding
WM-1..fq_peak_1183	chr2	39778990	39779200	+	43	intron (NR_028102, intron 1 of 10)	181	THUMPD2	80745	NM_025264	THUMP domain containing 2	protein-coding
WM-1..fq_peak_734	chr17	41918682	41918894	+	42	intron (NM_001096, intron 1 of 28)	231	ACLY	47	NM_001096	ATP citrate lyase	protein-coding
WM-1..fq_peak_145	chr1	203629535	203629734	+	42	intron (NM_001001396, intron 1 of 21)	2847	ATP2B4	493	NM_001684	ATPase, Ca++ transporting, plasma membrane 4	protein-coding
WM-1..fq_peak_125	chr1	155273268	155273472	+	42	5' UTR (NM_001294338, exon 1 of 13)	159	CLK2	1196	NM_001291	CDC-like kinase 2	protein-coding
WM-1..fq_peak_375	chr12	54017839	54018095	+	42	intron (NM_014620, intron 1 of 3)	1115	HOXC5	3222	NM_018953	homeobox C5	protein-coding
WM-1..fq_peak_405	chr12	121800122	121800472	+	42	intron (NR_002809, intron 4 of 6)	3187	LINC01089	338799	NR_002809	long intergenic non-protein coding RNA 1089	ncRNA
WM-1..fq_peak_346	chr12	6384009	6384234	+	42	promoter-TSS (NM_002342)	88	LTBR	4055	NM_002342	lymphotoxin beta receptor (TNFR superfamily, member 3)	protein-coding
WM-1..fq_peak_1703	chr8	22589113	22589320	+	42	intron (NM_176871, intron 5 of 9)	8742	PDLIM2	64236	NM_021630	PDZ and LIM domain 2 (mystique)	protein-coding
WM-1..fq_peak_1072	chr19	41958375	41958586	+	42	intron (NM_006423, intron 2 of 4)	896	RABAC1	10567	NM_006423	Rab acceptor 1 (prenylated)	protein-coding
WM-1..fq_peak_28	chr1	8817610	8817822	+	42	promoter-TSS (NM_012102)	-76	RERE	473	NM_012102	arginine-glutamic acid dipeptide (RE) repeats	protein-coding
WM-1..fq_peak_877	chr19	1173394	1173597	+	42	intron (NM_014963, intron 1 of 31)	788	SBNO2	22904	NM_014963	strawberry notch homolog 2 (Drosophila)	protein-coding
WM-1..fq_peak_1507	chr4	83012932	83013131	+	41	promoter-TSS (NM_001115007)	-90	LIN54	132660	NM_194282	lin-54 DREAM MuvB core complex component	protein-coding
WM-1..fq_peak_1132	chr19	49677354	49677732	+	41	intron (NM_198318, intron 1 of 9)	391	PRMT1	3276	NM_001536	protein arginine methyltransferase 1	protein-coding
WM-1..fq_peak_172	chr10	21495748	21496141	+	40	TTS (NR_031736)	697	MIR1915	100302129	NR_031736	microRNA 1915	ncRNA
WM-1..fq_peak_1531	chr5	34656232	34656522	+	40	promoter-TSS (NM_001145520)	49	RAI14	26064	NM_015577	retinoic acid induced 14	protein-coding
WM-1..fq_peak_854	chr19	659359	659595	+	40	intron (NM_194460, intron 1 of 8)	3756	RNF126	55658	NM_017876	ring finger protein 126	protein-coding
WM-1..fq_peak_42	chr1	16913780	16914147	+	39	Intergenic	-7987	CROCC	9696	NM_014675	ciliary rootlet coiled-coil, rootletin	protein-coding
WM-1..fq_peak_1354	chr22	31489678	31490073	+	39	promoter-TSS (NM_001164501)	13	EIF4ENIF1	56478	NM_019843	eukaryotic translation initiation factor 4E nuclear import factor 1	protein-coding
WM-1..fq_peak_157	chr1	227735255	227735504	+	39	promoter-TSS (NM_023007)	32	JMJD4	65094	NM_023007	jumonji domain containing 4	protein-coding
WM-1..fq_peak_1729	chr8	98426847	98427145	+	39	promoter-TSS (NM_020697)	-26	KCNS2	3788	NM_020697	potassium voltage-gated channel, delayed-rectifier, subfamily S, member 2	protein-coding
WM-1..fq_peak_1759	chr8	144147751	144148042	+	39	promoter-TSS (NM_001099281)	-120	MROH1	727957	NM_032450	maestro heat-like repeat family member 1	protein-coding
WM-1..fq_peak_3	chr1	942479	942735	+	39	exon (NM_152486, exon 11 of 14)	16692	NOC2L	26155	NM_015658	nucleolar complex associated 2 homolog (S. cerevisiae)	protein-coding
WM-1..fq_peak_1014	chr19	13938295	13938570	+	39	promoter-TSS (NM_024825)	44	PODNL1	79883	NM_024825	podocan-like 1	protein-coding
WM-1..fq_peak_1326	chr21	8219822	8220094	+	39	intron (NR_003287, intron 1 of 2)	6070	RNA28S5	100008589	NR_003287	RNA, 28S ribosomal 5	rRNA
WM-1..fq_peak_792a	chr17	77140806	77141165	+	39	promoter-TSS (NM_003003)	62	SEC14L1	6397	NM_003003	SEC14-like 1 (S. cerevisiae)	protein-coding
WM-1..fq_peak_820	chr17	82231021	82231286	+	39	intron (NM_004207, intron 1 of 4)	-1079	SLC16A3	9123	NM_004207	solute carrier family 16 (monocarboxylate transporter), member 3	protein-coding
WM-1..fq_peak_1346	chr22	24156467	24156674	+	39	intron (NM_012295, intron 29 of 36)	-24906	SUSD2	56241	NM_019601	sushi domain containing 2	protein-coding
WM-1..fq_peak_161	chr1	234478446	234478673	+	39	exon (NM_005646, exon 1 of 30)	544	TARBP1	6894	NM_005646	TAR (HIV-1) RNA binding protein 1	protein-coding
WM-1..fq_peak_420	chr13	19958461	19958762	+	39	promoter-TSS (NM_003453)	-59	ZMYM2	7750	NM_003453	zinc finger, MYM-type 2	protein-coding
WM-1..fq_peak_899	chr19	1807457	1807689	+	38	intron (NR_047593, intron 5 of 28)	4664	ATP8B3	148229	NM_138813	ATPase, aminophospholipid transporter, class I, type 8B, member 3	protein-coding
WM-1..fq_peak_486	chr15	40441940	40442272	+	38	intron (NR_125372, intron 1 of 4)	955	BAHD1	22893	NM_014952	bromo adjacent homology domain containing 1	protein-coding
WM-1..fq_peak_670	chr17	7027604	7027813	+	38	3' UTR (NM_181844, exon 9 of 9)	4658	BCL6B	255877	NM_181844	B-cell CLL/lymphoma 6, member B	protein-coding
WM-1..fq_peak_668	chr17	4891346	4891545	+	38	intron (NM_001024937, intron 15 of 31)	-8208	C17orf107	100130311	NM_001145536	chromosome 17 open reading frame 107	protein-coding
WM-1..fq_peak_942	chr19	3547934	3548142	+	38	intron (NM_001287529, intron 3 of 9)	8881	C19orf71	100128569	NM_001135580	chromosome 19 open reading frame 71	protein-coding
WM-1..fq_peak_523	chr16	1089916	1090149	+	38	3' UTR (NM_207419, exon 5 of 5)	6212	C1QTNF8	390664	NM_207419	C1q and tumor necrosis factor related protein 8	protein-coding
WM-1..fq_peak_193	chr10	73874262	73874492	+	38	intron (NM_172169, intron 1 of 20)	214	CAMK2G	818	NM_001222	calcium/calmodulin-dependent protein kinase II gamma	protein-coding
WM-1..fq_peak_85	chr1	52366174	52366393	+	38	promoter-TSS (NM_032449)	-78	CC2D1B	200014	NM_032449	coiled-coil and C2 domain containing 1B	protein-coding
WM-1..fq_peak_716	chr17	36218269	36218481	+	38	Intergenic	6599	CCL4	6351	NM_002984	chemokine (C-C motif) ligand 4	protein-coding
WM-1..fq_peak_413	chr12	123266230	123266553	+	38	intron (NM_004642, intron 2 of 3)	1863	CDK2AP1	8099	NM_004642	cyclin-dependent kinase 2 associated protein 1	protein-coding
WM-1..fq_peak_56	chr1	26234011	26234489	+	38	promoter-TSS (NM_001281517)	97	CEP85	64793	NM_022778	centrosomal protein 85kDa	protein-coding
WM-1..fq_peak_858	chr19	869031	869230	+	38	intron (NM_005481, intron 13 of 15)	9465	CFD	1675	NM_001928	complement factor D (adipsin)	protein-coding
WM-1..fq_peak_1279	chr20	5911528	5911781	+	38	exon (NM_001819, exon 1 of 5)	326	CHGB	1114	NM_001819	chromogranin B (secretogranin 1)	protein-coding
WM-1..fq_peak_1619b	chr6	139373339	139373813	+	38	exon (NM_006079, exon 2 of 2)	637	CITED2	10370	NM_006079	Cbp/p300-interacting transactivator, with Glu/Asp-rich carboxy-terminal domain, 2	protein-coding
WM-1..fq_peak_1491	chr4	3463868	3464067	+	38	intron (NM_001301071, intron 2 of 9)	661	DOK7	285489	NM_173660	docking protein 7	protein-coding
WM-1..fq_peak_1908	chrX	130655864	130656063	+	38	intron (NM_182314, intron 11 of 15)	161022	FAM45B	55855	NM_018472	family with sequence similarity 45, member A pseudogene	pseudo
WM-1..fq_peak_1671	chr7	91264383	91264703	+	38	promoter-TSS (NM_003505)	75	FZD1	8321	NM_003505	frizzled class receptor 1	protein-coding
WM-1..fq_peak_920	chr19	2550943	2551223	+	38	intron (NM_052847, intron 3 of 4)	74958	GADD45B	4616	NM_015675	growth arrest and DNA-damage-inducible, beta	protein-coding
WM-1..fq_peak_1254	chr2	236168394	236168593	+	38	promoter-TSS (NM_001485)	-484	GBX2	2637	NM_001485	gastrulation brain homeobox 2	protein-coding
WM-1..fq_peak_563	chr16	4337910	4338233	+	38	3' UTR (NM_032575, exon 6 of 6)	5847	GLIS2	84662	NM_032575	GLIS family zinc finger 2	protein-coding
WM-1..fq_peak_1589	chr6	34154641	34155010	+	38	intron (NM_001256809, intron 1 of 8)	797	GRM4	2914	NM_000841	glutamate receptor, metabotropic 4	protein-coding
WM-1..fq_peak_1579	chr6	30466596	30466810	+	38	Intergenic	-22703	HLA-E	3133	NM_005516	major histocompatibility complex, class I, E	protein-coding
WM-1..fq_peak_1560	chr5	179623146	179623594	+	38	intron (NM_005520, intron 1 of 13)	340	HNRNPH1	3187	NM_005520	heterogeneous nuclear ribonucleoprotein H1 (H)	protein-coding
WM-1..fq_peak_69	chr1	32013625	32013911	+	38	promoter-TSS (NR_073499)	74	KHDRBS1	10657	NM_006559	KH domain containing, RNA binding, signal transduction associated 1	protein-coding
WM-1..fq_peak_1688	chr7	130733625	130733828	+	38	exon (NM_138693, exon 1 of 1)	307	KLF14	136259	NM_138693	Kruppel-like factor 14	protein-coding
WM-1..fq_peak_1494	chr4	39044768	39045009	+	38	promoter-TSS (NM_001171654)	57	KLHL5	51088	NM_015990	kelch-like family member 5	protein-coding
WM-1..fq_peak_482	chr15	21110274	21110540	+	38	Intergenic	169969	LINC01193	348120	NR_040094	long intergenic non-protein coding RNA 1193	ncRNA
WM-1..fq_peak_832	chr18	3012607	3012830	+	38	promoter-TSS (NM_014646)	-771	LPIN2	9663	NM_014646	lipin 2	protein-coding
WM-1..fq_peak_317	chr11	68317524	68317723	+	38	intron (NM_002335, intron 1 of 22)	5014	LRP5	4041	NM_002335	low density lipoprotein receptor-related protein 5	protein-coding
WM-1..fq_peak_284	chr11	64153133	64153334	+	38	intron (NM_014067, intron 1 of 10)	12880	MACROD1	28992	NM_014067	MACRO domain containing 1	protein-coding
WM-1..fq_peak_1400	chr3	48007471	48007716	+	38	intron (NM_001134364, intron 1 of 17)	81686	MAP4	4134	NM_002375	microtubule-associated protein 4	protein-coding
WM-1..fq_peak_892	chr19	1567186	1567618	+	38	intron (NM_203304, intron 1 of 1)	656	MEX3D	399664	NM_203304	mex-3 RNA binding family member D	protein-coding
WM-1..fq_peak_147	chr1	206490074	206490298	+	38	intron (NM_014002, intron 16 of 21)	15383	MIR6769B	102466202	NR_106919	microRNA 6769b	ncRNA
WM-1..fq_peak_58	chr1	26907764	26908030	+	38	Intergenic	6179	NR0B2	8431	NM_021969	nuclear receptor subfamily 0, group B, member 2	protein-coding
WM-1..fq_peak_1168	chr2	11669901	11670128	+	38	exon (NM_012344, exon 1 of 4)	189	NTSR2	23620	NM_012344	neurotensin receptor 2	protein-coding
WM-1..fq_peak_1371	chr22	43015087	43015317	+	38	promoter-TSS (NM_001184970)	-24	PACSIN2	11252	NM_007229	protein kinase C and casein kinase substrate in neurons 2	protein-coding
WM-1..fq_peak_1912	chrX	153668955	153669154	+	38	TTS (NM_001135740)	4234	PNCK	139728	NM_198452	pregnancy up-regulated nonubiquitous CaM kinase	protein-coding
WM-1..fq_peak_1649	chr7	44019082	44019397	+	38	promoter-TSS (NR_003655)	-90	POLR2J4	84820	NM_032734	polymerase (RNA) II (DNA directed) polypeptide J4, pseudogene	pseudo
WM-1..fq_peak_143	chr1	203052029	203052343	+	38	intron (NM_015053, intron 1 of 16)	1003	PPFIA4	8497	NM_015053	protein tyrosine phosphatase, receptor type, f polypeptide (PTPRF), interacting protein (liprin), alpha 4	protein-coding
WM-1..fq_peak_318	chr11	68447219	68447549	+	38	intron (NM_002335, intron 22 of 22)	-13334	PPP6R3	55291	NM_018312	protein phosphatase 6, regulatory subunit 3	protein-coding
WM-1..fq_peak_1889	chrX	23667372	23667599	+	38	promoter-TSS (NM_006406)	-43	PRDX4	10549	NM_006406	peroxiredoxin 4	protein-coding
WM-1..fq_peak_1311	chr20	62134776	62134975	+	38	3' UTR (NM_144703, exon 9 of 9)	8583	PSMA7	5688	NM_002792	proteasome (prosome, macropain) subunit, alpha type, 7	protein-coding
WM-1..fq_peak_961	chr19	5340916	5341410	+	38	promoter-TSS (NM_130855)	-360	PTPRS	5802	NM_002850	protein tyrosine phosphatase, receptor type, S	protein-coding
WM-1..fq_peak_1082	chr19	44988416	44988625	+	38	intron (NM_001282176, intron 9 of 13)	-12929	RELB	5971	NM_006509	v-rel avian reticuloendotheliosis viral oncogene homolog B	protein-coding
WM-1..fq_peak_338	chr11	124891780	124891979	+	38	intron (NM_001301088, intron 10 of 17)	6056	ROBO4	54538	NM_019055	roundabout, axon guidance receptor, homolog 4 (Drosophila)	protein-coding
WM-1..fq_peak_185	chr10	71301154	71301365	+	38	3' UTR (NM_170744, exon 17 of 17)	-17994	SLC29A3	55315	NM_018344	solute carrier family 29 (equilibrative nucleoside transporter), member 3	protein-coding
WM-1..fq_peak_340	chr11	126268870	126269097	+	38	promoter-TSS (NM_003139)	-1	SRPR	6734	NM_003139	signal recognition particle receptor (docking protein)	protein-coding
WM-1..fq_peak_1004	chr19	12919313	12919574	+	38	promoter-TSS (NR_049880)	-171	SYCE2	256126	NM_001105578	synaptonemal complex central element protein 2	protein-coding
WM-1..fq_peak_1885	chrX	13652982	13653350	+	38	promoter-TSS (NM_001297564)	-25	TCEANC	170082	NM_152634	transcription elongation factor A (SII) N-terminal and central domain containing	protein-coding
WM-1..fq_peak_1455	chr3	196318140	196318463	+	38	promoter-TSS (NM_152773)	-7	TCTEX1D2	255758	NM_152773	Tctex1 domain containing 2	protein-coding
WM-1..fq_peak_1596	chr6	41734212	41734472	+	38	promoter-TSS (NM_001271945)	59	TFEB	7942	NM_007162	transcription factor EB	protein-coding
WM-1..fq_peak_576	chr16	29961931	29962251	+	38	promoter-TSS (NM_194280)	61	TMEM219	124446	NM_194280	transmembrane protein 219	protein-coding
WM-1..fq_peak_690	chr17	28319048	28319277	+	38	promoter-TSS (NM_014573)	67	TMEM97	27346	NM_014573	transmembrane protein 97	protein-coding
WM-1..fq_peak_389	chr12	100142766	100142966	+	38	promoter-TSS (NM_015054)	-2	UHRF1BP1L	23074	NM_015054	UHRF1 binding protein 1-like	protein-coding
WM-1..fq_peak_1408	chr3	49120239	49120824	+	38	TTS (NM_002292)	407	USP19	10869	NM_006677	ubiquitin specific peptidase 19	protein-coding
WM-1..fq_peak_1899	chrX	49101214	49101413	+	38	promoter-TSS (NM_007075)	-192	WDR45	11152	NM_007075	WD repeat domain 45	protein-coding
WM-1..fq_peak_1553	chr5	168288223	168288442	+	38	Intergenic	-3728	WWC1	23286	NM_015238	WW and C2 domain containing 1	protein-coding
WM-1..fq_peak_553	chr16	3158510	3158752	+	38	Intergenic	23498	ZNF213	7760	NM_004220	zinc finger protein 213	protein-coding
WM-1..fq_peak_1048	chr19	21358912	21359175	+	38	non-coding (NR_027130, exon 1 of 5)	110	ZNF738	148203	NR_027130	zinc finger protein 738	pseudo
WM-1..fq_peak_999	chr19	12064602	12065084	+	38	5' UTR (NM_001136501, exon 1 of 4)	112	ZNF844	284391	NM_001136501	zinc finger protein 844	protein-coding
WM-1..fq_peak_901	chr19	1905194	1905452	+	37	promoter-TSS (NM_138422)	-49	ADAT3	113179	NM_138422	adenosine deaminase, tRNA-specific 3	protein-coding
WM-1..fq_peak_36	chr1	11736014	11736216	+	37	promoter-TSS (NM_020350)	30	AGTRAP	57085	NM_020350	angiotensin II receptor-associated protein	protein-coding
WM-1..fq_peak_1429	chr3	126180634	126180846	+	37	promoter-TSS (NM_012190)	62	ALDH1L1	10840	NM_012190	aldehyde dehydrogenase 1 family, member L1	protein-coding
WM-1..fq_peak_970	chr19	6372611	6372812	+	37	5' UTR (NM_032306, exon 1 of 4)	278	ALKBH7	84266	NM_032306	alkB, alkylation repair homolog 7 (E. coli)	protein-coding
WM-1..fq_peak_810	chr17	81891686	81892076	+	37	promoter-TSS (NM_001289420)	-46	ANAPC11	51529	NM_016476	anaphase promoting complex subunit 11	protein-coding
WM-1..fq_peak_629	chr16	88811856	88812123	+	37	promoter-TSS (NM_000485)	-55	APRT	353	NM_000485	adenine phosphoribosyltransferase	protein-coding
WM-1..fq_peak_323	chr11	72814089	72814571	+	37	promoter-TSS (NM_033388)	-76	ATG16L2	89849	NM_033388	autophagy related 16-like 2 (S. cerevisiae)	protein-coding
WM-1..fq_peak_881	chr19	1244430	1244681	+	37	3' UTR (NM_001687, exon 4 of 4)	2805	ATP5D	513	NM_001687	ATP synthase, H+ transporting, mitochondrial F1 complex, delta subunit	protein-coding
WM-1..fq_peak_328	chr11	102347090	102347420	+	37	promoter-TSS (NM_001256166)	73	BIRC2	329	NM_001166	baculoviral IAP repeat containing 2	protein-coding
WM-1..fq_peak_376	chr12	54279690	54279889	+	37	promoter-TSS (NM_002136)	342	CBX5	23468	NM_012117	chromobox homolog 5	protein-coding
WM-1..fq_peak_128	chr1	156338254	156338484	+	37	promoter-TSS (NR_036564)	46	CCT3	7203	NM_005998	chaperonin containing TCP1, subunit 3 (gamma)	protein-coding
WM-1..fq_peak_1602	chr6	42929303	42929651	+	37	5' UTR (NM_006586, exon 1 of 6)	355	CNPY3	10695	NM_006586	canopy FGF signaling regulator 3	protein-coding
WM-1..fq_peak_667	chr17	4739542	4739780	+	37	promoter-TSS (NM_032265)	267	CXCL16	58191	NM_022059	chemokine (C-X-C motif) ligand 16	protein-coding
WM-1..fq_peak_321	chr11	71448337	71448629	+	37	promoter-TSS (NM_001163817)	-52	DHCR7	1717	NM_001360	7-dehydrocholesterol reductase	protein-coding
WM-1..fq_peak_813	chr17	82065226	82065468	+	37	intron (NM_022156, intron 1 of 13)	474	DUS1L	64118	NM_022156	dihydrouridine synthase 1-like (S. cerevisiae)	protein-coding
WM-1..fq_peak_693	chr17	28812349	28812609	+	37	promoter-TSS (NM_001288634)	-44	FAM222B	55731	NM_018182	family with sequence similarity 222, member B	protein-coding
WM-1..fq_peak_167	chr10	5890005	5890208	+	37	promoter-TSS (NM_178150)	-97	FBXO18	84893	NM_032807	F-box protein, helicase, 18	protein-coding
WM-1..fq_peak_1715	chr8	41528902	41529150	+	37	promoter-TSS (NM_032336)	-180	GINS4	84296	NM_032336	GINS complex subunit 4 (Sld5 homolog)	protein-coding
WM-1..fq_peak_1775	chr9	4117855	4118377	+	37	exon (NM_152629, exon 3 of 10)	34067	GLIS3	169792	NM_152629	GLIS family zinc finger 3	protein-coding
WM-1..fq_peak_529	chr16	1351788	1352088	+	37	promoter-TSS (NM_032520)	39	GNPTG	84572	NM_032520	N-acetylglucosamine-1-phosphate transferase, gamma subunit	protein-coding
WM-1..fq_peak_468	chr14	92794039	92794475	+	37	promoter-TSS (NM_005113)	26	GOLGA5	9950	NM_005113	golgin A5	protein-coding
WM-1..fq_peak_485	chr15	39920864	39921078	+	37	promoter-TSS (NM_001271854)	-79	GPR176	11245	NM_007223	G protein-coupled receptor 176	protein-coding
WM-1..fq_peak_1333a	chr21	36989841	36990358	+	37	intron (NM_000411, intron 1 of 11)	146	HLCS	3141	NM_000411	holocarboxylase synthetase (biotin-(proprionyl-CoA-carboxylase (ATP-hydrolysing)) ligase)	protein-coding
WM-1..fq_peak_612	chr16	84145053	84145348	+	37	promoter-TSS (NM_178452)	-5	HSDL1	83693	NM_031463	hydroxysteroid dehydrogenase like 1	protein-coding
WM-1..fq_peak_1575	chr6	19804714	19805075	+	37	Intergenic	-32476	ID4	3400	NM_001546	inhibitor of DNA binding 4, dominant negative helix-loop-helix protein	protein-coding
WM-1..fq_peak_1588	chr6	33788905	33789210	+	37	promoter-TSS (NM_181336)	72	LEMD2	221496	NM_181336	LEM domain containing 2	protein-coding
WM-1..fq_peak_408	chr12	122226004	122226294	+	37	promoter-TSS (NM_001278304)	-293	LOC101593348	101593348	NR_103497	uncharacterized LOC101593348	ncRNA
WM-1..fq_peak_550	chr16	3003828	3004102	+	37	Intergenic	5010	LOC101929613	101929613	NR_110947	uncharacterized LOC101929613	ncRNA
WM-1..fq_peak_1757	chr8	144104202	144104442	+	37	promoter-TSS (NM_030974)	-80	MAF1	84232	NM_032272	MAF1 homolog (S. cerevisiae)	protein-coding
WM-1..fq_peak_1360	chr22	38202243	38202526	+	37	promoter-TSS (NM_001161573)	452	MAFF	23764	NM_012323	v-maf avian musculoaponeurotic fibrosarcoma oncogene homolog F	protein-coding
WM-1..fq_peak_974	chr19	7522574	7522825	+	37	promoter-TSS (NM_020533)	89	MCOLN1	57192	NM_020533	mucolipin 1	protein-coding
WM-1..fq_peak_1490	chr4	2933886	2934155	+	37	5' UTR (NM_001120, exon 1 of 12)	217	MFSD10	10227	NM_001120	major facilitator superfamily domain containing 10	protein-coding
WM-1..fq_peak_135	chr1	167935924	167936237	+	37	promoter-TSS (NM_018442)	121	MPC2	25874	NM_015415	mitochondrial pyruvate carrier 2	protein-coding
WM-1..fq_peak_319	chr11	68903650	68903912	+	37	promoter-TSS (NM_181515)	54	MRPL21	219927	NM_181512	mitochondrial ribosomal protein L21	protein-coding
WM-1..fq_peak_1595	chr6	36986011	36986571	+	37	5' UTR (NM_001271641, exon 1 of 12)	260	MTCH1	23787	NM_014341	mitochondrial carrier 1	protein-coding
WM-1..fq_peak_1527	chr5	32312848	32313175	+	37	promoter-TSS (NM_001294344)	-3	MTMR12	54545	NM_019061	myotubularin related protein 12	protein-coding
WM-1..fq_peak_426	chr13	41311631	41311836	+	37	intron (NM_001110798, intron 1 of 10)	528	NAA16	79612	NM_018527	N(alpha)-acetyltransferase 16, NatA auxiliary subunit	protein-coding
WM-1..fq_peak_364	chr12	49828286	49828491	+	37	promoter-TSS (NR_027499)	37	NCKAP5L	57701	NM_001037806	NCK-associated protein 5-like	protein-coding
WM-1..fq_peak_628	chr16	88785104	88785316	+	37	promoter-TSS (NM_001142864)	-246	PIEZO1	9780	NM_001142864	piezo-type mechanosensitive ion channel component 1	protein-coding
WM-1..fq_peak_1186	chr2	43637302	43637522	+	37	intron (NM_172069, intron 1 of 29)	112	PLEKHH2	130271	NM_172069	pleckstrin homology domain containing, family H (with MyTH4 domain) member 2	protein-coding
WM-1..fq_peak_767	chr17	50150955	50151181	+	37	promoter-TSS (NM_032595)	-551	PPP1R9B	84687	NM_032595	protein phosphatase 1, regulatory subunit 9B	protein-coding
WM-1..fq_peak_1832	chr9	129665643	129665947	+	37	5' UTR (NM_016307, exon 1 of 4)	154	PRRX2	51450	NM_016307	paired related homeobox 2	protein-coding
WM-1..fq_peak_738	chr17	42833354	42833569	+	37	non-coding (NR_049772, exon 1 of 10)	319	PSME3	10197	NM_005789	proteasome (prosome, macropain) activator subunit 3 (PA28 gamma; Ki)	protein-coding
WM-1..fq_peak_1437	chr3	129529446	129529676	+	37	intron (NM_000539, intron 1 of 4)	922	RHO	6010	NM_000539	rhodopsin	protein-coding
WM-1..fq_peak_1059	chr19	35994956	35995397	+	37	promoter-TSS (NM_001042631)	-12	SDHAF1	644096	NM_001042631	succinate dehydrogenase complex assembly factor 1	protein-coding
WM-1..fq_peak_1477	chr4	1712608	1712884	+	37	promoter-TSS (NM_006527)	-443	SLBP	7884	NM_006527	stem-loop binding protein	protein-coding
WM-1..fq_peak_775b	chr17	63842726	63843264	+	37	promoter-TSS (NM_001098426)	-4	SMARCD2	6603	NM_003077	SWI/SNF related, matrix associated, actin dependent regulator of chromatin, subfamily d, member 2	protein-coding
WM-1..fq_peak_1495	chr4	39638637	39639198	+	37	promoter-TSS (NM_174921)	-56	SMIM14	201895	NM_174921	small integral membrane protein 14	protein-coding
WM-1..fq_peak_65	chr1	28642956	28643157	+	37	promoter-TSS (NM_001135218)	36	TAF12	6883	NM_005644	TAF12 RNA polymerase II, TATA box binding protein (TBP)-associated factor, 20kDa	protein-coding
WM-1..fq_peak_106	chr1	151909473	151909672	+	37	5' UTR (NM_053055, exon 1 of 6)	313	THEM4	117145	NM_053055	thioesterase superfamily member 4	protein-coding
WM-1..fq_peak_1666	chr7	75994473	75994709	+	37	promoter-TSS (NM_031925)	83	TMEM120A	83862	NM_031925	transmembrane protein 120A	protein-coding
WM-1..fq_peak_471	chr14	102777922	102778133	+	37	intron (NM_003300, intron 1 of 10)	548	TRAF3	7187	NM_003300	TNF receptor-associated factor 3	protein-coding
WM-1..fq_peak_490	chr15	43370642	43370878	+	37	promoter-TSS (NM_001286414)	-299	TUBGCP4	27229	NM_014444	tubulin, gamma complex associated protein 4	protein-coding
WM-1..fq_peak_1175	chr2	27306467	27306666	+	37	TTS (NM_003353)	1696	UCN	7349	NM_003353	urocortin	protein-coding
WM-1..fq_peak_1089	chr19	45507535	45507940	+	37	5' UTR (NM_003370, exon 1 of 13)	307	VASP	7408	NM_003370	vasodilator-stimulated phosphoprotein	protein-coding
WM-1..fq_peak_606	chr16	69311077	69311539	+	37	promoter-TSS (NM_013245)	-76	VPS4A	27183	NM_013245	vacuolar protein sorting 4 homolog A (S. cerevisiae)	protein-coding
WM-1..fq_peak_461	chr14	64503685	64503901	+	37	promoter-TSS (NM_001123329)	43	ZBTB25	7597	NM_006977	zinc finger and BTB domain containing 25	protein-coding
WM-1..fq_peak_1768	chr8	144685909	144686119	+	37	Intergenic	69571	ZNF251	90987	NM_138367	zinc finger protein 251	protein-coding
WM-1..fq_peak_845b	chr18	58863624	58864043	+	37	intron (NM_018181, intron 1 of 10)	1004	ZNF532	55205	NM_018181	zinc finger protein 532	protein-coding
WM-1..fq_peak_1402	chr3	48240952	48241151	+	37	promoter-TSS (NM_016089)	-55	ZNF589	51385	NM_016089	zinc finger protein 589	protein-coding
WM-1..fq_peak_1590	chr6	35259603	35259808	+	37	promoter-TSS (NM_001292032)	-9	ZNF76	7629	NM_003427	zinc finger protein 76	protein-coding
WM-1..fq_peak_89	chr1	54488345	54488544	+	36	Intergenic	-59690	ACOT11	26027	NM_015547	acyl-CoA thioesterase 11	protein-coding
WM-1..fq_peak_1103	chr19	46860857	46861150	+	36	Intergenic	-10008	AP2S1	1175	NM_004069	adaptor-related protein complex 2, sigma 1 subunit	protein-coding
WM-1..fq_peak_1877	chr9	137618739	137618967	+	36	promoter-TSS (NM_024757)	42	ARRDC1-AS1	85026	NM_032937	ARRDC1 antisense RNA 1	ncRNA
WM-1..fq_peak_1692	chr7	151038932	151039161	+	36	intron (NM_001282291, intron 10 of 16)	-9246	ASIC3	9311	NM_004769	acid-sensing (proton-gated) ion channel 3	protein-coding
WM-1..fq_peak_944	chr19	3655737	3655971	+	36	intron (NM_001300849, intron 6 of 16)	-29039	CACTIN	58509	NM_021231	cactin, spliceosome C complex subunit	protein-coding
WM-1..fq_peak_1034	chr19	17932920	17933172	+	36	promoter-TSS (NM_001136203)	31	CCDC124	115098	NM_138442	coiled-coil domain containing 124	protein-coding
WM-1..fq_peak_455	chr14	50396718	50397056	+	36	promoter-TSS (NM_004196)	517	CDKL1	8814	NM_004196	cyclin-dependent kinase-like 1 (CDC2-related kinase)	protein-coding
WM-1..fq_peak_1077	chr19	42284091	42284390	+	36	promoter-TSS (NM_015125)	-425	CIC	23152	NM_015125	capicua transcriptional repressor	protein-coding
WM-1..fq_peak_1778	chr9	22447166	22447457	+	36	exon (NM_022160, exon 1 of 2)	470	DMRTA1	63951	NM_022160	DMRT-like family A1	protein-coding
WM-1..fq_peak_538	chr16	2223439	2223736	+	36	promoter-TSS (NM_001288778)	99	E4F1	1877	NM_004424	E4F transcription factor 1	protein-coding
WM-1..fq_peak_181	chr10	43407199	43407463	+	36	intron (NM_001098204, intron 1 of 3)	520	HNRNPF	3185	NM_004966	heterogeneous nuclear ribonucleoprotein F	protein-coding
WM-1..fq_peak_1179	chr2	32010916	32011115	+	36	promoter-TSS (NM_015955)	-386	MEMO1	51072	NM_015955	mediator of cell motility 1	protein-coding
WM-1..fq_peak_51	chr1	24860829	24861035	+	36	Intergenic	58484	MIR6731	102465437	NR_106789	microRNA 6731	ncRNA
WM-1..fq_peak_499	chr15	65530305	65530568	+	36	promoter-TSS (NM_016395)	-53	PTPLAD1	51495	NM_016395	protein tyrosine phosphatase-like A domain containing 1	protein-coding
WM-1..fq_peak_1624	chr6	166627194	166627546	+	36	promoter-TSS (NM_021135)	-132	RPS6KA2	6196	NM_021135	ribosomal protein S6 kinase, 90kDa, polypeptide 2	protein-coding
WM-1..fq_peak_1593	chr6	36594196	36594594	+	36	promoter-TSS (NM_003017)	82	SRSF3	6428	NM_003017	serine/arginine-rich splicing factor 3	protein-coding
WM-1..fq_peak_1357	chr22	37199480	37199756	+	36	Intergenic	11071	SSTR3	6753	NM_001051	somatostatin receptor 3	protein-coding
WM-1..fq_peak_1586	chr6	32095598	32095862	+	36	exon (NM_019105, exon 3 of 44)	13644	TNXB	7148	NM_019105	tenascin XB	protein-coding
WM-1..fq_peak_1774	chr8	144950766	144950965	+	36	promoter-TSS (NM_006958)	23	ZNF16	7564	NM_006958	zinc finger protein 16	protein-coding
WM-1..fq_peak_1234	chr2	159739128	159739327	+	35	intron (NM_001282807, intron 1 of 8)	5336	43531	64844	NM_022826	membrane-associated ring finger (C3HC4) 7, E3 ubiquitin protein ligase	protein-coding
WM-1..fq_peak_1741	chr8	142447613	142447812	+	35	Intergenic	-16304	BAI1	575	NM_001702	brain-specific angiogenesis inhibitor 1	protein-coding
WM-1..fq_peak_422	chr13	27424586	27424785	+	35	5' UTR (NM_002097, exon 1 of 9)	141	GTF3A	2971	NM_002097	general transcription factor IIIA	protein-coding
WM-1..fq_peak_661a	chr17	2056980	2057668	+	35	exon (NM_001098202, exon 2 of 2)	1014	HIC1	3090	NM_006497	hypermethylated in cancer 1	protein-coding
WM-1..fq_peak_133	chr1	160083754	160083953	+	35	intron (NM_004983, intron 1 of 2)	2283	KCNJ9	3765	NM_004983	potassium inwardly-rectifying channel, subfamily J, member 9	protein-coding
WM-1..fq_peak_1732	chr8	102655706	102655905	+	35	promoter-TSS (NM_005655)	97	KLF10	7071	NM_005655	Kruppel-like factor 10	protein-coding
WM-1..fq_peak_1852	chr9	136205005	136205266	+	35	promoter-TSS (NM_178138)	-26	LHX3	8022	NM_014564	LIM homeobox 3	protein-coding
WM-1..fq_peak_22	chr1	2315032	2315518	+	35	Intergenic	37386	LOC100129534	100129534	NM_001127577	small nuclear ribonucleoprotein polypeptide N pseudogene	pseudo
WM-1..fq_peak_1721	chr8	48380624	48380859	+	35	Intergenic	-170826	LOC101929268	101929268	NR_105002	uncharacterized LOC101929268	ncRNA
WM-1..fq_peak_294	chr11	65652956	65653191	+	35	TTS (NM_001145138)	3881	MIR4489	100616284	NR_039709	microRNA 4489	ncRNA
WM-1..fq_peak_1685	chr7	129612036	129612652	+	35	intron (NM_005011, intron 1 of 10)	642	NRF1	4899	NM_005011	nuclear respiratory factor 1	protein-coding
WM-1..fq_peak_1800	chr9	120876248	120876448	+	35	intron (NM_001286840, intron 1 of 14)	980	PHF19	26147	NM_015651	PHD finger protein 19	protein-coding
WM-1..fq_peak_1610	chr6	70667692	70667891	+	35	promoter-TSS (NM_001281439)	20	SMAP1	60682	NM_021940	small ArfGAP 1	protein-coding
WM-1..fq_peak_1147	chr19	55503800	55504017	+	35	intron (NM_001144950, intron 12 of 13)	15405	SSC5D	284297	NM_182571	scavenger receptor cysteine rich family, 5 domains	protein-coding
WM-1..fq_peak_735	chr17	42388443	42388978	+	35	promoter-TSS (NM_139276)	-215	STAT3	6774	NM_003150	signal transducer and activator of transcription 3 (acute-phase response factor)	protein-coding
WM-1..fq_peak_1055	chr19	34501648	34501848	+	35	TTS (NM_001080436)	19773	WTIP	126374	NM_001080436	Wilms tumor 1 interacting protein	protein-coding
WM-1..fq_peak_1698	chr8	21919362	21919590	+	35	promoter-TSS (NM_015024)	-193	XPO7	23039	NM_015024	exportin 7	protein-coding
WM-1..fq_peak_48	chr1	22451711	22452052	+	35	promoter-TSS (NM_014870)	30	ZBTB40	9923	NM_014870	zinc finger and BTB domain containing 40	protein-coding
WM-1..fq_peak_927	chr19	2819687	2820201	+	35	promoter-TSS (NM_001102651)	70	ZNF554	115196	NM_152303	zinc finger protein 554	protein-coding
WM-1..fq_peak_4a	chr1	999939	1000496	+	34	promoter-TSS (NM_021170)	-45	HES4	57801	NM_021170	hes family bHLH transcription factor 4	protein-coding
WM-1..fq_peak_1035	chr19	17947828	17948121	+	34	Intergenic	-3328	KCNN1	3780	NM_002248	potassium intermediate/small conductance calcium-activated channel, subfamily N, member 1	protein-coding
WM-1..fq_peak_695	chr17	29390359	29390822	+	34	promoter-TSS (NR_039749)	-72	MIR4523	100616122	NR_039749	microRNA 4523	ncRNA
WM-1..fq_peak_1376	chr22	46080193	46080573	+	34	Intergenic	-5614	MIRLET7BHG	400931	NM_207477	MIRLET7B host gene (non-protein coding)	ncRNA
WM-1..fq_peak_1647	chr7	32942758	32943109	+	34	non-coding (NR_003500, exon 1 of 6)	237	RP9P	441212	NM_001039754	retinitis pigmentosa 9 pseudogene	pseudo
WM-1..fq_peak_88	chr1	54406374	54406694	+	34	promoter-TSS (NM_018070)	-139	SSBP3	23648	NM_018070	single stranded DNA binding protein 3	protein-coding
WM-1..fq_peak_732	chr17	40417954	40418171	+	34	promoter-TSS (NM_001067)	-112	TOP2A	7153	NM_001067	topoisomerase (DNA) II alpha 170kDa	protein-coding
WM-1..fq_peak_84	chr1	43974737	43974979	+	33	5' UTR (NM_001039457, exon 1 of 7)	210	ATP6V0B	533	NM_004047	ATPase, H+ transporting, lysosomal 21kDa, V0 subunit b	protein-coding
WM-1..fq_peak_1661	chr7	74174461	74174755	+	33	intron (NM_022170, intron 1 of 6)	232	EIF4H	7458	NM_022170	eukaryotic translation initiation factor 4H	protein-coding
WM-1..fq_peak_141	chr1	202807232	202807450	+	33	intron (NM_006618, intron 1 of 26)	1080	KDM5B	10765	NM_006618	lysine (K)-specific demethylase 5B	protein-coding
WM-1..fq_peak_571	chr16	14630114	14630328	+	33	promoter-TSS (NM_001134477)	50	PARN	5073	NM_002582	poly(A)-specific ribonuclease	protein-coding
WM-1..fq_peak_1036	chr19	18153184	18153434	+	33	intron (NM_005027, intron 1 of 15)	131	PIK3R2	5296	NM_005027	phosphoinositide-3-kinase, regulatory subunit 2 (beta)	protein-coding
WM-1..fq_peak_624	chr16	88706302	88706502	+	33	promoter-TSS (NM_178841)	-10	RNF166	115992	NM_178841	ring finger protein 166	protein-coding
WM-1..fq_peak_1807	chr9	127397201	127397758	+	33	exon (NM_001271711, exon 2 of 9)	341	SLC2A8	29988	NM_014580	solute carrier family 2 (facilitated glucose transporter), member 8	protein-coding
WM-1..fq_peak_1218	chr2	97663992	97664248	+	32	promoter-TSS (NM_005735)	-22	ACTR1B	10120	NM_005735	ARP1 actin-related protein 1 homolog B, centractin beta (yeast)	protein-coding
WM-1..fq_peak_1070	chr19	40716860	40717102	+	32	promoter-TSS (NM_025194)	-96	ADCK4	79934	NM_024876	aarF domain containing kinase 4	protein-coding
WM-1..fq_peak_1458	chr3	197554661	197554863	+	32	intron (NM_203314, intron 1 of 7)	1225	BDH1	622	NM_004051	3-hydroxybutyrate dehydrogenase, type 1	protein-coding
WM-1..fq_peak_1050	chr19	29715164	29715363	+	32	promoter-TSS (NM_001282929)	-207	C19orf12	83636	NM_031448	chromosome 19 open reading frame 12	protein-coding
WM-1..fq_peak_701	chr17	31859188	31859387	+	32	promoter-TSS (NM_018405)	20	COPRS	55352	NM_018405	coordinator of PRMT5, differentiation stimulator	protein-coding
WM-1..fq_peak_1583	chr6	31729918	31730265	+	32	TTS (NM_001287594)	171	DDAH2	23564	NM_013974	dimethylarginine dimethylaminohydrolase 2	protein-coding
WM-1..fq_peak_1341	chr21	46458726	46458925	+	32	promoter-TSS (NM_001146115)	-124	DIP2A	23181	NM_015151	DIP2 disco-interacting protein 2 homolog A (Drosophila)	protein-coding
WM-1..fq_peak_1708	chr8	25184872	25185152	+	32	intron (NM_024940, intron 1 of 51)	240	DOCK5	80005	NM_024940	dedicator of cytokinesis 5	protein-coding
WM-1..fq_peak_609	chr16	74606567	74606778	+	32	non-coding (NR_027264, exon 1 of 27)	472	GLG1	2734	NM_012201	golgi glycoprotein 1	protein-coding
WM-1..fq_peak_748	chr17	44353739	44353940	+	32	TTS (NM_002087)	8716	GRN	2896	NM_002087	granulin	protein-coding
WM-1..fq_peak_1559	chr5	178205118	178205323	+	32	intron (NM_004499, intron 2 of 6)	713	HNRNPAB	3182	NM_004499	heterogeneous nuclear ribonucleoprotein A/B	protein-coding
WM-1..fq_peak_114	chr1	154406427	154406626	+	32	intron (NM_000565, intron 1 of 9)	1333	IL6R	3570	NM_000565	interleukin 6 receptor	protein-coding
WM-1..fq_peak_421a	chr13	21061052	21061657	+	32	5' UTR (NM_014572, exon 1 of 8)	229	LATS2	26524	NM_014572	large tumor suppressor kinase 2	protein-coding
WM-1..fq_peak_619	chr16	87392118	87392442	+	32	promoter-TSS (NM_022818)	85	MAP1LC3B	81631	NM_022818	microtubule-associated protein 1 light chain 3 beta	protein-coding
WM-1..fq_peak_728	chr17	40122293	40122514	+	32	promoter-TSS (NM_001012241)	-134	MSL1	339287	NM_001012241	male-specific lethal 1 homolog (Drosophila)	protein-coding
WM-1..fq_peak_729	chr17	40318055	40318402	+	32	promoter-TSS (NM_001145301)	7	RARA	5914	NM_000964	retinoic acid receptor, alpha	protein-coding
WM-1..fq_peak_1817b	chr9	128340233	128340642	+	32	promoter-TSS (NM_005094)	-123	SLC27A4	10999	NM_005094	solute carrier family 27 (fatty acid transporter), member 4	protein-coding
WM-1..fq_peak_269	chr11	57324189	57324642	+	32	intron (NM_033396, intron 1 of 11)	524	TNKS1BP1	85456	NM_033396	tankyrase 1 binding protein 1, 182kDa	protein-coding
WM-1..fq_peak_1772	chr8	144827589	144827788	+	32	intron (NM_003416, intron 1 of 4)	170	ZNF7	7553	NM_003416	zinc finger protein 7	protein-coding
WM-1..fq_peak_634	chr16	89490449	89490750	+	31	promoter-TSS (NM_013275)	-38	ANKRD11	29123	NM_013275	ankyrin repeat domain 11	protein-coding
WM-1..fq_peak_522	chr16	788507	788706	+	31	promoter-TSS (NM_058192)	-16	CHTF18	63922	NM_022092	CTF18, chromosome transmission fidelity factor 18 homolog (S. cerevisiae)	protein-coding
WM-1..fq_peak_1625	chr7	192370	192592	+	31	promoter-TSS (NM_020223).2	-488	FAM20C	56975	NM_020223	family with sequence similarity 20, member C	protein-coding
WM-1..fq_peak_255	chr11	18394381	18394832	+	31	non-coding (NR_028500, exon 1 of 7)	217	LDHA	3939	NM_005566	lactate dehydrogenase A	protein-coding
WM-1..fq_peak_335	chr11	118910463	118910693	+	31	promoter-TSS (NR_039713)	-130	MIR4492	100616376	NR_039713	microRNA 4492	ncRNA
WM-1..fq_peak_1752	chr8	143945114	143945313	+	31	promoter-TSS (NM_201381)	66	MIR661	724031	NR_030383	microRNA 661	ncRNA
WM-1..fq_peak_907	chr19	2050983	2051512	+	31	promoter-TSS (NM_017572)	-3	MKNK2	2872	NM_017572	MAP kinase interacting serine/threonine kinase 2	protein-coding
WM-1..fq_peak_1818	chr9	128455958	128456457	+	31	promoter-TSS (NM_153440)	-193	ODF2	4957	NM_002540	outer dense fiber of sperm tails 2	protein-coding
WM-1..fq_peak_497	chr15	64823864	64824188	+	31	exon (NM_001286497, exon 2 of 13)	1642	PIF1	80119	NM_025049	PIF1 5'-to-3' DNA helicase	protein-coding
WM-1..fq_peak_183	chr10	63724473	63724672	+	31	Intergenic	203209	REEP3	221035	NM_001001330	receptor accessory protein 3	protein-coding
WM-1..fq_peak_1456	chr3	196867830	196868052	+	31	promoter-TSS (NM_152699)	85	SENP5	205564	NM_152699	SUMO1/sentrin specific peptidase 5	protein-coding
WM-1..fq_peak_66	chr1	29122077	29122290	+	31	intron (NM_001003682, intron 1 of 1)	318	TMEM200B	399474	NM_001003682	transmembrane protein 200B	protein-coding
WM-1..fq_peak_967	chr19	6199480	6199708	+	30	Intergenic	63961	ACSBG2	81616	NM_030924	acyl-CoA synthetase bubblegum family member 2	protein-coding
WM-1..fq_peak_1859	chr9	136687040	136687239	+	30	intron (NM_001012727, intron 1 of 4)	320	AGPAT2	10555	NM_006412	1-acylglycerol-3-phosphate O-acyltransferase 2	protein-coding
WM-1..fq_peak_577	chr16	30052896	30053133	+	30	promoter-TSS (NM_000034)	-76	ALDOA	226	NM_000034	aldolase A, fructose-bisphosphate	protein-coding
WM-1..fq_peak_862	chr19	921723	921922	+	30	TTS (NM_032551)	-4215	ARID3A	1820	NM_005224	AT rich interactive domain 3A (BRIGHT-like)	protein-coding
WM-1..fq_peak_424	chr13	31199837	31200049	+	30	promoter-TSS (NM_194318)	-32	B3GALTL	145173	NM_194318	beta 1,3-galactosyltransferase-like	protein-coding
WM-1..fq_peak_582	chr16	31108370	31108924	+	30	intron (NM_001122957, intron 1 of 10)	353	BCKDK	10295	NM_005881	branched chain ketoacid dehydrogenase kinase	protein-coding
WM-1..fq_peak_1345	chr22	22292625	22292824	+	30	Intergenic	-5374	BMS1P20	96610	NM_080926	BMS1 pseudogene 20	pseudo
WM-1..fq_peak_777	chr17	67825361	67825560	+	30	promoter-TSS (NM_004459)	-204	BPTF	2186	NM_004459	bromodomain PHD finger transcription factor	protein-coding
WM-1..fq_peak_1766	chr8	144528848	144529101	+	30	promoter-TSS (NM_001001795)	100	C8orf82	414919	NM_001001795	chromosome 8 open reading frame 82	protein-coding
WM-1..fq_peak_1844	chr9	133460151	133460415	+	30	TTS (NM_139027)	318	CACFD1	11094	NM_017586	calcium channel flower domain containing 1	protein-coding
WM-1..fq_peak_1607	chr6	44151863	44152082	+	30	exon (NM_018426, exon 19 of 24)	-6839	CAPN11	11131	NM_007058	calpain 11	protein-coding
WM-1..fq_peak_1561	chr5	179678488	179678741	+	30	TTS (NM_001164444)	2360	CBY3	646019	NM_001164444	chibby homolog 3 (Drosophila)	protein-coding
WM-1..fq_peak_1681	chr7	106660065	106660338	+	30	exon (NM_175884, exon 1 of 1)	987	CCDC71L	168455	NM_175884	coiled-coil domain containing 71-like	protein-coding
WM-1..fq_peak_1096	chr19	46428803	46429020	+	30	Intergenic	-15249	CCDC8	83987	NM_032040	coiled-coil domain containing 8	protein-coding
WM-1..fq_peak_326	chr11	86504450	86504673	+	30	intron (NM_001014811, intron 4 of 13)	129825	CCDC81	60494	NM_021827	coiled-coil domain containing 81	protein-coding
WM-1..fq_peak_714	chr17	36205338	36205583	+	30	Intergenic	-5448	CCL4L1	388372	NM_207007	chemokine (C-C motif) ligand 4-like 1	protein-coding
WM-1..fq_peak_1737	chr8	140511293	140511551	+	30	promoter-TSS (NR_040712)	124	CHRAC1	54108	NM_017444	chromatin accessibility complex 1	protein-coding
WM-1..fq_peak_1662	chr7	74289382	74289581	+	30	promoter-TSS (NM_032421)	6	CLIP2	7461	NM_003388	CAP-GLY domain containing linker protein 2	protein-coding
WM-1..fq_peak_1194	chr2	61970997	61971208	+	30	intron (NM_152516, intron 1 of 2)	65434	COMMD1	150684	NM_152516	copper metabolism (Murr1) domain containing 1	protein-coding
WM-1..fq_peak_1272	chr2	241738124	241738323	+	30	intron (NM_152783, intron 2 of 9)	3644	D2HGDH	728294	NM_152783	D-2-hydroxyglutarate dehydrogenase	protein-coding
WM-1..fq_peak_1111	chr19	47349048	47349300	+	30	promoter-TSS (NM_014681)	-107	DHX34	9704	NM_014681	DEAH (Asp-Glu-Ala-His) box polypeptide 34	protein-coding
WM-1..fq_peak_1854	chr9	136363340	136363705	+	30	TTS (NM_052813)	289	DNLZ	728489	NM_001080849	DNL-type zinc finger	protein-coding
WM-1..fq_peak_1875	chr9	137578512	137578837	+	30	exon (NM_138778, exon 1 of 9)	261	DPH7	92715	NM_138778	diphthamide biosynthesis 7	protein-coding
WM-1..fq_peak_611a	chr16	80540787	80541200	+	30	promoter-TSS (NM_130897)	36	DYNLRB2	83657	NM_130897	dynein, light chain, roadblock-type 2	protein-coding
WM-1..fq_peak_618	chr16	85799051	85799250	+	30	promoter-TSS (NM_001861)	392	EMC8	10328	NM_006067	ER membrane protein complex subunit 8	protein-coding
WM-1..fq_peak_154	chr1	225653113	225653354	+	30	promoter-TSS (NM_018212)	-90	ENAH	55740	NM_018212	enabled homolog (Drosophila)	protein-coding
WM-1..fq_peak_1781	chr9	34522851	34523364	+	30	promoter-TSS (NM_198573)	-68	ENHO	375704	NM_198573	energy homeostasis associated	protein-coding
WM-1..fq_peak_1555	chr5	172834356	172834676	+	30	intron (NM_001031711, intron 1 of 9)	296	ERGIC1	57222	NM_020462	endoplasmic reticulum-golgi intermediate compartment (ERGIC) 1	protein-coding
WM-1..fq_peak_976	chr19	7829933	7830265	+	30	promoter-TSS (NM_145245)	-176	EVI5L	115704	NM_145245	ecotropic viral integration site 5-like	protein-coding
WM-1..fq_peak_209	chr10	100912775	100912974	+	30	5' UTR (NM_001136123, exon 1 of 19)	305	FAM178A	55719	NM_018121	family with sequence similarity 178, member A	protein-coding
WM-1..fq_peak_64	chr1	27725854	27726067	+	30	promoter-TSS (NM_152660)	-19	FAM76A	199870	NM_152660	family with sequence similarity 76, member A	protein-coding
WM-1..fq_peak_1811	chr9	127823014	127823213	+	30	intron (NM_001278138, intron 8 of 14)	19932	FPGS	2356	NM_004957	folylpolyglutamate synthase	protein-coding
WM-1..fq_peak_1500b	chr4	48779867	48780530	+	30	5' UTR (NM_015030, exon 1 of 64)	101	FRYL	285527	NM_015030	FRY-like	protein-coding
WM-1..fq_peak_608	chr16	70478258	70478508	+	30	exon (NM_145059, exon 21 of 24)	23788	FUK	197258	NM_145059	fucokinase	protein-coding
WM-1..fq_peak_630	chr16	88856839	88857074	+	30	promoter-TSS (NM_016209)	10	GALNS	2588	NM_000512	galactosamine (N-acetyl)-6-sulfatase	protein-coding
WM-1..fq_peak_1113	chr19	47600335	47600779	+	30	Intergenic	-7639	GLTSCR1	29998	NM_015711	glioma tumor suppressor candidate region gene 1	protein-coding
WM-1..fq_peak_1053	chr19	33081041	33081283	+	30	5' UTR (NM_018025, exon 1 of 20)	282	GPATCH1	55094	NM_018025	G patch domain containing 1	protein-coding
WM-1..fq_peak_1599	chr6	42178952	42179266	+	30	intron (NM_000409, intron 5 of 5)	15847	GUCA1B	2979	NM_002098	guanylate cyclase activator 1B (retina)	protein-coding
WM-1..fq_peak_1225	chr2	126731818	126732017	+	30	Intergenic	75982	GYPC	2995	NM_002101	glycophorin C (Gerbich blood group)	protein-coding
WM-1..fq_peak_551	chr16	3028245	3028467	+	30	TTS (NM_024339)	-4070	HCFC1R1	54985	NM_017885	host cell factor C1 regulator 1 (XPO1 dependent)	protein-coding
WM-1..fq_peak_393	chr12	110109248	110109449	+	30	Intergenic	-14987	IFT81	28981	NM_014055	intraflagellar transport 81	protein-coding
WM-1..fq_peak_178	chr10	32958291	32958588	+	30	promoter-TSS (NM_002211)	-74	ITGB1	3688	NM_002211	integrin, beta 1 (fibronectin receptor, beta polypeptide, antigen CD29 includes MDF2, MSK12)	protein-coding
WM-1..fq_peak_1898	chrX	48971654	48971853	+	30	promoter-TSS (NM_004979)	91	KCND1	3750	NM_004979	potassium voltage-gated channel, Shal-related subfamily, member 1	protein-coding
WM-1..fq_peak_1310	chr20	51023024	51023562	+	30	promoter-TSS (NM_002237)	-155	KCNG1	3755	NM_002237	potassium voltage-gated channel, subfamily G, member 1	protein-coding
WM-1..fq_peak_547	chr16	2682368	2682567	+	30	promoter-TSS (NM_018992)	-27	KCTD5	54442	NM_018992	potassium channel tetramerization domain containing 5	protein-coding
WM-1..fq_peak_1654	chr7	66628824	66629115	+	30	promoter-TSS (NM_001167961)	88	KCTD7	154881	NM_153033	potassium channel tetramerization domain containing 7	protein-coding
WM-1..fq_peak_1427a	chr3	113696188	113696645	+	30	non-coding (NR_111981, exon 1 of 7)	230	KIAA2018	205717	NM_001009899	KIAA2018	protein-coding
WM-1..fq_peak_861	chr19	919925	920264	+	30	exon (NM_032551, exon 4 of 5)	2752	KISS1R	84634	NM_032551	KISS1 receptor	protein-coding
WM-1..fq_peak_1552	chr5	154740961	154741167	+	30	intron (NM_015315, intron 1 of 18)	28162	LARP1	23367	NM_015315	La ribonucleoprotein domain family, member 1	protein-coding
WM-1..fq_peak_1797	chr9	96021700	96021943	+	30	promoter-TSS (NR_024129)	-66	LINC00092	100188953	NR_024129	long intergenic non-protein coding RNA 92	ncRNA
WM-1..fq_peak_1617	chr6	135566242	135566441	+	30	intron (NR_026805, intron 1 of 3)	68540	LINC00271	100131814	NR_026805	long intergenic non-protein coding RNA 271	ncRNA
WM-1..fq_peak_198	chr10	78316453	78316684	+	30	Intergenic	49240	LINC00595	414243	NR_073447	long intergenic non-protein coding RNA 595	ncRNA
WM-1..fq_peak_211	chr10	101291581	101291782	+	30	Intergenic	-28131	LOC101927419	101927419	NR_120621	uncharacterized LOC101927419	ncRNA
WM-1..fq_peak_1884	chrX	3815629	3815856	+	30	Intergenic	28152	LOC389906	389906	NR_034031	zinc finger protein 839 pseudogene	pseudo
WM-1..fq_peak_632	chr16	89167230	89167723	+	30	intron (NR_046200, intron 2 of 2)	1093	LOC400558	400558	NR_046200	uncharacterized LOC400558	ncRNA
[truncated: 1,079 more rows]

## Sheet: File S3
Category	Term	Count	%	PValue	Genes	List Total	Pop Hits	Pop Total	Fold Enrichment	Bonferroni	Benjamini	FDR
[truncated: 348 more rows]

[truncated: 2 more sheets: File  S4, File  S5]
