# Supplementary material for: PML2‐mediated thread‐like nuclear bodies mark late senescence in Hutchinson–Gilford progeria syndrome
Source: Aging Cell. 2020 Apr 29;19(6):e13147. doi: 10.1111/acel.13147 (PMC7294779; doi:10.1111/acel.13147)
Supplement: Supplementary file 4 — Supplementary File S6 [file ACEL-19-e13147-s004.xls]

## Sheet: 855
Gene	NFcon_rep1_RPKM	NFcon_rep2_RPKM	NFcon_rep3_RPKM	HGcon_rep1_RPKM	HGcon_rep2_RPKM	HGcon_rep3_RPKM	Fold_change	log2(Fold_change)	p-value	q-value
RNU4-2	35	26	12	0	0	0	0	#NAME?	2.70921e-07	2.99316e-06
TNNT2	0	0	0	2	18	8	Inf	Inf	0.00955566	0.0430821
SPAG6	0	0	0	5	9	5	Inf	Inf	0.0124148	0.0535767
MYBPC3	0	0	0	12	29	9	Inf	Inf	0.000214272	0.00151253
HRK	0	0	0	43	32	43	Inf	Inf	1.56472e-11	2.56764e-10
LOC100129697	0	0	0	14	15	1	Inf	Inf	0.00344872	0.0179821
TBX21	0	0	0	8	18	3	Inf	Inf	0.00463831	0.0232476
OR7D2	0	0	0	4	13	2	Inf	Inf	0.0247815	0.0938734
SIGLEC9	0	0	0	10	25	9	Inf	Inf	0.000155129	0.00112829
NTSR2	0	0	0	3	9	3	Inf	Inf	0.0285003	0.10522
FAM178B	0	0	0	4	19	13	Inf	Inf	0.000361962	0.00241855
ALPP	0	0	0	7	30	4	Inf	Inf	0.0186239	0.0747173
NPBWR2	0	0	0	2	8	3	Inf	Inf	0.0443461	0.147793
KCNQ2	0	0	0	4	24	4	Inf	Inf	0.0308447	0.111432
LAMA5-AS1	0	0	0	5	6	5	Inf	Inf	0.0233037	0.0893292
LRRC74B	0	0	0	3	8	2	Inf	Inf	0.0442913	0.147737
RHO	0	0	0	4	20	4	Inf	Inf	0.0220649	0.0857153
EFCC1	0	0	0	5	10	2	Inf	Inf	0.0187227	0.0749685
CAPN11	0	0	0	7	35	7	Inf	Inf	0.0108865	0.0479512
PLG	0	0	0	7	24	6	Inf	Inf	0.00415089	0.0211149
KCNT1	0	0	0	17	66	23	Inf	Inf	0.000231966	0.00162529
LOC392364	0	0	0	2	7	4	Inf	Inf	0.0445077	0.147954
GBX2	0	0	1	3038	2696	2831	7691.7	12.9091	1.88338e-292	2.06667e-289
ALDH1L1	0	1	0	415	337	331	1158.77	10.1784	5.78809e-80	6.78943e-78
PCDH1	28	19	26	13367	12266	12066	513.914	9.00538	0	0
MUC5B	1	4	0	57	160	77	63.1265	5.98017	4.65544e-06	4.32925e-05
SIM2	21	23	9	799	824	832	47.6643	5.57484	3.5468e-102	5.77279e-100
KCNN1	0	1	0	11	24	5	43.2596	5.43495	0.00385325	0.019797
MUC6	5	4	3	105	288	90	41.1913	5.36427	0.000279806	0.00191937
LAMC3	2	0	0	14	40	17	37.5735	5.23164	0.000309519	0.00210116
PRELP	28	65	40	1614	1481	1536	35.0924	5.13308	2.70506e-130	6.34607e-128
CCDC81	19	22	9	551	468	587	32.9457	5.04202	1.25665e-71	1.26848e-69
ZNF750	0	0	1	11	18	6	31.681	4.98555	0.00179114	0.01016
HES4	91	101	93	3283	2891	2675	31.1078	4.95921	4.63047e-117	9.37588e-115
DOK7	0	0	1	13	15	2	27.1853	4.76476	0.00455245	0.0228779
CABP1	2	12	5	172	154	152	25.5833	4.67713	7.53376e-29	2.8412e-27
WDR38	1	0	0	9	11	4	25.3538	4.66413	0.014158	0.0599766
HMCN2	1	1	6	33	122	41	23.1127	4.53061	0.00307234	0.0163223
MYEOV	2	15	5	195	139	154	22.6877	4.50384	3.48313e-28	1.28649e-26
COL18A1-AS1	1	0	0	5	4	9	18.7979	4.2325	0.0441623	0.147618
MAFA	0	0	1	7	6	7	17.9482	4.16577	0.029926	0.108935
SRL	0	1	1	7	25	4	17.8191	4.15535	0.0436082	0.146164
EFNB2	105	130	109	1756	1574	2031	15.6122	3.9646	1.11129e-89	1.4883e-87
LOC100131347	2	0	0	16	5	7	14.6559	3.87341	0.0154421	0.0641778
PLAT	2332	2281	2626	36956	32347	34057	14.2007	3.82789	7.22514e-180	3.15099e-177
TMEM151A	18	3	11	163	156	125	13.812	3.78785	3.62205e-22	1.06125e-20
GRM4	6	0	0	11	41	25	13.5545	3.76069	0.00166376	0.00951195
RAP1GAP2	72	86	115	1246	1220	1069	12.7756	3.67532	1.97723e-77	2.19802e-75
SNX29P2	2	1	4	23	45	20	12.1491	3.60278	8.37373e-05	0.000638246
S1PR5	48	32	70	631	569	561	11.4701	3.51981	9.19545e-51	6.29379e-49
ELN	26054	27633	24649	294158	260732	254087	10.3626	3.37332	5.65869e-112	1.05765e-109
JPH2	481	424	453	4244	3962	4026	9.00285	3.17038	3.52968e-97	5.3128e-95
KLF2	899	973	947	8599	8313	8062	8.85963	3.14725	8.29105e-114	1.57562e-111
TTC9B	0	0	3	6	15	8	8.73754	3.12723	0.02291	0.08853
GPR17	25	28	24	236	222	198	8.56004	3.09762	8.42207e-23	2.53759e-21
STK38L	398	337	184	2365	2167	2763	8.10383	3.0186	2.13635e-62	1.86339e-60
FOXH1	2	3	0	13	15	9	7.88576	2.97925	0.0184461	0.0741002
RASSF7	78	151	140	976	965	929	7.73362	2.95114	5.11211e-51	3.51311e-49
NTN5	4	6	4	30	50	21	7.32978	2.87377	0.000247429	0.00172052
E2F7	444	339	269	2436	2498	2593	7.24332	2.85665	4.75596e-70	4.60922e-68
MISP	2	1	5	18	20	20	6.90266	2.78715	0.00339624	0.0177438
NPTX1	37	90	70	440	438	460	6.78147	2.7616	1.15684e-30	4.60262e-29
PDZD7	15	43	39	257	221	183	6.7596	2.75694	8.54087e-20	2.24698e-18
TNFRSF10D	2230	2389	1826	14837	13346	14348	6.65377	2.73417	6.50796e-97	9.7097e-95
SLC38A3	2	0	6	14	24	16	6.315	2.65878	0.00571546	0.0278606
KCNC3	48	23	27	184	241	179	6.22566	2.63823	2.2041e-16	4.8718e-15
LOC101929427	0	2	4	11	17	10	6.03736	2.59392	0.0231418	0.0889507
C9orf24	1	3	3	10	23	8	5.82788	2.54297	0.0222656	0.0864129
ZNF469	2550	2741	3056	15780	15610	15138	5.54615	2.47149	2.36124e-83	2.92081e-81
COL5A3	5782	6112	6546	32208	31781	29630	5.06189	2.33968	4.11495e-78	4.65045e-76
FOSB	85	99	57	389	404	402	5.04505	2.33487	3.68078e-22	1.07753e-20
CNNM2	456	537	533	2583	2377	2584	4.93002	2.30159	3.32793e-50	2.2417e-48
MAFK	1966	2184	2094	10313	9079	9679	4.6535	2.21832	5.19942e-65	4.7291e-63
BATF3	23	38	30	152	121	144	4.58618	2.19729	9.83273e-11	1.50396e-09
LYL1	8	3	8	31	27	27	4.39748	2.13668	0.00340501	0.0177869
MEX3B	420	466	317	1637	1635	1688	4.17355	2.06127	1.43039e-35	6.6291e-34
RUNDC3A	4	12	1	27	23	17	4.15849	2.05606	0.0159174	0.0657753
EEF1A2	8	9	10	18	65	27	4.08504	2.03035	0.047853	0.156356
RHPN2	128	90	154	568	472	475	4.01316	2.00474	7.79215e-21	2.15851e-19
NPTXR	189	238	209	872	827	812	3.9546	1.98353	6.65078e-26	2.25788e-24
CARNS1	24	61	40	179	174	129	3.88218	1.95687	4.89841e-10	7.0906e-09
RPL13AP20	5	7	17	39	44	33	3.84584	1.9433	0.00105721	0.00634944
MADCAM1	3	6	4	20	22	7	3.81688	1.93239	0.0439455	0.147063
LINC00933	11	23	6	63	37	46	3.77057	1.91478	0.000483786	0.00314364
TP53INP2	1745	1828	1831	7004	6512	6735	3.74368	1.90446	5.40056e-47	3.36467e-45
SARDH	132	143	122	487	536	454	3.74281	1.90412	1.46097e-18	3.63289e-17
ID4	1361	1251	881	4461	3952	4414	3.71961	1.89515	2.13058e-41	1.18425e-39
C9orf172	172	185	190	735	611	679	3.69105	1.88403	1.13527e-21	3.25344e-20
PPFIA3	99	95	134	427	395	396	3.66617	1.87427	1.02582e-16	2.30943e-15
HTR7	54	41	51	168	139	223	3.60604	1.85042	2.53402e-09	3.4674e-08
AP1S2	848	754	388	2254	1903	2580	3.45828	1.79005	2.75971e-17	6.41236e-16
CPNE7	338	418	376	1306	1217	1219	3.3084	1.72614	3.04983e-24	9.75974e-23
C15orf39	1072	1237	1399	4277	3985	4080	3.30469	1.72451	6.95232e-36	3.27105e-34
BICD2	1541	1479	1372	4956	4502	4993	3.2994	1.72221	1.29005e-36	6.19823e-35
ERRFI1	3491	3467	2839	10492	10427	10798	3.26109	1.70535	4.67493e-41	2.57743e-39
CTPS1	2030	2097	2192	7092	6152	7071	3.20477	1.68022	6.06633e-38	3.05716e-36
HIST1H4E	7	13	6	23	32	26	3.18371	1.67071	0.0209405	0.0819641
CORO6	232	228	197	695	700	648	3.12912	1.64576	2.10998e-17	4.9432e-16
BCL2L1	1960	1953	2214	6935	5740	6353	3.08846	1.62689	1.41729e-35	6.57733e-34
NUAK1	1862	1854	1793	5697	5067	5656	2.98231	1.57643	2.12467e-32	9.02307e-31
FMNL3	2073	2282	2283	6583	6418	6556	2.9416	1.5566	6.63136e-33	2.86268e-31
CEP85	241	193	276	720	654	709	2.90321	1.53765	3.46521e-16	7.55132e-15
TNXB	3748	4480	4580	13657	12050	11503	2.89537	1.53375	1.62188e-27	5.80753e-26
C19orf81	10	10	10	31	38	17	2.88144	1.52679	0.0243313	0.0924779
DAG1	4734	5062	5175	14558	13797	14738	2.87189	1.522	3.77645e-35	1.72898e-33
FAM212A	121	140	147	407	360	368	2.76977	1.46977	4.43848e-11	6.97063e-10
PLXND1	10257	11232	11684	31569	30223	29779	2.75271	1.46085	1.61159e-33	7.05551e-32
C6orf132	1387	1508	1564	4273	3876	3974	2.71091	1.43878	4.98425e-26	1.69889e-24
C14orf80	234	241	211	659	618	566	2.70013	1.43303	2.31574e-13	4.28122e-12
FTCD	25	20	11	50	60	36	2.6765	1.42035	0.00572469	0.0278953
IFFO1	1542	1712	1723	4677	4130	4513	2.66965	1.41665	6.99156e-26	2.3712e-24
SLC29A4	73	67	65	183	187	171	2.64753	1.40465	7.65231e-07	7.94108e-06
OLFM2	1817	2073	2304	5960	5407	5044	2.63423	1.39738	2.00748e-21	5.69071e-20
CYTH3	5914	6102	5928	15973	14683	15181	2.55542	1.35356	1.66423e-28	6.22796e-27
SLC27A4	1189	1172	1403	3456	2925	3262	2.54275	1.34639	3.855e-22	1.12659e-20
PYGB	9235	10063	10758	26875	24374	23869	2.48973	1.31599	7.70294e-28	2.79649e-26
PRDX4	3151	3006	2924	8109	7123	7312	2.48638	1.31405	6.49489e-25	2.12439e-23
GRIN3B	40	41	48	98	135	85	2.45812	1.29756	0.000135719	0.000998
MMP15	103	180	168	388	361	365	2.45733	1.29709	3.91488e-09	5.24714e-08
CCDC151	13	12	16	37	35	29	2.44217	1.28816	0.0302899	0.109938
ZDHHC16	1000	1018	1132	2591	2430	2598	2.40726	1.26739	1.17541e-18	2.92922e-17
RELT	231	303	290	710	652	605	2.38252	1.25249	2.65322e-11	4.26929e-10
TRAF4	1363	1602	1646	4078	3389	3480	2.36494	1.2418	1.1055e-17	2.62794e-16
ATP6V0B	2862	2872	2840	7353	6153	6351	2.316	1.21164	3.0209e-21	8.53503e-20
ISYNA1	289	287	333	784	701	610	2.29361	1.19762	6.61269e-11	1.02527e-09
SUSD2	68	62	67	142	181	127	2.28743	1.19372	5.46099e-05	0.000427246
CALM1	9532	8748	6515	18080	17615	20066	2.27377	1.18509	3.38631e-22	9.93891e-21
AMACR	88	108	70	207	160	220	2.22997	1.15703	2.03596e-05	0.000170711
EMC6	105	92	122	293	222	202	2.22872	1.15621	1.10701e-05	9.74561e-05
OSBPL5	1928	2101	2273	4738	4624	4683	2.21891	1.14985	2.25527e-18	5.55522e-17
TMEM45A	1356	1468	1025	3037	2551	2787	2.2	1.1375	1.95713e-15	4.0595e-14
AKTIP	525	480	338	1007	881	1028	2.19881	1.13673	6.28264e-11	9.75429e-10
TEAD3	2344	2686	2626	5805	5372	5636	2.19268	1.1327	1.99187e-18	4.9171e-17
SLC2A6	1009	1113	1215	2682	2269	2378	2.18456	1.12734	3.35329e-15	6.85509e-14
MAMLD1	1383	1333	1301	2924	2796	3044	2.18393	1.12693	1.01326e-15	2.15022e-14
RNPEPL1	2506	2800	2691	6081	5790	5577	2.18197	1.12563	2.74572e-18	6.73866e-17
BAIAP3	19	22	17	22	60	43	2.1799	1.12426	0.0478055	0.156215
REEP4	884	993	989	2219	1976	1968	2.14676	1.10216	8.10455e-14	1.54104e-12
MICA	2550	2477	2619	5682	5130	5518	2.13121	1.09167	3.15865e-17	7.32931e-16
MIEF2	307	304	308	751	599	607	2.12811	1.08957	4.46599e-09	5.95296e-08
VASP	5190	5577	5964	12824	11473	11425	2.12711	1.0889	3.52317e-19	9.01788e-18
MCOLN1	970	1115	1039	2483	2013	2114	2.11597	1.08132	1.30082e-13	2.44071e-12
DENND3	645	593	683	1346	1365	1340	2.10092	1.07102	1.37022e-11	2.25718e-10
C16orf59	77	99	119	210	223	193	2.10085	1.07097	2.97396e-05	0.000242835
TNK2	1290	1568	1359	3378	2688	2762	2.09777	1.06886	3.204e-12	5.51572e-11
FOXC1	812	794	728	1728	1505	1631	2.09022	1.06365	5.47846e-12	9.26247e-11
PRKX	367	383	248	660	643	751	2.08656	1.06112	1.27575e-08	1.63578e-07
ABCA7	350	416	386	741	833	811	2.07174	1.05084	2.66313e-09	3.63529e-08
ABR	4968	5574	5666	11561	10855	11029	2.05834	1.04148	1.38329e-17	3.27001e-16
ANKRD37	134	107	91	225	224	222	2.04046	1.02889	5.82055e-05	0.000454123
CD3EAP	212	158	169	380	320	396	2.03546	1.02535	2.30603e-06	2.2387e-05
MICALL2	1067	1064	946	2152	2113	1939	2.0264	1.01892	5.58372e-12	9.43574e-11
DSTN	23136	19464	15462	41487	35280	39581	2.02408	1.01727	8.64752e-17	1.95327e-15
PTK2	3359	3098	2441	6013	5633	6195	2.02363	1.01695	4.50418e-15	9.13648e-14
CCNO	27	6	37	39	45	63	2.02329	1.0167	0.033084	0.117956
GAS2L1	1403	1578	1853	3440	3161	3212	2.01334	1.00959	3.50064e-13	6.39879e-12
TUBB2A	1616	1634	1677	3512	3151	3155	1.99027	0.992965	3.74633e-13	6.82221e-12
FEM1A	75	112	134	240	199	203	1.97328	0.980597	9.01172e-05	0.000683047
LRWD1	804	812	942	1886	1561	1625	1.97036	0.978458	9.21725e-11	1.41427e-09
SLC12A4	5336	6111	5921	12159	10998	11001	1.9649	0.974458	1.22802e-15	2.585e-14
DBNDD1	49	49	61	132	79	103	1.95399	0.966426	0.00291269	0.0155494
BACH1	718	665	323	1058	1013	1172	1.94629	0.960726	6.87549e-07	7.18095e-06
RNF141	1210	1359	841	2243	1991	2262	1.93255	0.950505	1.43829e-10	2.17258e-09
LRRC73	50	80	79	171	121	114	1.93021	0.948757	0.00166327	0.00951076
ANO8	769	904	804	1604	1600	1563	1.92881	0.947715	6.61288e-10	9.4517e-09
BIRC2	1106	1052	426	1513	1406	1919	1.92316	0.94348	0.00083001	0.00511401
BOK	1814	1975	2108	4234	3516	3631	1.92186	0.942507	3.02071e-11	4.82419e-10
NAPB	206	254	136	324	339	461	1.91794	0.939556	0.0001303	0.000959815
IFFO2	939	1017	1038	2006	1798	1906	1.9025	0.927896	3.13201e-10	4.61419e-09
SORBS3	5861	6632	7185	13677	11993	11941	1.90162	0.927226	1.69147e-11	2.77162e-10
CHTF18	440	369	339	740	720	702	1.89491	0.922128	3.14182e-07	3.42549e-06
SPAG1	80	103	81	144	169	178	1.86972	0.902821	0.00123267	0.00731028
LOC100652768	102	174	178	285	274	297	1.86863	0.901979	7.32501e-05	0.000562345
TCTA	1755	1685	1980	3490	3211	3457	1.86297	0.897603	2.31191e-11	3.74496e-10
C8orf58	735	653	652	1348	1089	1361	1.86253	0.897267	1.7433e-08	2.20781e-07
IRAK2	100	124	98	201	197	198	1.86143	0.896412	0.000603474	0.00384067
MAP6D1	143	138	140	282	261	236	1.85154	0.888724	0.000180681	0.00129394
COMTD1	154	209	196	349	367	315	1.84272	0.881836	4.84616e-05	0.000382309
MFSD10	3023	3234	3376	6370	5772	5606	1.8377	0.877902	4.24713e-12	7.23459e-11
GNA11	5149	5611	5855	10754	9675	10152	1.83446	0.875359	5.87171e-13	1.05626e-11
FABP3	158	169	177	310	280	338	1.83382	0.874854	8.66005e-05	0.000658593
FAM65A	5511	5727	6220	11371	10193	10475	1.82789	0.87018	6.5438e-13	1.17343e-11
C11orf84	723	832	852	1649	1370	1395	1.82765	0.86999	1.42673e-08	1.81908e-07
C16orf91	156	253	237	444	393	347	1.82609	0.868757	5.41846e-05	0.000424212
KCTD5	1884	2106	2108	3936	3442	3654	1.8051	0.852082	1.61338e-10	2.43057e-09
TFEB	188	183	165	337	344	279	1.80128	0.849022	0.000143728	0.00105144
DNAJB1	3549	3718	3529	6531	6162	6720	1.79946	0.847565	1.84469e-11	3.01108e-10
NCLN	4496	4755	5064	9714	7996	8119	1.7979	0.84631	7.99278e-09	1.04292e-07
CDC25C	82	45	63	123	112	106	1.79271	0.842144	0.00725438	0.0340987
ROGDI	439	575	618	1067	932	946	1.79175	0.841373	3.33402e-07	3.61996e-06
AP5Z1	2592	2586	2645	5120	4491	4416	1.79161	0.84126	9.16227e-11	1.40647e-09
MAD1L1	1140	1051	1183	2103	2020	1927	1.78809	0.838417	7.32888e-09	9.5961e-08
ATP6V0C	9162	9739	10862	19236	17104	17158	1.78804	0.838377	1.25635e-10	1.90621e-09
PSMD8	6545	6687	7544	13399	11711	12235	1.78794	0.838302	1.81929e-11	2.97247e-10
KLF6	5306	5298	4421	8749	8472	9404	1.78281	0.834152	1.88867e-11	3.0799e-10
FASN	9277	10095	10749	19289	17360	17246	1.78259	0.833977	2.7809e-12	4.79463e-11
SPNS1	2654	3041	3104	5535	5220	4968	1.78233	0.833762	6.98427e-11	1.07993e-09
SPAG5	582	563	508	931	980	1022	1.7819	0.833413	7.03637e-07	7.33771e-06
PSKH1	1681	1926	1879	3594	3031	3132	1.77586	0.828521	9.18749e-10	1.2995e-08
P4HA1	8312	7114	4202	11171	10892	12083	1.77357	0.826656	3.88553e-07	4.18008e-06
STX1A	591	639	679	1221	1038	1136	1.77089	0.824478	2.83577e-07	3.11911e-06
KLF10	1656	1621	1337	2875	2426	2810	1.76905	0.822973	4.83987e-09	6.42614e-08
ABCD1	1137	1244	1317	2408	1988	2171	1.76819	0.822272	8.02238e-09	1.04639e-07
APBB2	1874	1958	1256	2995	2772	3093	1.76634	0.820762	5.53996e-09	7.32425e-08
RUSC2	6033	6733	6882	12692	11060	11043	1.76625	0.820694	3.34392e-11	5.31542e-10
BRF2	560	552	467	1006	811	945	1.75837	0.814237	1.73244e-06	1.71365e-05
GLTSCR1	847	773	950	1576	1498	1452	1.75027	0.807576	9.23947e-08	1.08155e-06
ZNF589	160	173	176	318	271	303	1.74775	0.805501	0.000328768	0.00221723
SLC16A3	11985	13200	13072	24749	21406	20419	1.73851	0.79785	2.62705e-09	3.58748e-08
CCND3	2743	2847	3121	5462	4802	4917	1.73519	0.795093	4.6568e-10	6.75524e-09
KDM6B	1122	1260	1292	2167	2103	2119	1.73421	0.794279	2.93741e-08	3.62825e-07
ACTN4	39841	42980	44614	78895	70082	72644	1.73405	0.794145	1.31036e-10	1.98551e-09
ZNF532	3868	3827	2912	5810	5775	6592	1.7296	0.790437	7.63765e-10	1.08571e-08
RRAS	3346	3876	3776	6890	6336	5810	1.72956	0.790404	1.04599e-09	1.47152e-08
RABAC1	5923	6578	6974	12765	10750	10292	1.72935	0.790233	8.48312e-07	8.75783e-06
DDAH2	1493	1613	1571	3026	2434	2571	1.71584	0.778917	1.95873e-08	2.46595e-07
FOXK1	3048	3382	3263	5415	5678	5507	1.71281	0.776364	1.08966e-09	1.53106e-08
PDLIM2	3332	3638	3713	6850	5461	5790	1.68975	0.756809	2.27686e-07	2.54191e-06
NME3	640	766	754	1359	1114	1176	1.68487	0.752633	1.8228e-06	1.79624e-05
ZNF48	212	298	273	467	443	407	1.68021	0.74864	0.000174369	0.00125428
AP2A1	11316	12272	13418	22751	20060	19637	1.67965	0.748158	7.73512e-08	9.15219e-07
LMNA	51965	58628	63118	106229	93859	91936	1.67323	0.742635	1.46066e-07	1.67137e-06
ATP6V0D1	3778	3929	4209	7212	6507	6237	1.66964	0.739537	3.46563e-09	4.6819e-08
TPRN	468	504	568	981	802	803	1.66917	0.739134	1.45725e-05	0.000125529
CCDC102A	520	496	540	932	862	806	1.66752	0.737708	1.29111e-05	0.000112183
PLXNA1	8210	9492	9200	15989	14639	14229	1.66595	0.736343	6.78005e-10	9.68249e-09
CDK2AP2	978	1056	1130	1883	1728	1679	1.66584	0.736252	5.32342e-07	5.64837e-06
PHF19	875	1026	993	1624	1612	1588	1.66524	0.735734	9.26807e-07	9.5076e-06
STARD9	463	505	476	684	795	918	1.66037	0.731502	1.97211e-05	0.000165724
GLIS2	1546	1575	1763	2877	2496	2747	1.65376	0.725754	1.11936e-07	1.29647e-06
REEP3	2205	2129	1195	2915	2762	3273	1.64965	0.722159	1.49054e-05	0.000128105
TONSL	545	494	627	1019	892	856	1.64864	0.72128	1.6221e-05	0.000138363
TMEM141	627	633	714	1208	1047	1010	1.64631	0.719232	7.07095e-06	6.43651e-05
JMJD4	725	863	788	1392	1259	1236	1.63738	0.711393	5.31977e-06	4.91213e-05
PMVK	603	532	637	1040	896	980	1.63667	0.710766	1.38774e-05	0.00012013
TMEM8A	4202	4522	4625	8127	6916	6825	1.63479	0.709109	8.83563e-08	1.03678e-06
TUBB4B	9613	9323	10431	17213	15427	15508	1.63319	0.707694	2.17752e-09	2.99163e-08
GATA6	1428	1741	1501	2633	2483	2468	1.62836	0.70342	5.10838e-07	5.43886e-06
PCMT1	2894	2425	1895	3834	3796	3948	1.62322	0.69886	2.15576e-07	2.41464e-06
AMDHD2	475	468	583	946	800	751	1.62319	0.698835	0.000245774	0.00170971
ALDOA	64676	71103	76470	123326	111704	110690	1.6219	0.697684	4.82794e-08	5.8321e-07
NCKAP5L	3370	3671	3727	6318	5675	5422	1.61456	0.691143	3.87289e-08	4.7254e-07
DOHH	662	630	664	1133	1022	1001	1.61172	0.688605	2.10929e-05	0.000176337
FAM53A	78	85	91	123	143	144	1.60824	0.685484	0.0164533	0.0676119
NPLOC4	6523	6861	6863	11552	10324	10693	1.60686	0.684241	1.3544e-08	1.73271e-07
LOC389906	117	186	141	224	201	287	1.60639	0.683818	0.00429127	0.0217171
LDHA	67253	67097	61270	106282	99773	107118	1.60572	0.683221	1.05303e-07	1.22465e-06
STYXL1	559	589	531	959	827	900	1.60367	0.681375	5.3227e-05	0.000417098
SFXN2	94	89	83	156	134	135	1.60301	0.680787	0.0172883	0.0705491
DEDD2	622	772	713	1208	1014	1159	1.60275	0.68055	1.99531e-05	0.00016755
STMN1	1981	1686	1217	2690	2455	2570	1.60117	0.679128	1.94901e-06	1.91451e-05
TEFM	131	189	65	188	178	232	1.59738	0.675703	0.0326402	0.116716
POLD4	1887	2097	2184	3588	3259	3008	1.59336	0.672073	1.60576e-06	1.59344e-05
CCDC96	61	71	76	114	110	109	1.59318	0.671905	0.0287766	0.105735
LRCH4	1456	1566	1567	2492	2373	2447	1.59128	0.670191	1.51362e-06	1.50718e-05
VDAC3	2350	2027	1842	3405	3020	3411	1.5896	0.66866	8.10701e-07	8.39756e-06
ADRM1	3573	3925	4071	6813	5852	5769	1.58877	0.667914	8.67285e-07	8.94826e-06
GYS1	5246	5537	5865	9064	9008	8445	1.58876	0.667902	3.75315e-08	4.58588e-07
PSMG3-AS1	482	538	461	838	778	723	1.58653	0.665871	0.000116902	0.000868079
CLPTM1	7001	7628	8172	12531	11848	11883	1.58404	0.663611	2.48802e-08	3.09905e-07
HGH1	232	254	274	424	420	362	1.58158	0.661362	0.00102999	0.0061969
LDLR	4112	4267	4611	7236	6518	6865	1.58109	0.66092	8.02483e-08	9.47849e-07
BCAT2	1116	1302	1344	2205	1883	1865	1.57659	0.656806	7.88168e-06	7.09664e-05
PROCR	1191	1200	1379	2087	1940	1948	1.57621	0.656457	3.99385e-06	3.7406e-05
MEF2D	4788	5043	4995	8099	7435	7846	1.5757	0.655994	9.15e-08	1.07182e-06
B3GAT3	1527	1652	1758	2826	2452	2531	1.57554	0.655847	1.72415e-06	1.70595e-05
GIPC1	4722	5375	5907	9548	7824	7981	1.57469	0.655072	9.65244e-05	0.00072595
GFPT1	6404	6064	4431	8734	8154	9382	1.57186	0.652476	1.79263e-07	2.02996e-06
HRAS	1716	1731	2012	3097	2888	2637	1.57095	0.651636	1.932e-05	0.000162595
CKS1B	401	437	372	686	612	592	1.56952	0.650325	0.000347922	0.0023307
EVI5L	2148	2305	2167	3667	3412	3266	1.56504	0.646204	1.2937e-06	1.30162e-05
MROH1	1738	2194	2145	3397	3141	2995	1.56499	0.646152	1.9874e-06	1.94884e-05
FNBP1	2290	2644	2215	3892	3565	3681	1.56458	0.645775	1.22076e-06	1.23334e-05
SEC13	6141	6609	6583	10382	9852	10039	1.56418	0.64541	8.92772e-08	1.04686e-06
KCNG1	723	691	797	1262	1108	1092	1.55844	0.640101	4.5546e-05	0.000361488
FXR2	2545	2755	2764	4464	3921	4188	1.55627	0.638094	8.25257e-07	8.53795e-06
DOT1L	2183	2284	2124	3596	3306	3306	1.55189	0.634029	2.13873e-06	2.08761e-05
FBRSL1	1129	1164	1304	1916	1817	1868	1.54938	0.631692	1.09831e-05	9.67656e-05
NCKIPSD	997	1111	1165	1703	1753	1629	1.54914	0.631465	1.67017e-05	0.000142214
IRF2BPL	3300	3759	3872	6207	5433	5347	1.54912	0.631452	2.65436e-06	2.55355e-05
TMEM223	318	324	339	510	465	547	1.54673	0.629224	0.000847032	0.00520757
WBP2	3466	4312	4307	6650	5936	6168	1.54631	0.628826	1.23932e-06	1.25097e-05
FARP2	778	832	753	1181	1219	1243	1.54591	0.628459	6.83778e-05	0.000527679
CLIP2	4678	4895	5361	8142	7596	7429	1.545	0.627608	2.55234e-07	2.82903e-06
CERS2	5925	6495	6266	10256	9123	9320	1.53546	0.61867	3.24605e-07	3.53347e-06
PCYT1A	2723	2640	2547	4197	3888	4028	1.53383	0.617136	2.38775e-06	2.31013e-05
ZNF34	106	87	101	128	176	147	1.53329	0.616627	0.0251813	0.0951031
NAE1	729	574	338	828	777	855	1.53	0.613528	0.00287816	0.0153886
ICAM3	421	445	429	734	594	653	1.52934	0.612907	0.000539397	0.00347315
PEA15	27314	28193	28900	44641	41305	43338	1.52901	0.612598	2.97685e-07	3.26025e-06
P2RX4	733	723	761	1155	1053	1185	1.52665	0.610371	0.000111242	0.00082858
GBA	3907	4330	4690	6617	6552	6632	1.52462	0.608447	7.37656e-07	7.67366e-06
SNX11	905	1003	1044	1594	1379	1539	1.52247	0.606415	4.76566e-05	0.000376658
LRFN3	664	826	913	1264	1209	1210	1.52162	0.605607	0.000129627	0.000955478
PKMYT1	275	268	332	464	400	477	1.51875	0.602888	0.00167399	0.00956401
LRR1	178	189	124	235	239	260	1.51539	0.599686	0.0130101	0.0556824
MFSD2A	141	267	199	341	298	277	1.51379	0.598167	0.00856034	0.0391657
FLNA	260236	288300	298869	451061	414325	415878	1.50743	0.59209	0.000116064	0.00086204
MYOF	34557	35784	24563	44974	45120	51044	1.50537	0.590117	1.95636e-06	1.92118e-05
SUV39H1	239	214	216	361	338	306	1.50535	0.590099	0.00564028	0.0275471
PPP6R1	4690	5047	4792	7635	6929	7240	1.5015	0.586401	1.97291e-06	1.9363e-05
SMARCD3	1603	1876	2043	3054	2733	2541	1.50006	0.585023	0.000431721	0.00284444
ZNF837	102	129	92	168	170	141	1.49834	0.583367	0.0343228	0.121608
DCAF15	965	864	976	1460	1342	1409	1.49659	0.581677	0.00011577	0.000860237
SMPD4	2901	3447	3385	4977	4788	4776	1.49119	0.576467	5.55254e-06	5.11872e-05
ARF4	22496	19519	15927	30089	26495	28851	1.48769	0.57307	2.19317e-06	2.13523e-05
PLEC	84621	92857	95833	141774	133207	131921	1.48495	0.570416	1.18741e-05	0.000103997
MELK	534	423	251	531	611	611	1.482	0.567542	0.0109434	0.0481432
TMEM173	4557	4807	4608	7670	6375	6630	1.48028	0.565865	4.68662e-06	4.35587e-05
ATP2B4	28769	28144	23286	38273	37626	41820	1.47765	0.563307	3.4964e-06	3.31671e-05
SLC39A13	6200	6750	7149	11052	9187	9570	1.47726	0.56292	5.98498e-05	0.000465883
TRIM65	746	883	1026	1494	1202	1260	1.47665	0.562329	0.00402805	0.0205708
CHAC1	1862	2209	2280	3287	3173	2923	1.47256	0.558323	6.2989e-05	0.000488642
TRAPPC5	1274	1350	1554	2337	1937	1907	1.4699	0.555719	0.00142619	0.0083073
GATSL3	299	402	423	536	517	611	1.46941	0.555236	0.00211128	0.011716
SBF1	7411	8516	9031	13081	12025	11694	1.46819	0.554038	4.76364e-05	0.000376586
DNAJC5	5192	5652	6254	8867	8148	8195	1.46665	0.552527	3.08927e-05	0.000251526
STARD7	5836	5822	5162	8712	7423	8432	1.46583	0.551716	7.2835e-06	6.61936e-05
ZBTB45	746	913	999	1384	1219	1315	1.46351	0.549429	0.000506746	0.00327532
FAM76A	292	245	212	371	337	376	1.45786	0.543854	0.00974254	0.0437749
NELFB	2864	2814	2884	4533	3879	4076	1.45698	0.542984	2.52125e-05	0.00020832
THOP1	1732	1882	1995	2988	2559	2650	1.45575	0.541758	5.84101e-05	0.00045551
HPS6	1095	1333	1418	1988	1815	1823	1.45482	0.540843	0.000249112	0.00173045
UBE2V2	716	556	331	715	744	825	1.45412	0.54015	0.0154419	0.0641778
PPP1R9B	4246	4643	4992	7285	6458	6522	1.45361	0.539639	3.88756e-05	0.000311673
SLC35E1	4354	4283	4349	6293	6131	6456	1.45306	0.539091	1.37579e-05	0.000119145
SPATA2L	372	464	430	662	605	570	1.45091	0.536956	0.00270639	0.0145854
EID2	384	412	295	520	567	476	1.45042	0.536466	0.00537619	0.0264166
MFSD11	888	830	777	1192	1171	1239	1.44839	0.534447	0.000675202	0.00424161
EPS15L1	1642	1825	1854	2608	2499	2618	1.44818	0.534243	8.87507e-05	0.00067359
CAPN1	9514	11137	11233	16773	14635	14888	1.44773	0.533789	3.67219e-05	0.000295242
TMEM259	6456	6732	7133	10751	9413	9278	1.44469	0.530756	2.82332e-05	0.000231312
ABCB10	683	566	407	800	734	825	1.444	0.530075	0.00266094	0.0143838
TUBB	43966	44795	45882	65950	63244	65120	1.44126	0.527326	1.58362e-05	0.00013542
LRP6	1146	1011	555	1110	1169	1552	1.44101	0.527083	0.0459444	0.151355
LONP1	5813	6528	6620	10064	8762	8499	1.43787	0.523931	9.52451e-05	0.000717701
PFKFB3	2201	2545	2116	3228	3419	3164	1.4375	0.523562	0.000101648	0.000761956
STOML1	714	837	906	1316	1174	1056	1.43606	0.522118	0.00311012	0.0164767
TNS1	17976	18950	19806	27289	26998	27253	1.43373	0.519771	9.37658e-06	8.36734e-05
MEX3D	1220	1347	1427	2038	1866	1843	1.43357	0.519616	0.000249924	0.00173574
SLC35C1	2101	2173	2319	3337	3061	3060	1.43021	0.516226	9.45176e-05	0.000712747
P4HB	54986	58517	62184	89379	81665	81035	1.43011	0.516129	3.1139e-05	0.00025335
ENSA	2346	2213	2351	3441	3043	3419	1.43009	0.516107	8.99e-05	0.000681705
PUSL1	533	619	695	983	829	842	1.42678	0.512758	0.00298654	0.0159112
PDE6D	513	549	460	732	676	749	1.42412	0.510068	0.00338795	0.0177215
KRI1	893	871	827	1223	1265	1184	1.42136	0.507272	0.00115857	0.00691549
SLC3A2	9570	10987	10656	16330	13896	14189	1.42123	0.507142	3.24799e-05	0.000263629
AHCY	4550	4940	5343	7579	6787	6731	1.41617	0.501998	0.000170541	0.00122935
CISD3	1123	1042	1159	1651	1505	1558	1.41385	0.499627	0.000655563	0.00413581
TUBA1B	14498	14961	15889	22298	20547	21437	1.41319	0.498952	1.93137e-05	0.000162582
ACTB	336448	347567	380076	535959	483493	489707	1.41251	0.498261	0.00160047	0.00919338
DGKQ	1378	1508	1513	2202	2053	1966	1.41241	0.498156	0.000400998	0.00265746
DNM2	6098	6340	6891	9928	8617	8864	1.41224	0.49799	0.000104675	0.000782577
C8orf82	1095	1288	1482	1989	1814	1690	1.41043	0.496133	0.00652002	0.0311536
PLEKHH3	969	1123	1228	1748	1457	1503	1.40942	0.495102	0.00265847	0.0143773
VPS53	2845	2966	2688	4193	3601	4159	1.40926	0.494935	0.000143304	0.00104879
AUP1	2754	2891	3075	4250	3869	4185	1.40588	0.491472	0.000117854	0.000874951
RNF166	460	570	627	925	747	673	1.40582	0.491415	0.0287702	0.105733
MYO1C	25220	27410	28478	42286	35706	36361	1.40563	0.491215	0.000238214	0.0016629
SCRIB	2847	3334	3443	4900	4178	4432	1.39794	0.483305	0.000466144	0.00304178
FAM129B	23728	25835	26851	38282	34292	34319	1.39486	0.480119	5.40581e-05	0.000423318
CPSF1	3836	4278	4277	6195	5660	5447	1.39428	0.479518	0.000110969	0.000826729
TPD52L2	8603	8864	9387	13579	11825	12135	1.39383	0.47905	4.77742e-05	0.000377236
TUBB6	16218	17007	16830	25010	21978	22702	1.39139	0.476532	4.98003e-05	0.000392052
SMC5	315	234	156	318	291	355	1.39065	0.475762	0.0328309	0.117213
COMMD5	713	844	942	1304	1170	1015	1.38764	0.472637	0.0166731	0.0684243
RTN4	45466	42342	36690	59878	53761	57904	1.38596	0.470885	0.000138499	0.00101646
SHARPIN	1692	1899	1924	2844	2413	2397	1.38453	0.469397	0.000621466	0.0039419
AKAP8L	1198	1232	1165	1683	1637	1636	1.38098	0.465696	0.00152334	0.00880174
SWI5	530	643	561	831	751	799	1.37564	0.460103	0.00661366	0.0314507
FLII	10292	11234	11564	16112	14411	15083	1.37437	0.45877	8.82103e-05	0.000669788
PPIA	30990	31578	30118	44283	40155	42793	1.37416	0.458552	0.000129177	0.000952367
POMT1	1637	1746	1728	2474	2207	2345	1.37325	0.457589	0.000892721	0.00545593
DGAT1	961	1028	1160	1603	1347	1399	1.37265	0.456966	0.00331488	0.0173855
SDHAP1	468	457	379	566	579	632	1.372	0.45628	0.0125132	0.0538812
C19orf24	924	1039	1086	1403	1446	1336	1.36865	0.452756	0.00237838	0.0129968
ATG101	1408	1236	1380	2008	1702	1806	1.36735	0.451382	0.00150835	0.00873653
IMPDH1	4875	5182	5515	7771	6678	6874	1.36434	0.448202	0.000523776	0.00337833
POLR2L	5173	5549	5863	8249	7240	7175	1.36211	0.445842	0.000600724	0.0038246
NUMBL	2641	2780	3099	4199	3747	3697	1.35977	0.443359	0.00168114	0.00960005
UVSSA	686	630	446	818	753	789	1.35708	0.440503	0.0121966	0.05294
ZBTB7B	1909	2088	1909	2950	2472	2578	1.3567	0.4401	0.00122344	0.00726062
CDK16	4420	4371	4807	6537	5964	5985	1.35472	0.438	0.000336339	0.00226246
GPR176	13448	14647	13754	20203	17649	18783	1.35411	0.43734	0.000202807	0.00143966
C22orf23	955	971	947	1438	1181	1271	1.35406	0.437294	0.0040561	0.0206985
GLG1	14841	16269	14375	20419	19717	21066	1.34941	0.432324	0.000264328	0.00182202
IL6R	250	332	328	434	390	409	1.34937	0.432282	0.0256894	0.0966465
RBFA	693	740	606	927	890	915	1.34826	0.431099	0.00957856	0.0431739
HSPB1	25558	27612	28910	39863	36188	34893	1.3479	0.430711	0.00061158	0.00388644
MAP4	32780	35795	35550	47416	45175	47941	1.3477	0.430503	0.000307749	0.00208998
BCKDK	2407	2699	2907	3893	3559	3389	1.34701	0.42976	0.00304057	0.0161662
TCF3	2529	2498	2722	3648	3264	3548	1.34495	0.427548	0.000931632	0.00567437
GAPDH	170975	192238	203110	273260	245267	245681	1.34402	0.426555	0.00236123	0.0129135
AAK1	5023	5059	3970	6194	5999	6511	1.34206	0.424449	0.000809416	0.00500071
LRRFIP1	3176	3095	2064	3306	3510	4192	1.33876	0.420896	0.00572954	0.0279109
EIF4ENIF1	977	955	934	1278	1276	1274	1.33743	0.419461	0.00610162	0.0295163
MIIP	421	503	560	764	567	670	1.33728	0.419304	0.0357818	0.124757
ARMC6	1334	1427	1574	2058	1860	1907	1.33696	0.418961	0.00263334	0.0142641
BET1L	2987	3222	3277	4422	4112	4168	1.33647	0.418428	0.000979798	0.00593479
DUS1L	1587	1744	1661	2236	2184	2247	1.33592	0.417833	0.00261841	0.01419
FITM2	1073	1163	1086	1549	1326	1556	1.33414	0.415914	0.00505967	0.0251116
PNMA1	3079	3349	3116	4502	3995	4217	1.33351	0.415223	0.00119423	0.00710711
NDEL1	3628	3751	3287	4722	4459	4984	1.33299	0.414663	0.00118592	0.0070626
TMEM214	7348	8215	8038	11085	10090	10316	1.33289	0.414559	0.00048153	0.00313137
E4F1	938	1043	923	1399	1246	1213	1.33258	0.414225	0.00698768	0.0329956
NOL6	2702	2949	3031	4054	3728	3817	1.33255	0.414185	0.00119849	0.00712747
VPS4A	4653	5070	5197	7264	6377	6282	1.33228	0.413892	0.000933701	0.00568289
RALY	5338	5618	6118	8197	7217	7422	1.33169	0.413258	0.00139005	0.00811765
TMEM120A	1039	1278	1237	1701	1485	1552	1.33014	0.411581	0.00462735	0.0231995
BRPF1	974	1006	1047	1428	1294	1310	1.32916	0.410518	0.00606635	0.0293582
BANP	625	577	573	785	749	822	1.32866	0.409968	0.0149546	0.062897
MAFF	2006	2242	2191	3022	2703	2835	1.32781	0.409051	0.00214301	0.0118631
RARA	1548	1679	1633	2238	2078	2139	1.32768	0.408903	0.00328147	0.0172234
TRAF2	401	448	389	573	508	555	1.32543	0.40646	0.0266961	0.0998705
BCAS4	399	395	442	590	472	585	1.32501	0.406001	0.0224025	0.0868649
WDR45	1788	1988	2003	2807	2392	2467	1.32354	0.404402	0.00268218	0.0144819
KLHL12	1165	1115	839	1406	1231	1436	1.31872	0.399141	0.0102972	0.0457226
PGK1	22811	24302	24328	33307	30074	30732	1.31577	0.395903	0.00073703	0.00459186
MZF1	659	836	791	1026	1012	970	1.31439	0.394398	0.0128468	0.0550667
MKNK2	2997	3247	3215	4439	4041	3957	1.31382	0.393764	0.00199669	0.0111639
DOCK5	6360	5977	4339	6941	6832	7877	1.31323	0.393123	0.00193032	0.0108302
FOXK2	2153	2338	2304	3041	2719	3118	1.30441	0.383403	0.00368773	0.0190358
ZNF324	467	477	479	591	631	629	1.30044	0.379002	0.0305237	0.110515
NARFL	696	900	834	1178	998	983	1.29873	0.377103	0.0160967	0.0664194
MAPK7	1692	1849	2023	2530	2522	2188	1.29619	0.374276	0.0165713	0.0680311
MMP24-AS1	3462	3536	4235	5311	4668	4671	1.29456	0.372466	0.0233766	0.0894994
MAF1	4136	4598	4883	6272	5596	5821	1.2935	0.371278	0.00400522	0.0204696
ANAPC11	1939	2060	2100	2876	2588	2429	1.2924	0.370057	0.0057658	0.0280714
RNF126	1796	1877	1957	2710	2277	2293	1.28987	0.367221	0.00650166	0.0311321
CIC	5119	5726	6186	7410	7545	7086	1.28875	0.365971	0.00799307	0.0370638
DENND4B	2158	2100	2065	2754	2624	2760	1.28807	0.365208	0.00662337	0.0314895
KLHDC2	1572	1599	1355	2159	1658	1966	1.28354	0.36013	0.0120438	0.0523773
GPR137	1429	1576	1570	2235	1800	1835	1.28086	0.357117	0.0126123	0.0541981
UQCRFS1	2186	2257	2514	3289	2686	2982	1.28045	0.356655	0.0147787	0.0622034
ARHGEF10	3515	3778	3044	4413	4215	4521	1.28027	0.356443	0.00604115	0.0292529
PIEZO1	18654	20387	20919	26511	25060	25368	1.28007	0.356223	0.00212009	0.0117573
LSS	4652	5261	5457	7161	6272	6304	1.27971	0.355821	0.0080963	0.0373896
CCDC130	871	1059	1059	1409	1194	1233	1.27912	0.355147	0.0172478	0.0704007
TECPR2	1742	1998	1766	2453	2353	2214	1.27879	0.354777	0.0103392	0.045885
INPP5E	838	946	937	1267	1135	1079	1.2777	0.353545	0.0209054	0.0819
SCAP	2785	3096	3222	4081	3760	3827	1.27755	0.353377	0.00520495	0.0257425
RRBP1	20394	21346	19255	26260	25131	26243	1.27651	0.35221	0.00292723	0.0156197
FAM222B	801	949	875	1179	1045	1123	1.27504	0.350544	0.0236823	0.0904459
ACTR1B	2000	2193	2029	3053	2398	2468	1.27412	0.349497	0.0101626	0.0452016
MEMO1	1146	1016	711	1222	1107	1283	1.27407	0.349445	0.0302422	0.109792
ESD	2267	2174	1569	2639	2364	2561	1.27333	0.348602	0.0139674	0.0592653
AAAS	1223	1484	1265	1733	1649	1658	1.27285	0.348061	0.0168834	0.0691171
MAPRE1	5678	5827	4483	6592	6462	7095	1.27114	0.346124	0.00605385	0.0293102
COPRS	1684	1857	1743	2550	2042	2099	1.2669	0.341302	0.0132268	0.0564963
SMARCA4	6301	6774	7078	8777	8375	8446	1.2666	0.34096	0.00397352	0.0203184
AURKAIP1	2711	2805	3173	3953	3458	3620	1.26237	0.336139	0.0171105	0.0699408
TSR3	2233	2443	2547	3351	2931	2855	1.26127	0.33488	0.013641	0.0580177
FPGS	2810	3160	3299	4228	3903	3587	1.26045	0.33394	0.0198679	0.0785138
GNB2	11776	13900	14720	18574	16244	16305	1.25936	0.33269	0.0297901	0.108579
RABGEF1	2073	1958	1603	2375	2236	2428	1.25896	0.332238	0.018318	0.0737077
VOPP1	3184	3686	3491	4627	4169	4249	1.25862	0.331848	0.00851332	0.0389978
STIP1	6427	6811	6905	8666	8080	8652	1.25855	0.331767	0.00521668	0.0257911
EXOC2	1027	933	839	1114	1053	1340	1.25783	0.33094	0.0335817	0.119433
AGPAT2	1592	1855	1935	2590	2092	2113	1.25716	0.330163	0.0484994	0.157997
DOK1	1735	1768	1947	2426	2264	2186	1.25691	0.329879	0.0142426	0.0602601
CD248	32035	35501	39831	45914	45908	43667	1.25482	0.327479	0.028713	0.105627
SLC39A3	1160	1241	1427	1774	1450	1610	1.25361	0.326092	0.0475019	0.155377
WDTC1	2759	3062	3172	4194	3542	3555	1.25158	0.323754	0.0215861	0.0840828
CARM1	5056	5537	6174	7554	6651	6868	1.24939	0.321229	0.0303539	0.110103
HLCS	1590	1507	1334	1845	1671	1973	1.24405	0.31504	0.0286481	0.105491
FSCN1	21972	23751	26885	32520	29028	29299	1.24353	0.314446	0.0378875	0.130461
PSMA7	4592	5188	4919	6410	5824	6030	1.24241	0.313136	0.0103687	0.0460038
MKL1	2614	2974	3102	3761	3554	3519	1.24232	0.313032	0.013586	0.0578273
MIDN	3579	3987	4125	4762	4678	5128	1.24175	0.31237	0.0109303	0.0481004
SEZ6L2	1022	1191	1249	1532	1396	1386	1.24089	0.311373	0.0309649	0.111783
DHCR7	1568	1782	1845	2301	2007	2163	1.2408	0.311272	0.0213966	0.0834499
FLYWCH1	3312	3734	3871	4922	4447	4210	1.24016	0.310527	0.025564	0.0963053
RNF123	2216	2475	2515	3126	2949	2876	1.23949	0.309745	0.0174369	0.0709425
LTBR	6137	6557	7039	8460	7910	8169	1.23864	0.308762	0.00931977	0.0421415
DIP2A	1664	1873	1559	2205	1975	2099	1.23783	0.307814	0.0291731	0.106754
COPS7B	1166	1283	1301	1579	1567	1501	1.23716	0.307031	0.0329469	0.117553
FZR1	2016	2242	2397	2920	2698	2628	1.23402	0.303363	0.0259636	0.097484
SLIT3	22047	23479	23983	29215	28573	27882	1.23058	0.299339	0.00979577	0.0439666
SCAMP4	3324	3424	3703	4442	4169	4294	1.23033	0.29905	0.0157546	0.0652054
WDR34	1116	1245	1283	1652	1422	1412	1.22746	0.295674	0.0396312	0.135355
VPS72	996	1018	1045	1277	1195	1283	1.22536	0.293203	0.0492649	0.160021
AJUBA	2823	3202	3085	3962	3537	3631	1.22083	0.287857	0.0237657	0.0907034
GNB1	25156	26180	23767	31055	28921	30979	1.21419	0.279991	0.0178324	0.0722149
MAP1LC3B	8014	8341	7568	9809	9159	9949	1.21178	0.277133	0.0205303	0.0806627
GSK3A	3049	3343	3515	4162	3865	4015	1.21113	0.276357	0.0260979	0.097934
SRSF3	5019	4287	3115	5189	4662	4984	1.21012	0.275149	0.0381049	0.131029
MAEA	2650	2873	2857	3604	3226	3321	1.20979	0.274753	0.0319254	0.114582
CTBP2	3309	3525	3043	3980	3790	4089	1.20555	0.269687	0.0369285	0.127753
LEMD2	2755	2962	2829	3785	3178	3332	1.20486	0.268871	0.0366725	0.12701
ATF4	15338	16385	16284	20673	18265	18734	1.20009	0.263145	0.0223627	0.0867302
APRT	2500	2765	2890	3488	3175	3133	1.19736	0.259861	0.0413409	0.140111
SAMD4B	4482	4703	4648	5826	5089	5639	1.19547	0.257581	0.0341993	0.121234
RANBP3	2183	2406	2433	2948	2754	2703	1.19478	0.256746	0.0487991	0.158715
ANXA7	4084	3975	3534	4935	4248	4552	1.18979	0.250709	0.0488245	0.158767
TRPC4AP	6966	6977	7391	9230	7878	8297	1.18766	0.248128	0.0335248	0.119277
ACLY	18554	18777	19255	22812	20846	22707	1.17083	0.227534	0.0461352	0.151837
LENG8	7525	8593	7577	6839	6319	6694	0.839782	-0.251913	0.0448987	0.148615
ITM2B	15212	13122	10808	11228	10020	11250	0.837349	-0.256099	0.0308397	0.111426
HP1BP3	7285	6982	5741	5508	5040	5945	0.829871	-0.269041	0.0300906	0.109358
HNRNPL	10424	11163	11607	9307	9057	9149	0.826739	-0.274497	0.0482804	0.157374
SRRM1	2940	3067	2591	2192	2284	2576	0.824272	-0.278807	0.0410013	0.139154
KLHL5	2924	2852	2050	2166	1872	2340	0.823671	-0.27986	0.0372801	0.128682
TXLNA	7416	7628	7447	6361	5780	6257	0.817969	-0.289882	0.022797	0.0881833
TSC1	2799	2585	1982	1977	1860	2124	0.8173	-0.291062	0.0325306	0.116398
RAB7A	16351	16616	15088	13492	12217	13236	0.812707	-0.299193	0.0138938	0.0589972
SNRNP70	6415	6647	6761	5582	5192	5358	0.812668	-0.299261	0.0205376	0.0806824
ARAP1	5138	5423	5444	4614	4328	4068	0.812387	-0.29976	0.0220607	0.0857153
UBTF	4325	4712	4930	3819	3651	3860	0.80846	-0.306752	0.0403453	0.137339
VPS35	4833	4786	3288	3294	3169	3838	0.807904	-0.307743	0.0146205	0.0616443
CROCC	1577	1670	1577	1380	1236	1276	0.807621	-0.308249	0.0420198	0.142021
FBXO18	3973	4001	4233	3367	3144	3374	0.807611	-0.308268	0.0231213	0.0889091
SPATS2	1504	1543	1308	1233	1067	1191	0.80556	-0.311936	0.0396574	0.135431
NF2	4560	4882	5099	3842	4003	3881	0.80451	-0.313818	0.0306957	0.111
UPF1	5863	6836	6802	5551	4904	5252	0.803299	-0.315991	0.0389697	0.133417
PDDC1	3021	3283	3232	2788	2400	2458	0.801034	-0.320064	0.0207367	0.0813235
DENR	2206	1979	1433	1517	1319	1610	0.800675	-0.320711	0.0231418	0.0889507
SEH1L	1520	1447	949	1071	907	1112	0.800198	-0.321571	0.0379373	0.130606
TOB1	1693	1640	1404	1305	1093	1373	0.799771	-0.322342	0.0312979	0.112784
ATP5H	3726	3539	3070	2725	2636	2852	0.799127	-0.323503	0.0151168	0.0634741
THRA	1753	2027	1997	1585	1496	1534	0.797424	-0.326581	0.0283601	0.104976
KHSRP	6917	7706	8121	6157	5880	6163	0.797051	-0.327256	0.0449564	0.148763
PRDM4	1911	2028	1438	1463	1324	1445	0.795655	-0.329785	0.0209509	0.0819745
PSMG2	1599	1452	1134	1047	1040	1208	0.794819	-0.331301	0.027189	0.101335
PPFIA4	990	1128	984	795	864	795	0.794211	-0.332406	0.0406567	0.138205
WSB1	4585	4645	3162	3053	3050	3603	0.793042	-0.33453	0.00837828	0.0384517
KDM5B	6631	6951	5826	5056	4970	5277	0.792838	-0.334902	0.00751578	0.035138
CREBBP	5428	6083	5606	4679	4312	4430	0.784983	-0.349267	0.00672258	0.0319165
GIGYF1	3168	3475	3225	2679	2449	2579	0.781827	-0.355078	0.0092784	0.041983
STAT6	10179	11243	11001	8492	8381	8446	0.780375	-0.357761	0.00408232	0.0208105
TRAF7	4912	5570	5652	4497	4011	4096	0.779101	-0.360117	0.0200581	0.0791183
ANKRD11	12499	12467	10451	9227	8740	9440	0.778537	-0.361162	0.00280263	0.0150469
NAT10	2088	2136	2331	1719	1722	1674	0.777667	-0.362775	0.021084	0.08241
IFNGR2	3782	4096	4011	3132	2953	3055	0.768292	-0.380273	0.00465214	0.0233032
PRPF40B	463	501	426	330	403	326	0.766942	-0.382811	0.0469424	0.153883
NME6	669	709	605	546	434	534	0.766171	-0.384262	0.0310478	0.112023
STAU1	7485	7558	6784	5624	5410	5587	0.764324	-0.387743	0.00195091	0.0109349
RPL8	37435	42577	44057	34305	29483	30669	0.758536	-0.39871	0.0202937	0.079918
CCAR2	3505	3851	3709	3100	2623	2657	0.75715	-0.401349	0.0029941	0.0159465
GPR108	2084	2425	2299	1780	1641	1737	0.757145	-0.401358	0.00542006	0.0266114
HEXDC	405	413	473	346	296	339	0.754962	-0.405523	0.048999	0.159274
CANX	31331	29630	20777	18685	19236	23012	0.754702	-0.406022	0.00336837	0.0176361
RNF38	1272	1235	782	797	795	849	0.754098	-0.407175	0.00948505	0.0428206
UNK	1227	1317	1289	971	1018	890	0.751673	-0.411824	0.00917575	0.0416139
DDX17	16101	16811	12625	11036	10702	12127	0.750386	-0.414296	0.000491492	0.00318823
C14orf2	1416	1490	1511	1191	1000	1126	0.749309	-0.416367	0.00746943	0.0349453
CDC42EP4	3166	3485	3806	2833	2516	2523	0.749046	-0.416873	0.0285237	0.105255
B3GALNT2	1310	1424	953	882	776	1069	0.747772	-0.41933	0.00652844	0.0311776
EFEMP2	20350	22044	22828	16943	16006	15944	0.74774	-0.419391	0.00427684	0.0216625
TPM1	85636	84222	74391	62539	57111	61647	0.745497	-0.423726	0.00089109	0.00544792
TRIM62	602	687	704	532	499	457	0.744797	-0.42508	0.0193259	0.0766837
RANGAP1	8738	9591	9514	7746	6473	6546	0.744766	-0.425141	0.00310844	0.0164704
SLC25A6	10773	12807	12888	10092	8552	8526	0.742787	-0.42898	0.0179501	0.0725964
SPR	884	854	964	791	664	548	0.738985	-0.436384	0.0403225	0.137297
BAIAP2-AS1	850	853	923	740	597	597	0.734068	-0.446015	0.0100149	0.0447846
ADPRM	292	277	256	215	212	175	0.733372	-0.447384	0.0479559	0.156541
EEF2	158271	180911	190195	140136	124217	125405	0.733217	-0.447687	0.0142353	0.0602443
NDST2	1896	2188	2030	1597	1449	1431	0.732762	-0.448583	0.00213292	0.0118207
VPS13D	3626	3743	2761	2414	2273	2642	0.730431	-0.45318	0.000630273	0.00399181
BAIAP2	1362	1444	1565	1236	953	1017	0.730045	-0.453943	0.0184056	0.0739548
ARHGAP35	13224	14249	12225	9570	9156	10115	0.729398	-0.455221	0.000176411	0.00126603
DRAP1	11363	12296	13269	9282	8919	8795	0.728104	-0.457783	0.00809447	0.0373896
HNRNPK	21494	20718	17141	14099	13527	15293	0.728006	-0.457977	0.000125797	0.000929301
CIRBP	6776	7423	6832	5245	4877	5122	0.725863	-0.46223	0.000258295	0.00178513
IARS	17963	18158	13966	11965	10845	12915	0.719129	-0.475677	6.57817e-05	0.000508914
EDF1	7866	8507	8561	6286	5804	5868	0.719114	-0.475708	0.000295688	0.0020137
EIF2D	2082	2298	2358	1652	1583	1600	0.715749	-0.482475	0.00122154	0.00725057
SUZ12P1	329	246	208	195	158	202	0.715148	-0.483687	0.0342121	0.121266
RBBP4	2989	2959	2552	2141	1814	2083	0.713645	-0.486722	0.000412664	0.00272946
USP19	2852	3227	3202	2246	2250	2119	0.71195	-0.490153	0.000634685	0.00401601
ARNT	3479	3682	3152	2434	2313	2555	0.711089	-0.491897	0.000256928	0.00177677
MXD4	7368	8473	8719	6352	5587	5578	0.710854	-0.492375	0.00511924	0.0253628
SCAI	172	249	167	139	134	139	0.707309	-0.499587	0.0461088	0.151771
CPSF4	980	998	1162	828	679	727	0.706674	-0.500884	0.0184272	0.0740329
AMZ2	1772	1639	1668	1131	1271	1179	0.706041	-0.502176	0.000841663	0.00517737
TRIO	23708	25368	20123	16125	15463	16877	0.705263	-0.503766	2.46147e-05	0.000203776
TARBP1	922	1006	717	614	550	672	0.700835	-0.512853	0.00212956	0.0118043
PARN	1284	1326	1186	876	829	934	0.697246	-0.52026	0.000990779	0.0059917
PER1	1307	1735	1641	1120	1069	1083	0.697222	-0.520311	0.00652541	0.0311675
KPNB1	15638	15955	12887	10299	9497	11002	0.696958	-0.520856	1.46323e-05	0.00012598
PGD	12513	13609	13431	9276	8781	9416	0.693744	-0.527525	1.84243e-05	0.000155596
BAZ1B	4386	4330	2910	2526	2455	2979	0.69361	-0.527804	0.00020604	0.00146018
AKNA	1534	1709	1640	1200	1119	1051	0.690347	-0.534606	0.000437352	0.00287764
NFIC	12959	13798	14885	9675	9475	9686	0.689739	-0.535877	0.0014219	0.00828657
CHRAC1	1351	1487	1348	1053	880	939	0.687239	-0.541116	0.000513178	0.003315
FGFRL1	4659	5277	5747	3813	3427	3541	0.683662	-0.548644	0.00658535	0.0313481
CLOCK	789	627	375	394	381	423	0.682301	-0.551519	0.0458284	0.151031
HNRNPF	7225	7501	6774	4955	4654	5009	0.681801	-0.552578	1.14273e-05	0.000100367
AHRR	4551	5223	5035	3521	3184	3395	0.681229	-0.553788	3.32805e-05	0.000269815
HIPK3	2494	2281	1286	1218	1209	1617	0.679768	-0.556886	0.0323877	0.11596
TRERF1	1361	1523	1138	843	894	968	0.678383	-0.559828	0.000289593	0.00197892
SMARCC2	5059	5470	5254	3622	3601	3456	0.677073	-0.562617	1.49276e-05	0.00012823
ZNF496	1649	1767	1961	1228	1287	1132	0.675478	-0.56602	0.00436886	0.0220533
MEX3C	2312	2380	1559	1390	1313	1443	0.672525	-0.572341	5.29856e-05	0.000415397
PACSIN2	5443	5596	5312	3686	3502	3793	0.672291	-0.572843	9.59385e-06	8.54777e-05
TFAP4	163	166	171	120	118	98	0.671874	-0.573737	0.0352999	0.124319
THEM4	551	537	436	359	285	373	0.671407	-0.57474	0.00270821	0.0145929
ASIC1	597	619	534	385	371	412	0.670307	-0.577107	0.00187931	0.0105832
TUBGCP4	1064	1073	922	710	617	713	0.669874	-0.578038	0.00045137	0.00295177
HSCB	407	364	395	274	231	278	0.669832	-0.578129	0.00596494	0.0289292
ZYG11B	2998	2579	1720	1543	1529	1740	0.669719	-0.578372	0.00324277	0.0170493
KHDRBS1	6827	6707	5450	4236	4134	4242	0.669513	-0.578817	4.1442e-06	3.87715e-05
PC	1038	995	1098	717	718	664	0.668753	-0.580455	0.000493559	0.00319798
YBEY	464	423	424	319	289	261	0.664168	-0.590379	0.00339308	0.0177355
SLC25A28	996	1030	976	732	623	631	0.662413	-0.594198	0.000365555	0.00244208
DPH1	1802	1936	1946	1300	1259	1205	0.661563	-0.59605	6.27073e-05	0.000486568
LINC00565	198	293	243	181	151	152	0.660284	-0.598842	0.0125083	0.0538668
MACROD1	389	422	356	257	284	223	0.659182	-0.601252	0.00353226	0.0183418
TXNL1	3018	2768	2391	1770	1685	1898	0.658569	-0.602592	1.41692e-05	0.000122458
HS6ST1	2844	3383	3519	2165	2043	2238	0.658266	-0.603257	0.00196193	0.0109894
NSD1	3918	4049	2715	2095	2313	2512	0.656526	-0.607076	4.76483e-06	4.42735e-05
SMARCC1	4225	4122	3152	2333	2433	2690	0.654622	-0.611267	3.5665e-06	3.37285e-05
TLDC1	2568	2715	2578	1748	1630	1763	0.654382	-0.611794	1.49483e-05	0.000128376
PTMA	16037	16316	16760	10818	10326	10938	0.65218	-0.616659	6.08447e-07	6.39801e-06
UBE2I	4745	4920	5152	3369	3035	3271	0.651118	-0.619009	1.89668e-05	0.00015986
TUBB3	4353	4262	5108	3140	2844	2958	0.647119	-0.627897	0.00364927	0.018863
EIF5	8018	7676	4859	4270	4180	4628	0.646483	-0.629315	0.000330227	0.00222575
GOLGA5	2022	2114	1382	1079	1102	1328	0.644391	-0.633991	1.84974e-05	0.000156174
LPP-AS2	185	179	192	151	100	108	0.643696	-0.635548	0.0168008	0.068854
FOXO3	3548	3224	2415	1779	1953	2101	0.642252	-0.63879	2.34373e-06	2.27207e-05
STK3	571	459	290	231	249	353	0.641581	-0.640296	0.0289235	0.106034
SNX29	3674	3960	4097	2518	2464	2556	0.640886	-0.64186	1.8343e-05	0.000155022
SLC1A5	23408	25082	25822	16530	15779	15387	0.640557	-0.642601	1.274e-05	0.000110867
AGTRAP	1408	1628	1636	1023	976	994	0.639025	-0.646056	7.18215e-05	0.000552125
ZBTB25	280	311	227	142	186	188	0.637335	-0.649877	0.00448866	0.0225874
ATG16L2	462	516	414	311	314	252	0.635055	-0.655046	0.000875493	0.00536413
RPL13	35183	39854	41038	27430	23581	22887	0.63473	-0.655785	0.000285161	0.00195164
FAM214A	442	430	220	236	197	245	0.634079	-0.657266	0.0177161	0.0718464
FBXO11	3129	2740	1870	1626	1558	1637	0.632345	-0.661215	0.000211103	0.00149295
RXRA	4640	5080	5033	3163	3097	3026	0.628911	-0.669072	3.81325e-07	4.10882e-06
GRK5	2540	2743	2294	1624	1553	1546	0.626785	-0.673956	1.74201e-06	1.72261e-05
GPSM1	4831	5008	5284	3386	3101	2999	0.625734	-0.676379	1.39569e-05	0.000120776
SET	11440	10655	8802	6279	6022	6845	0.624191	-0.679942	2.64341e-08	3.28178e-07
SENP6	1310	1026	710	661	583	607	0.617479	-0.695539	0.00354584	0.0183939
NR1D1	1729	2050	2086	1284	1168	1143	0.611005	-0.710743	0.000168341	0.00121401
SUZ12	479	451	269	232	242	245	0.610899	-0.710993	0.000944489	0.00573931
SBNO2	6369	7167	7445	4678	4004	4177	0.610636	-0.711617	7.76198e-05	0.000594148
LIN54	443	500	230	193	246	260	0.610441	-0.712077	0.0211225	0.0825255
NECAB3	1013	1184	1092	700	600	706	0.60965	-0.713947	1.55407e-05	0.00013306
LOC100128398	123	74	75	56	62	46	0.609213	-0.714981	0.0353564	0.124368
MAMSTR	108	88	125	76	59	62	0.607245	-0.719649	0.0292431	0.106941
STAT3	10511	11961	10923	7028	6549	6634	0.606046	-0.7225	4.60766e-09	6.12979e-08
HEBP2	1939	1847	1799	1138	1108	1129	0.605337	-0.724189	1.22932e-06	1.24125e-05
BPTF	1416	1271	866	692	687	723	0.600394	-0.736018	1.71084e-05	0.000145494
C14orf93	269	266	246	132	160	175	0.599667	-0.737767	0.00186993	0.0105471
SBF2	2449	2686	1506	1213	1224	1471	0.598854	-0.739725	0.000616843	0.0039155
EIF4H	17206	19136	17842	10993	10107	11255	0.597325	-0.743413	9.89477e-10	1.39548e-08
FLOT1	6116	6731	6760	4012	3747	3971	0.597056	-0.744063	2.30343e-07	2.56905e-06
SH3BP2	1938	1946	1955	1214	1119	1145	0.59542	-0.748021	5.08349e-07	5.41575e-06
MAP7D3	1333	1160	681	530	571	747	0.592965	-0.753982	0.00678647	0.0321525
PER2	372	442	391	222	267	222	0.592192	-0.755863	0.000284686	0.0019497
FGD5-AS1	5438	5426	4407	3012	2692	3247	0.5899	-0.761458	4.2434e-09	5.67181e-08
BMPER	3858	4020	3289	2226	1952	2343	0.587185	-0.768113	1.11402e-08	1.43436e-07
TMEM131	3804	3533	2626	1794	1822	2168	0.586771	-0.76913	1.28304e-08	1.6445e-07
SMARCD2	3418	4052	4250	2428	2215	2262	0.586443	-0.769938	0.00020987	0.00148485
PIK3CD	1157	1178	1102	739	630	634	0.58397	-0.776034	2.09836e-06	2.05233e-05
USP53	1187	1017	489	552	413	571	0.583786	-0.776489	0.0336251	0.119547
LINC00960	600	657	535	360	346	332	0.583031	-0.778355	3.06042e-05	0.000249417
TTYH3	18092	19934	21062	12079	11180	11279	0.582364	-0.780007	1.49206e-05	0.000128203
ICAM5	1200	1169	1246	750	676	680	0.581365	-0.782485	1.61055e-06	1.59773e-05
NBPF1	3427	3616	3128	1837	2058	1971	0.579703	-0.786615	7.71514e-09	1.00824e-07
LIMK1	4017	4422	4583	2609	2467	2447	0.576104	-0.795599	2.04862e-06	2.00541e-05
GPX4	8423	9646	10307	6110	5053	5232	0.574861	-0.798716	0.000172541	0.00124192
NAB2	3438	3783	3911	2323	1973	2114	0.573907	-0.80111	2.61266e-06	2.5177e-05
PKP3	118	107	153	73	64	82	0.571343	-0.807571	0.0162857	0.0670813
ANXA5	103329	101809	97908	58458	54848	58966	0.569188	-0.813024	3.66826e-10	5.36702e-09
ORC2	757	722	591	381	363	425	0.568721	-0.814208	6.47777e-06	5.9235e-05
IER5L	1986	2012	2236	1313	1086	1161	0.568312	-0.815246	1.90139e-05	0.000160177
RP9P	389	364	329	243	193	175	0.567572	-0.817125	0.000150615	0.00109757
RIN2	3585	3511	2854	2115	1587	1901	0.566774	-0.819156	1.99096e-09	2.74308e-08
NCOA2	988	1011	609	401	503	545	0.565154	-0.823285	8.52006e-05	0.000648963
VPS37D	134	194	140	72	104	86	0.564865	-0.824021	0.00338867	0.0177215
MARCKSL1	1603	1982	1858	1065	953	1058	0.564317	-0.825421	6.28285e-07	6.59234e-06
DDX6	6404	5700	3918	2655	2900	3343	0.563236	-0.828188	9.35298e-06	8.34941e-05
SIKE1	1029	919	536	447	370	552	0.560615	-0.834917	0.00260416	0.0141195
KAT6A	1840	1853	1293	789	895	1071	0.559071	-0.838897	2.6648e-08	3.30472e-07
SOWAHC	1208	1138	802	544	549	634	0.555456	-0.848256	2.63154e-07	2.91396e-06
LINC01089	125	143	114	80	62	69	0.555381	-0.848451	0.00543875	0.0266623
SNX5	3143	3093	2225	1521	1436	1688	0.555039	-0.849339	9.58756e-10	1.3544e-08
KAT6B	883	983	522	369	441	488	0.55438	-0.851054	0.0007632	0.00473928
S100A13	2995	3484	3300	1947	1730	1738	0.553547	-0.853223	2.80641e-09	3.82169e-08
SLC29A3	373	394	403	198	233	217	0.553355	-0.853722	6.22457e-05	0.000483317
MAP3K2	1017	842	363	393	351	452	0.552924	-0.854846	0.0447528	0.14832
RPS20	17408	18418	18204	10562	9273	10008	0.551795	-0.857796	4.53831e-12	7.70742e-11
MALAT1	3073	2484	1270	1057	1154	1434	0.546496	-0.871716	0.0197989	0.0782867
HCFC1R1	916	1103	1194	582	599	582	0.545638	-0.873984	0.000276026	0.00189535
SERTAD2	8401	7928	6790	4188	3919	4433	0.545569	-0.874167	3.45234e-12	5.92823e-11
ZFP36L2	5768	6014	5562	3202	3085	3141	0.5448	-0.876203	1.29626e-11	2.14156e-10
TRIM33	940	768	483	352	382	436	0.543694	-0.879134	0.00131145	0.00770093
SQSTM1	37835	44913	43816	24741	21444	22570	0.542107	-0.883352	2.48782e-07	2.76021e-06
ARL16	1162	1225	1099	685	601	586	0.538781	-0.892229	5.28976e-08	6.36062e-07
MLLT1	7254	7990	8070	4452	4008	4103	0.537743	-0.895011	9.38963e-09	1.21401e-07
MRPL21	1109	1080	942	578	545	548	0.536606	-0.898066	7.82907e-08	9.25691e-07
UNG	1014	1139	1051	585	619	500	0.533322	-0.90692	5.67713e-08	6.79996e-07
TMEM65	1324	1166	684	483	478	701	0.53276	-0.908441	0.0018344	0.0103789
ARHGAP5	713	521	271	256	268	254	0.530412	-0.914815	0.0275751	0.102482
COTL1	17102	17580	19504	10033	9339	9453	0.529579	-0.917081	1.76149e-06	1.73985e-05
SMPDL3A	431	390	262	173	174	218	0.529018	-0.918611	1.96629e-05	0.000165276
HERC4	4833	4089	2225	1827	1884	2051	0.528386	-0.920335	0.00405466	0.0206943
LIFR	403	354	197	178	155	156	0.523539	-0.933631	0.00162364	0.00931073
FAM65B	556	496	395	248	239	261	0.521827	-0.938357	2.59483e-06	2.50122e-05
SEMA7A	4896	4969	5166	2661	2472	2724	0.521511	-0.93923	4.4054e-11	6.92187e-10
IL27RA	209	323	282	147	146	130	0.519582	-0.944578	0.000386432	0.00257044
SRC	3485	3861	3824	1977	1886	1937	0.518549	-0.947449	6.136e-11	9.53532e-10
HOOK3	2294	1954	1202	830	876	1067	0.517861	-0.949363	0.00042696	0.0028163
ZNF703	2701	3001	3013	1526	1551	1424	0.515893	-0.954857	2.10061e-09	2.88829e-08
FRMD6-AS1	168	157	135	94	77	64	0.514673	-0.958271	0.000871536	0.00534146
PTPRS	7014	7601	7431	3795	3751	3797	0.514324	-0.95925	5.53045e-14	1.06228e-12
RARG	6256	6757	7189	3666	3396	3332	0.512719	-0.963761	1.98267e-07	2.23178e-06
IL15	117	113	78	53	39	63	0.508464	-0.975783	0.00352303	0.018301
MID2	812	773	550	384	283	404	0.506832	-0.98042	6.03449e-08	7.2077e-07
SFXN5	875	864	908	440	488	414	0.506814	-0.980473	2.36011e-08	2.94404e-07
TMEM97	534	450	435	224	293	196	0.506086	-0.982544	1.13439e-06	1.15086e-05
ABHD8	494	632	626	329	283	257	0.494563	-1.01577	1.36537e-05	0.000118303
CCDC57	1258	1420	1228	641	620	664	0.494424	-1.01618	3.21012e-10	4.72108e-09
RPS6KA2	7066	7862	7373	3904	3451	3635	0.492997	-1.02035	1.25701e-15	2.64111e-14
KANSL3	3536	3904	3729	1987	1730	1774	0.491607	-1.02442	7.73535e-14	1.47249e-12
FNIP1	1084	939	440	300	411	464	0.489505	-1.0306	0.0106845	0.0471896
BCL3	1428	1502	1651	757	785	694	0.486405	-1.03977	3.31646e-07	3.6032e-06
SLC2A8	181	198	244	126	84	96	0.485865	-1.04137	0.0012798	0.00752938
BMS1P4	153	180	98	64	58	83	0.483488	-1.04845	0.000382937	0.00254969
PLA2G4C	630	694	705	341	316	317	0.479018	-1.06185	1.36131e-08	1.73958e-07
CBX8	301	379	321	162	169	145	0.477428	-1.06664	2.3525e-06	2.27991e-05
NR4A1	1331	1479	1412	685	676	651	0.476772	-1.06863	2.5395e-11	4.09997e-10
GAA	5624	6774	6709	3250	3029	2792	0.473812	-1.07761	4.72783e-08	5.7193e-07
ENTPD7	2630	2723	1927	1231	1039	1120	0.470921	-1.08644	4.72286e-14	9.11273e-13
JUNB	4637	5286	5360	2632	2287	2240	0.46724	-1.09777	3.85857e-09	5.17984e-08
TMEM144	97	62	52	25	32	40	0.465372	-1.10354	0.00592157	0.0287434
CYBRD1	14540	13323	9463	5886	5288	5887	0.462891	-1.11126	1.35826e-12	2.38657e-11
IRF7	723	846	915	397	381	378	0.462881	-1.11129	3.3756e-06	3.20838e-05
SIGIRR	776	867	922	369	444	369	0.459673	-1.12132	2.22716e-07	2.48805e-06
EPHB3	420	517	522	197	246	228	0.458717	-1.12432	8.73181e-07	9.00091e-06
LAGE3	544	705	608	279	244	326	0.457128	-1.12933	3.97935e-09	5.32726e-08
TMEM9B-AS1	59	102	62	45	20	36	0.456154	-1.13241	0.00407064	0.0207665
DGKH	710	596	321	232	219	275	0.455818	-1.13347	0.00128146	0.00753784
LINC00963	780	770	803	366	353	349	0.453323	-1.14139	2.95424e-10	4.35984e-09
STRIP2	239	242	173	91	114	87	0.452791	-1.14308	9.54929e-06	8.51253e-05
PRRX2	8094	8363	9103	3899	3878	3752	0.449503	-1.1536	1.32405e-09	1.84895e-08
RPS27	16316	16957	17663	8207	7046	7419	0.443955	-1.17151	9.21897e-13	1.63675e-11
B4GALT5	3795	4021	3611	1708	1579	1653	0.433538	-1.20577	1.62375e-18	4.02588e-17
OSBPL3	2855	2660	2027	1014	953	1211	0.425297	-1.23346	1.74705e-17	4.10991e-16
GLTSCR2	6399	7891	8113	3564	3066	2851	0.421525	-1.24631	3.44892e-07	3.74114e-06
TNRC6B	1891	1759	1321	677	646	746	0.420576	-1.24956	9.65418e-16	2.05254e-14
NFIX	26112	28670	30105	12402	11587	11720	0.419238	-1.25416	9.64711e-11	1.47756e-09
RSBN1L	405	353	190	107	130	151	0.418249	-1.25757	0.000324525	0.00219078
HIP1	7457	8430	7651	3319	3293	3204	0.417887	-1.25882	6.86133e-23	2.07838e-21
ZNF503-AS2	207	277	295	134	100	93	0.416917	-1.26217	9.66475e-05	0.000726555
CITED2	29438	29053	28030	13083	10955	11906	0.415809	-1.26601	3.23705e-25	1.07429e-23
NAA16	313	235	150	88	82	109	0.406753	-1.29777	0.000239695	0.00167187
PLEKHH2	366	335	166	100	119	117	0.397169	-1.33218	0.000317766	0.00215113
GLIS3	1532	1522	1178	527	510	602	0.390536	-1.35647	5.4362e-17	1.24444e-15
BAG2	2255	2273	1453	714	710	874	0.389725	-1.35947	1.41371e-12	2.48144e-11
SSBP3	2607	2942	3161	1116	1095	1129	0.381643	-1.38971	1.46524e-09	2.03691e-08
CCNG2	2219	1966	1330	708	659	694	0.37937	-1.39832	7.66084e-11	1.18239e-09
UHRF1BP1L	751	674	377	229	204	237	0.379285	-1.39864	1.03177e-05	9.13049e-05
FTL	214903	247927	264297	100328	87031	86153	0.374375	-1.41744	3.28662e-09	4.45777e-08
SOCS5	3344	3128	1626	876	960	1070	0.366849	-1.44674	2.46865e-05	0.000204272
PRKCE	1068	1094	1024	383	375	404	0.365345	-1.45267	6.32765e-17	1.44268e-15
DIRAS1	2405	2681	2781	1007	918	955	0.364854	-1.45461	4.24603e-13	7.70742e-12
LGR4	3995	3877	1927	1220	1046	1211	0.36285	-1.46256	3.52638e-05	0.000284392
SLC38A2	22745	21224	9817	6094	5853	7095	0.362808	-1.46272	0.00032773	0.0022111
SLC35E2B	7794	9221	8654	3250	2971	2966	0.357846	-1.48259	2.71572e-19	6.97738e-18
ITSN1	3917	3753	2636	1189	1156	1251	0.353375	-1.50073	6.36292e-23	1.92912e-21
SAMHD1	1975	2038	1644	660	589	736	0.352975	-1.50236	3.51979e-22	1.03218e-20
SYNC	3313	3386	2657	1089	1118	1066	0.352971	-1.50238	5.86659e-26	1.99564e-24
HOXC5	417	451	484	165	164	145	0.349515	-1.51657	4.17389e-12	7.11695e-11
GSE1	5275	5765	5334	1965	1882	1785	0.344626	-1.5369	1.5392e-30	6.10246e-29
FZD1	2959	2972	2526	996	909	971	0.341942	-1.54817	1.99648e-26	6.93002e-25
C16orf86	97	142	82	43	27	38	0.340534	-1.55413	1.00826e-05	8.94339e-05
ALPL	357	336	354	107	102	148	0.339818	-1.55716	3.05542e-11	4.87277e-10
TIGD2	272	229	113	67	66	69	0.337263	-1.56805	0.000279063	0.00191505
RELB	1015	993	1123	364	359	331	0.335374	-1.57616	6.7491e-13	1.20875e-11
SLC43A2	620	898	703	221	282	233	0.333291	-1.58514	2.32263e-11	3.76054e-10
CCDC136	615	698	508	173	215	212	0.332872	-1.58696	1.3106e-15	2.74694e-14
FBXO27	249	288	273	102	91	76	0.332364	-1.58916	4.00948e-10	5.84615e-09
ESYT3	88	61	65	14	42	14	0.331529	-1.59279	0.00016801	0.00121199
GCNT4	595	472	225	165	112	139	0.33007	-1.59915	0.00110951	0.00664156
OSBPL8	1547	1484	621	386	408	356	0.324166	-1.6252	0.000454715	0.00297176
IFT81	290	222	120	56	58	84	0.320042	-1.64367	0.000333597	0.00224623
PPP1R12A	4283	3422	2006	947	1020	1071	0.319432	-1.64642	1.16669e-05	0.00010234
SELENBP1	803	932	1023	311	311	249	0.314401	-1.66932	2.94082e-09	3.99991e-08
EPHX2	54	54	45	16	26	5	0.312223	-1.67935	0.000933193	0.00568184
NFKBIA	2683	2868	3093	989	851	840	0.308806	-1.69523	2.98495e-14	5.8222e-13
GPRC5A	1310	1214	1366	487	341	334	0.297648	-1.74832	3.76828e-15	7.68499e-14
SNX18	5679	5825	4085	1479	1463	1604	0.295068	-1.76088	8.06603e-39	4.13226e-37
MAP3K14-AS1	20	19	22	8	6	4	0.294187	-1.7652	0.0363659	0.126166
SIX1	936	1069	904	321	282	236	0.289919	-1.78628	2.79881e-23	8.67096e-22
RAB11FIP2	628	537	289	141	107	163	0.288283	-1.79444	7.47265e-06	6.77439e-05
CFD	100	103	79	29	22	28	0.28223	-1.82505	2.15457e-06	2.10066e-05
SNORA48	29	37	31	3	10	14	0.278781	-1.8428	0.00572737	0.0279043
HPSE	89	82	87	25	21	26	0.278412	-1.84471	4.81019e-06	4.46672e-05
DLX2	418	360	326	126	84	87	0.270448	-1.88658	1.41545e-15	2.96487e-14
SMOX	1235	1362	1363	366	345	346	0.266507	-1.90775	3.16403e-25	1.05108e-23
ZFYVE28	479	453	464	85	147	137	0.264697	-1.91759	4.14175e-18	1.00564e-16
UCN	51	50	32	7	22	4	0.255248	-1.97003	0.000498975	0.00322938
FTH1	281954	325368	347053	87387	77194	79115	0.254086	-1.97661	6.92562e-14	1.32279e-12
FLRT1	58	40	54	11	18	9	0.250175	-1.99899	0.000180541	0.00129321
IRS2	6087	6394	5281	1517	1314	1574	0.249261	-2.00427	1.53534e-49	1.01809e-47
LRP5	3832	4192	4178	866	1006	1001	0.235241	-2.08779	3.08016e-30	1.20712e-28
CLSTN3	1357	1751	1411	325	374	327	0.228311	-2.13092	2.25713e-33	9.85633e-32
TLE2	366	376	435	101	87	82	0.228065	-2.13248	9.90589e-14	1.87101e-12
LPAR6	31	25	13	2	6	7	0.22271	-2.16676	0.00876184	0.039964
HOXB4	729	661	709	157	149	160	0.221688	-2.17339	4.65028e-27	1.63756e-25
MN1	7466	8021	7952	1741	1587	1495	0.205674	-2.28157	5.88653e-40	3.11418e-38
CCDC8	406	543	525	112	99	83	0.199042	-2.32886	1.91045e-14	3.76522e-13
RN7SL1	3314	2555	2504	403	733	513	0.198642	-2.33175	2.06829e-25	6.93855e-24
ANGPTL2	5852	6970	6798	1346	1305	1251	0.198603	-2.33204	2.68774e-25	8.9724e-24
PNMAL2	47	33	48	3	17	5	0.196047	-2.35073	0.000112582	0.00083764
TMEM200B	857	871	897	179	167	169	0.195909	-2.35174	3.83154e-34	1.71047e-32
PODNL1	932	932	984	173	192	188	0.193851	-2.36698	4.29501e-33	1.86356e-31
LINC01107	21	26	8	4	2	4	0.187097	-2.41814	0.0115659	0.050577
FTO-IT1	19	17	8	2	1	5	0.184674	-2.43695	0.023343	0.0894108
FAM20C	4300	4699	5106	928	805	781	0.17743	-2.49467	3.6335e-20	9.72468e-19
RN7SL2	3348	2462	2374	381	586	469	0.177001	-2.49817	1.53479e-22	4.55972e-21
RFX8	460	527	368	81	61	82	0.166792	-2.58388	7.25659e-28	2.6429e-26
LINC00673	384	428	474	54	85	71	0.162711	-2.61962	7.70399e-17	1.74595e-15
ACOT11	80	180	126	3	35	23	0.159577	-2.64767	1.45885e-05	0.000125634
LTBP4	2527	3044	2973	421	475	427	0.1547	-2.69246	8.41419e-28	3.04495e-26
CXCL16	529	622	554	92	99	71	0.154312	-2.69608	1.01107e-33	4.46668e-32
PDGFRA	28364	27411	16371	3424	3106	4133	0.150219	-2.73487	1.14005e-18	2.84528e-17
CCDC71L	7921	7626	6181	1135	1048	1036	0.14938	-2.74294	2.97126e-88	3.88744e-86
NPAS1	4103	4763	4732	783	563	662	0.147171	-2.76443	4.94441e-31	1.99518e-29
ACKR3	151	157	117	22	30	9	0.146033	-2.77564	9.70122e-15	1.93779e-13
KCNIP3	572	568	605	94	76	83	0.144549	-2.79037	9.23672e-36	4.3279e-34
RECK	19051	17783	10619	2288	1935	2434	0.142687	-2.80907	2.58615e-17	6.01731e-16
ROBO4	193	211	312	26	55	14	0.131716	-2.9245	2.96134e-06	2.83444e-05
CORO2B	1139	1263	1310	144	159	161	0.124646	-3.00409	4.24448e-32	1.79583e-30
SVILP1	91	71	51	7	11	6	0.114959	-3.12081	1.12375e-09	1.57765e-08
SLC16A5	411	549	623	60	66	53	0.112205	-3.1558	3.02534e-11	4.82933e-10
FER1L6	165	194	174	8	44	6	0.110683	-3.17549	1.64133e-20	4.45951e-19
LOC101929268	12	4	14	2	1	0	0.0980449	-3.35041	0.0197681	0.0781829
NRP1	22897	23791	16725	1876	1907	2266	0.0964472	-3.37412	2.362e-100	3.73712e-98
TOX	1174	1162	858	80	91	89	0.0823414	-3.60224	6.82573e-71	6.73017e-69
RPPH1	630	405	401	19	44	44	0.0751859	-3.73339	2.13698e-18	5.27147e-17
LHX9	1122	1067	813	57	67	79	0.0682818	-3.87236	1.17122e-75	1.26884e-73
GYPC	2086	2181	2259	140	158	146	0.0679524	-3.87933	2.52241e-59	2.04297e-57
THSD1	707	662	667	62	31	42	0.0661932	-3.91717	4.22202e-62	3.63596e-60
GRIN2D	1187	1268	1157	54	91	69	0.0595605	-4.0695	1.0448e-88	1.37223e-86
KCND1	294	419	360	20	20	22	0.057792	-4.11299	6.51102e-31	2.61186e-29
CAPG	1985	2090	2247	113	117	119	0.0550094	-4.18418	8.9369e-47	5.54756e-45
TRABD2A	404	338	276	23	18	12	0.052685	-4.24646	1.11138e-44	6.67944e-43
KCTD12	3007	2930	1934	133	145	116	0.0508928	-4.2964	7.84132e-57	6.0348e-55
HOXB9	89	44	89	5	4	1	0.0446947	-4.48375	3.32859e-08	4.09063e-07
SERPINB9	489	404	327	11	29	12	0.0434155	-4.52565	4.58163e-54	3.35891e-52
MFSD7	976	998	993	36	44	42	0.0411424	-4.60323	2.71838e-93	3.8054e-91
RHOD	1022	1209	1220	47	50	45	0.0410632	-4.60601	2.9499e-46	1.82449e-44
CRISPLD2	6140	6892	6681	237	158	156	0.0279212	-5.1625	4.66538e-102	7.55724e-100
ZMIZ1-AS1	49	73	43	1	2	1	0.0247259	-5.33783	1.66361e-12	2.90062e-11
MAFB	827	925	989	28	20	15	0.0229091	-5.44794	5.33098e-49	3.4941e-47
PTGIS	34001	37858	34524	836	706	751	0.0215824	-5.534	2.09553e-230	1.45477e-227
LINC01503	38	32	25	1	1	0	0.0215001	-5.53951	9.76435e-08	1.14025e-06
IFITM1	6966	7015	7925	127	133	130	0.0177242	-5.81814	2.32386e-59	1.88665e-57
LINC00595	48	44	39	1	1	0	0.0155043	-6.01119	7.19866e-11	1.11207e-09
GATA2-AS1	264	270	217	2	3	3	0.0107415	-6.54066	2.71041e-52	1.93291e-50
SAMD11	3113	3392	3145	13	20	6	0.00407913	-7.93752	5.61237e-268	5.0241e-265
SPON2	8600	9611	10628	24	33	29	0.00296969	-8.39547	1.41411e-72	1.43166e-70

## Sheet: 365 HGI2si
Gene	NFcon_rep1_RPKM	NFcon_rep2_RPKM	NFcon_rep3_RPKM	HGcon_rep1_RPKM	HGcon_rep2_RPKM	HGcon_rep3_RPKM	HGI2si_rep1_RPKM	HGI2si_rep2_RPKM	HGI2si_rep3_RPKM
MUC6	0.0127164	0.00974336	0.00793696	0.247827	0.730169	0.217946	0.0187881	0.0557209	0.0753155
MUC5B	0.00113607	0.00435232	0	0.0600962	0.181202	0.0832929	0.0186501	0.0184372	0.0227586
IFITM1	197.748	190.726	234.027	3.34578	3.76371	3.51384	31.3863	16.8155	6.35437
WDR38	0.0146642	0	0	0.12248	0.1608	0.0558507	0.0120366	0.0118992	0.0255446
GRM4	0.0145489	0	0	0.0247535	0.0991057	0.0577204	0.0179129	0.00196761	0.00422396
HMCN2	0.00143763	0.00137689	0.00897295	0.0440276	0.17484	0.0561229	0.0106202	0.0221645	0.0187823
GBX2	0	0	0.0117629	31.8807	30.39	30.4807	19.9739	18.2686	18.9295
SLC38A3	0.0164742	0	0.051412	0.107021	0.197071	0.125489	0.0202834	0.0200519	0.035872
KCTD12	9.81309	9.15785	6.56548	0.402799	0.471711	0.360446	0.634841	0.84209	0.764601
ALDH1L1	0	0.00554753	0	2.23079	1.94586	1.82551	1.3645	1.53223	1.82627
HIST1H4E	0.377924	0.672208	0.336973	1.15239	1.72223	1.33657	0.310205	0.394283	0.470237
RUNDC3A	0.0334631	0.0961481	0.00870249	0.209621	0.191809	0.135414	0.0549338	0.0814603	0.0582916
SNORA48	4.37232	5.34281	4.86199	0.419759	1.50297	2.0098	4.57889	3.05853	4.07086
HES4	1.78097	1.89317	1.89337	59.628	56.4025	49.8481	42.6825	36.5418	36.5809
TMEM151A	0.14481	0.0231154	0.0920572	1.21697	1.25109	0.95752	0.70657	0.7899	0.65166
MYEOV	0.0163223	0.117246	0.0424482	1.4769	1.13084	1.19669	0.857444	0.874147	0.909855
BAIAP3	0.0761269	0.0844229	0.0708551	0.0818035	0.239647	0.164045	0.0164437	0.0357632	0.0663053
NRP1	78.8035	78.4211	59.8784	5.9919	6.54264	7.42569	10.7461	10.4559	10.0061
KLF2	6.54207	6.78144	7.16875	58.0722	60.3044	55.861	41.2442	37.1302	36.92
TNFRSF10D	12.8291	13.1631	10.9277	79.2139	76.538	78.5944	38.2773	49.5716	61.5016
RASSF7	0.903589	1.67535	1.6871	10.4928	11.144	10.2471	7.35972	6.99372	6.77032
RAP1GAP2	0.219056	0.250596	0.363963	3.51807	3.70013	3.09678	2.48978	2.64405	2.28953
PRELP	0.0979226	0.217717	0.14552	5.23834	5.16316	5.11477	3.92121	4.37591	4.12738
PDGFRA	72.5183	67.121	43.5405	8.12417	7.91621	10.0613	13.7499	12.5017	12.8333
S1PR5	0.389238	0.248529	0.590487	4.74863	4.59962	4.33159	3.13501	3.64538	3.17125
TIGD2	2.65528	2.14107	1.14751	0.60699	0.642276	0.641359	1.25801	0.958487	1.38593
RAB11FIP2	1.9966	1.63516	0.955802	0.416022	0.339119	0.493435	0.741131	0.748151	0.689513
SLC38A2	94.7891	84.7136	42.5587	23.5689	24.3157	28.1537	50.2913	46.8362	48.3526
GCNT4	3.52462	2.67787	1.38648	0.907076	0.661376	0.784007	1.40033	1.40358	1.41885
PCDH1	0.101498	0.0659637	0.0980414	44.9673	44.3238	41.6459	38.6532	40.1122	39.5982
OSBPL8	3.96568	3.64347	1.65599	0.91829	1.04261	0.868936	1.68751	1.45816	1.69465
PPP1R12A	14.6662	11.2228	7.14559	3.00943	3.48181	3.49196	5.75911	5.15989	5.74727
CORO2B	5.30385	5.6328	6.34565	0.622293	0.738074	0.713844	0.936435	0.880404	0.916613
RECK	68.5335	61.2694	39.738	7.63846	6.93908	8.33712	10.2904	10.6517	9.77888
GRIN3B	0.248143	0.243601	0.309757	0.5642	0.834855	0.502078	0.341162	0.372505	0.329596
IL15	0.847175	0.783644	0.587516	0.356146	0.281506	0.434348	0.832069	0.705062	0.819862
MAFK	11.945	12.7089	13.2348	58.1505	54.9891	55.9943	40.944	39.9492	39.1073
SAMHD1	12.6055	12.4581	10.9152	3.90933	3.74752	4.47282	7.89498	6.75352	5.25334
PPFIA3	0.424934	0.390538	0.598314	1.7009	1.69013	1.61842	1.08865	1.14589	1.1552
SOCS5	14.5996	13.0796	7.38472	3.54932	4.17814	4.44805	6.69775	6.28476	6.58619
LIFR	0.788487	0.663355	0.400953	0.323202	0.302313	0.290619	0.599021	0.636638	0.644157
CARNS1	0.123077	0.299606	0.213385	0.851893	0.889512	0.629893	0.593513	0.49103	0.616391
PLEKHH2	1.07126	0.939099	0.505428	0.27163	0.347213	0.326069	0.57419	0.420384	0.509863
SNX18	17.3715	17.0653	12.9986	4.19854	4.46113	4.67175	6.12129	6.21525	6.49812
UHRF1BP1L	2.81144	2.41658	1.46814	0.79559	0.761298	0.844787	1.32437	1.16952	1.12817
C9orf172	1.19443	1.23043	1.37254	4.73679	4.2297	4.48965	3.47131	3.25138	3.16333
PLAT	14.7362	13.805	17.2619	216.724	203.764	204.915	191.679	171.755	174.627
TNRC6B	2.0588	1.83418	1.49611	0.684032	0.701117	0.773342	1.16442	1.13965	1.06112
CPNE7	2.58925	3.06681	2.99628	9.28463	9.29357	8.89141	7.1304	6.55795	6.20512
MAP3K2	1.90432	1.51002	0.707071	0.68293	0.655181	0.805874	1.497	1.23681	1.3243
MMP15	0.493283	0.825629	0.836963	1.72447	1.72346	1.66442	1.00241	1.01428	1.33481
DGKH	0.761757	0.612431	0.358262	0.230999	0.234227	0.280932	0.35402	0.470993	0.362577
CNNM2	2.07544	2.34085	2.52355	10.9103	10.7848	11.1982	8.90629	8.16202	9.10975
SUZ12	2.16704	1.95417	1.26597	0.974058	1.0914	1.05538	1.97184	1.89794	2.58492
HOOK3	3.23351	2.6379	1.76248	1.08574	1.23089	1.43204	2.14966	1.96729	2.18776
NPTX1	0.138513	0.322689	0.272599	1.52864	1.63455	1.63967	1.29057	1.29711	1.41185
TP53INP2	8.45053	8.47848	9.2239	31.4775	31.4368	31.0554	23.5	24.2417	24.8731
ARHGAP5	1.51107	1.05752	0.597452	0.503502	0.566195	0.512554	0.902833	0.840938	0.924792
NAA16	1.38736	0.997625	0.691632	0.361988	0.362323	0.460027	0.502076	0.683375	0.517323
TRIM33	2.29436	1.79535	1.22636	0.797337	0.929465	1.01328	1.61678	1.42206	1.63482
USP53	3.6634	3.00613	1.56993	1.58102	1.27063	1.67795	2.8195	2.49682	2.89238
FNIP1	3.28279	2.72354	1.38613	0.843141	1.24077	1.33796	1.8842	1.73	1.71186
C14orf80	2.32559	2.29397	2.18141	6.07811	6.12269	5.35605	4.02169	3.88709	4.85614
FEM1A	0.397124	0.567984	0.738086	1.17934	1.0504	1.02346	0.586736	0.747606	0.737896
ZNF469	3.93111	4.04704	4.90079	22.576	23.9891	22.2205	19.2869	19.7623	18.4087
JPH2	1.64791	1.39126	1.61445	13.4936	13.5313	13.1333	11.6225	11.8429	11.6316
MCOLN1	9.41053	10.3603	10.4857	22.3555	19.468	19.528	15.353	13.3278	13.1058
NCOA2	2.28208	2.23655	1.46328	0.859573	1.15818	1.19862	1.93193	1.70934	1.62754
ELN	132.575	134.67	130.474	1389.1	1322.57	1231.06	1182.78	1159.54	1144.11
FAM214A	1.93638	1.80423	1.0026	0.959502	0.860341	1.02199	1.9526	1.54283	1.75143
SENP6	3.3388	2.50449	1.88241	1.56345	1.48123	1.47305	2.89534	2.62859	2.5351
C16orf59	0.962685	1.18545	1.54767	2.43656	2.77929	2.29753	2.01138	1.329	1.79675
C16orf91	3.24664	5.04293	5.13092	8.57545	8.15337	6.87621	4.73187	5.60669	4.4773
SIKE1	3.76829	3.22328	2.04189	1.51915	1.35072	1.92477	2.69027	2.53179	2.51343
BPTF	2.55235	2.1942	1.6238	1.15757	1.23444	1.24087	2.1172	1.97895	2.09746
KAT6A	3.76924	3.63551	2.75532	1.49996	1.82766	2.08899	2.78614	3.03526	2.77088
KAT6B	2.11466	2.25469	1.30043	0.820109	1.05282	1.11278	1.63942	1.52549	1.52687
TNXB	5.4776	6.27078	6.96296	18.523	17.5555	16.0071	14.0233	14.1549	12.3779
TRAF4	9.55975	10.7613	12.0093	26.5438	23.6951	23.2402	17.2076	17.9161	19.2368
STK3	3.48175	2.68057	1.83949	1.30719	1.51355	2.04949	2.8879	2.74114	2.85198
ITSN1	9.4822	8.70136	6.63802	2.67117	2.78964	2.88352	3.58655	3.51222	3.39041
CCDC71L	23.6156	21.7755	19.1697	3.14036	3.11469	2.94095	3.84204	3.23209	3.32642
LIN54	1.43534	1.55158	0.775203	0.580326	0.794549	0.80211	1.21803	1.15944	1.11188
TMEM65	6.25693	5.27746	3.36254	2.11829	2.25184	3.15429	3.58418	3.14446	3.93497
LGR4	15.5327	14.4371	7.79383	4.40206	4.05414	4.48318	5.39339	5.28767	5.34378
ATP6V0B	28.1687	27.0729	29.0773	67.1625	60.3698	59.5182	49.684	46.737	48.2804
DDX6	20.6212	17.5789	13.1239	7.93399	9.30885	10.2496	13.7545	13.1925	12.559
ENTPD7	6.25725	6.20482	4.76922	2.71801	2.46422	2.53721	3.52101	3.25881	3.36738
HERC4	16.0868	13.0353	7.70405	5.64358	6.25127	6.50021	8.84106	8.21888	8.27401
PYGB	45.5019	47.4869	55.1394	122.887	119.717	111.979	94.4856	94.2988	93.3303
HIPK3	6.25618	5.48014	3.35577	2.83547	3.02326	3.86219	5.7405	5.09894	5.29173
MIEF2	2.36244	2.24052	2.46553	5.36324	4.59499	4.44755	3.51189	3.88393	3.70645
TMEM131	11.6536	10.3661	8.36856	5.10042	5.5642	6.32394	8.33075	8.13375	7.69261
NME3	12.8467	14.7263	15.7441	25.316	22.2911	22.4764	16.163	16.3695	16.1195
MAP7D3	4.15049	3.45924	2.20574	1.53148	1.77232	2.21463	2.74229	2.56193	2.58177
IFFO1	11.0865	11.7887	12.8864	31.2062	29.6001	30.8947	26.0663	25.0746	24.729
C6orf132	4.18732	4.36028	4.91172	11.9717	11.6648	11.4235	9.97895	9.78912	9.36095
COMTD1	3.21488	4.17872	4.25635	6.76136	7.63739	6.2613	5.53465	5.48842	4.32744
CLOCK	1.44561	1.10026	0.71473	0.669937	0.695879	0.737944	1.1595	1.06004	1.11229
MALAT1	7.12468	5.51579	3.06298	2.27427	2.66713	3.16565	3.35125	3.31488	4.15382
EIF5	26.0283	23.8654	16.4084	12.8639	13.5267	14.3049	19.366	20.5937	20.513
DAG1	14.6148	14.9672	16.6193	41.7092	42.4605	43.3225	36.4619	35.7903	35.5742
MAD1L1	6.94715	6.1342	7.49936	11.8934	12.2712	11.1813	8.79356	8.84154	8.54551
FBXO11	15.3501	12.8739	9.54298	7.4027	7.61917	7.64651	11.0372	10.4375	11.4341
SLC2A6	8.06642	8.52193	10.1042	19.8982	18.0826	18.1014	15.2041	14.797	14.9218
ZYG11B	7.49368	6.17402	4.47229	3.57927	3.80984	4.14117	5.84931	5.66695	5.93907
AP5Z1	9.55922	9.13418	10.1473	17.5236	16.5107	15.507	12.8562	12.0392	12.2544
MAP6D1	1.36137	1.25827	1.38646	2.49146	2.47695	2.13926	1.49251	2.17845	1.74129
RNPEPL1	16.9009	18.0859	18.8791	38.06	38.9263	35.8129	30.8505	29.8143	30.275
MFSD2A	1.29684	2.35197	1.90396	2.91062	2.73224	2.42581	1.79675	1.59713	2.01873
SCAI	0.286698	0.397511	0.289568	0.215019	0.222657	0.220608	0.363934	0.35978	0.320848
RELT	1.29063	1.62138	1.68548	3.68139	3.63138	3.21851	2.7837	2.96954	2.97331
PKMYT1	2.50664	2.33963	3.148	3.92502	3.63459	4.13988	2.73084	2.75145	2.46111
NCLN	24.5141	24.831	28.7224	49.1533	43.4609	42.1505	34.6577	33.5941	34.3114
CCNG2	8.25089	7.00132	5.14437	2.4431	2.44267	2.45704	2.86585	2.90555	2.85318
CHTF18	2.89829	2.32793	2.32288	4.52362	4.72779	4.40288	4.11451	3.31925	3.18415
RABAC1	149.388	158.899	182.976	298.786	270.283	247.164	203.649	204.128	202.015
CCND3	17.6624	17.5576	20.9052	32.6393	30.8235	30.1463	24.1379	23.063	23.269
DOHH	6.54092	5.96176	6.82475	10.389	10.0662	9.41727	7.03144	7.48034	7.22887
IFFO2	3.27546	3.39767	3.76654	6.49386	6.2522	6.33053	5.20243	4.65054	5.2318
FASN	22.3248	23.267	26.9083	43.0779	41.6453	39.5165	33.5202	32.0968	30.8573
GOLGA5	13.8618	13.8802	9.85561	6.86474	7.53104	8.66854	10.7702	11.2036	9.95368
LRWD1	7.18058	6.94565	8.7517	15.6318	13.8977	13.8187	11.8831	11.0373	12.065
SBF2	6.70073	7.03871	4.28643	3.08006	3.33849	3.83227	4.76566	4.42486	4.29198
BCL2L1	11.8449	11.304	13.9185	38.8944	34.5799	36.5565	31.9551	32.3113	32.5872
AMDHD2	4.20353	3.96661	5.36694	7.7692	7.05742	6.32806	5.36069	5.06254	5.37234
SLC27A4	7.57222	7.14862	9.29473	20.4258	18.5696	19.7804	17.4072	16.6556	16.4078
ANO8	3.76979	4.24436	4.10001	7.29726	7.81891	7.29558	6.37368	5.90315	5.80684
ATP6V0C	151.489	154.226	186.826	295.168	281.918	270.126	225.385	220.827	220.109
TUBB2A	18.7632	18.1707	20.2552	37.843	36.4712	34.8799	30.7831	28.7642	29.9545
DENND3	2.41151	2.12343	2.65637	4.67025	5.08743	4.77029	4.10611	4.07745	3.88491
GAS2L1	11.0942	11.9509	15.2424	25.2443	24.9172	24.1838	21.1204	20.0516	20.0283
ZNF48	1.18545	1.59594	1.58799	2.42342	2.46937	2.16696	1.79001	1.80588	1.85072
OSBPL5	10.0958	10.5369	12.3814	23.0247	24.1372	23.349	20.9619	20.1193	18.4349
ABR	9.93498	10.6759	11.7869	21.4559	21.6397	21.0006	17.8623	17.2463	18.2696
LPP-AS2	1.3061	1.21035	1.41008	0.989339	0.703783	0.726001	1.06627	1.11711	1.0638
C19orf24	21.0134	22.6305	25.6917	29.6106	32.7815	28.9296	19.9361	20.742	19.5305
C15orf39	4.92871	5.44705	6.69104	18.2492	18.2643	17.8611	16.352	16.296	16.1181
MFSD10	30.0146	30.753	34.8686	58.6947	57.1289	52.9978	46.8034	44.811	45.1846
RUSC2	20.5481	21.9634	24.3831	40.1174	37.5516	35.8125	30.5088	30.1496	30.0005
TNK2	5.03771	5.86466	5.52078	12.2424	10.4643	10.2702	9.73172	9.07878	8.97962
C8orf82	11.536	12.996	16.2415	19.4465	19.0508	16.9527	13.3602	12.6863	12.4426
CYBRD1	67.2299	59.0002	45.516	25.2571	24.3739	25.918	29.6638	29.5654	29.1613
CCDC102A	4.35736	3.98066	4.70708	7.24772	7.20051	6.43081	5.6675	5.33764	5.41545
TPRN	3.62054	3.73432	4.57102	7.04306	6.18496	5.91498	4.84502	5.05966	5.19508
B3GAT3	13.391	13.8751	16.0372	22.9991	21.4353	21.1337	17.0955	16.3666	16.7503
DDAH2	14.0557	14.5439	15.3853	26.4379	22.8428	23.0465	19.5659	18.9377	19.4335
SLC16A3	98.2843	103.675	111.513	188.351	174.992	159.438	138.958	147.613	135.702
PLXND1	29.9226	31.3827	35.4575	85.4683	87.8927	82.7179	77.1691	76.8044	73.7144
PUSL1	8.07791	8.98496	10.9571	13.8258	12.5246	12.1505	9.92702	8.215	9.63619
MROH1	5.99273	7.24545	7.69379	10.8702	10.7964	9.83292	8.318	8.19509	7.80835
TMEM8A	23.3936	24.1116	26.785	41.9891	38.3824	36.1788	31.9786	30.0551	30.2529
FGD5-AS1	25.2762	24.155	21.3085	12.9925	12.4734	14.3703	16.1497	17.1837	15.9143
SMARCC1	14.9375	13.9577	11.5925	7.65476	8.57491	9.05554	11.4106	10.6894	10.7747
FAM65A	25.038	24.9201	29.3967	47.9439	46.1645	45.3142	39.1714	37.8506	38.5543
BOK	13.9486	14.545	16.8617	30.2141	26.9512	26.5846	23.6116	23.2236	23.6685
MEX3D	8.71291	9.21349	10.6014	13.5074	13.2847	12.5325	10.1061	9.45184	9.47357
FBRSL1	5.05268	4.98924	6.07076	7.95771	8.10622	7.96003	6.16401	6.44955	6.11981
FOXO3	9.58531	8.34201	6.78699	4.46029	5.25969	5.40454	6.68359	6.04391	6.45209
NSD1	6.10664	6.04421	4.40196	3.03031	3.59376	3.72793	4.37019	4.67064	4.16489
MICALL2	7.00795	6.69301	6.46331	13.117	13.8344	12.1259	11.6069	11.2079	10.8004
EVI5L	11.3677	11.6832	11.9299	18.01	18.0005	16.4575	13.7963	14.1585	13.5841
BRF2	5.6991	5.38035	4.94393	9.50125	8.22763	9.15714	6.92495	7.72953	7.72052
MAFF	16.1319	17.2681	18.3289	22.5536	21.6689	21.708	16.1523	13.8928	15.8718
HRAS	27.9195	26.9737	34.0531	46.7624	46.8407	40.8518	36.3649	35.303	35.5834
LMNA	257.722	278.483	325.635	488.932	464.037	434.147	376.838	383.359	377.505
CDK2AP2	11.1021	11.4811	13.3439	19.8373	19.5545	18.148	15.3184	15.162	16.6502
ATP6V0D1	46.0462	45.8635	53.364	81.5741	79.0584	72.3798	64.5761	62.8897	63.81
TRAPPC5	30.5069	30.9611	38.7095	51.9341	46.2375	43.4801	36.7352	35.4999	37.2287
SLC12A4	21.6093	23.7023	24.9436	45.6971	44.3992	42.4197	39.0179	37.682	37.5193
GNA11	25.284	26.3887	29.908	49.007	47.3598	47.4663	42.1317	39.9016	40.0151
PLEC	104.621	109.953	123.251	162.667	164.173	155.297	128.606	128.902	117.951
AP2A1	65.8259	68.3711	81.1951	122.82	116.324	108.765	96.225	96.3588	96.0268
PARN	8.47695	8.38439	8.14511	5.36715	5.45588	5.87126	7.29938	7.33929	7.03828
TONSL	2.4569	2.1329	2.94033	4.26314	4.00858	3.6743	3.34505	3.27029	3.26288
ROGDI	5.13232	6.43829	7.5158	11.5765	10.8618	10.5305	9.38496	10.1791	8.43121
C22orf23	9.67064	9.41726	9.97561	13.5137	11.9217	12.2548	9.25937	9.18656	9.26087
STX1A	5.66078	5.86197	6.76545	10.8535	9.91111	10.3604	9.27716	8.66609	8.51776
BAZ1B	14.5989	13.8036	10.0759	7.80279	8.14589	9.44131	11.0267	10.8631	10.5875
SUZ12P1	1.86582	1.33617	1.22709	1.0263	0.893238	1.09078	1.23357	1.2287	1.47692
VASP	46.1095	47.4545	55.1186	105.733	101.61	96.6472	89.9292	88.7082	90.3189
JMJD4	5.68655	6.48298	6.42946	10.1325	9.84401	9.2308	8.03469	8.6431	7.57622
SBF1	18.7266	20.6097	23.7386	30.6753	30.2903	28.1356	24.5904	23.2701	22.4114
ZBTB45	4.6068	5.39989	6.41747	7.93162	7.50413	7.73209	6.33093	6.02817	5.88422
CLPTM1	50.1576	52.3409	60.9036	83.3158	84.617	81.0612	71.0375	67.8433	65.2396
DCAF15	8.55467	7.33573	9.00044	12.0114	11.8594	11.8932	9.19745	10.3873	9.04156
ALDOA	408.442	430.06	502.362	722.782	703.221	665.589	583.575	577.351	579.527
THOP1	13.5536	14.1052	16.2401	21.6997	19.9624	19.7453	16.7903	16.2621	15.8127
SHARPIN	18.9641	20.385	22.4324	29.5819	26.9603	25.5806	21.7114	21.0998	20.3735
SPATA2L	3.23713	3.86713	3.89246	5.34615	5.24818	4.72284	3.79277	4.06724	4.32019
STYXL1	8.01821	8.0916	7.92315	12.7658	11.8252	12.2919	9.86629	10.4986	10.4819
TEAD3	15.951	17.5062	18.5893	36.6605	36.4421	36.5185	33.5811	32.5628	32.2493
MEX3C	11.3612	11.2013	7.96933	6.33896	6.43189	6.75172	8.52682	7.93107	7.47724
PFKFB3	8.94548	9.90661	8.94617	12.1754	13.8522	12.2442	9.90129	10.7348	9.77019
LRCH4	9.15801	9.43376	10.2529	14.5463	14.879	14.6549	12.5662	12.3564	11.9592
THEM4	2.16841	2.02403	1.7849	1.31114	1.11807	1.39768	1.58604	1.53601	1.53903
TCTA	16.6377	15.2992	19.5263	30.7048	30.3453	31.2051	26.6748	26.9627	27.3887
SPNS1	24.41	26.7878	29.6979	47.2443	47.86	43.5069	40.8194	40.4581	39.3251
PSMD8	86.5604	84.7021	103.788	164.455	154.397	154.072	138.984	135.724	137.435
SLC39A13	46.5834	48.5731	55.8756	77.0628	68.8095	68.4638	59.3278	57.4923	58.406
SMARCD3	16.9934	19.0473	22.5296	30.0456	28.8817	25.6485	23.111	22.4946	24.1082
SET	67.4533	60.1706	53.9879	34.3584	35.396	38.4292	42.1976	41.9026	42.9487
TUBB4B	122.981	114.232	138.817	204.362	196.741	188.905	171.835	160.334	170.638
CAPN1	57.0054	63.9108	70.0142	93.267	87.414	84.9374	74.7697	68.3689	71.9608
GPR176	57.2875	59.7591	60.9493	79.8698	74.9476	76.1863	59.7569	59.2616	60.0851
CANX	128.752	116.618	88.8178	71.2587	78.8007	90.0418	105.469	103.345	104.893
SLC3A2	67.1216	73.8046	77.7468	106.292	97.1575	94.7573	77.5753	81.9942	80.7776
ADRM1	49.1382	51.6987	58.2405	86.954	80.2281	75.5435	71.4552	65.272	69.8218
GIPC1	49.3891	53.844	64.2702	92.6793	81.5774	79.4827	72.5533	72.8032	69.937
ATG101	19.9432	16.7673	20.3333	26.3949	24.0318	24.3567	19.7761	19.8032	19.5785
RNF166	3.45363	4.09871	4.89693	6.44503	5.59081	4.81109	4.75751	4.38642	4.46632
P4HB	434.127	442.487	510.718	654.886	642.742	609.183	517.197	523.428	513.794
LONP1	34.8197	37.4506	41.2497	55.9449	52.3195	48.4733	42.6765	42.6074	43.0156
MYO1C	100.751	104.874	118.345	156.771	142.194	138.309	118.108	118.935	116.357
RNF38	4.65483	4.3285	2.97688	2.7067	2.90015	2.95825	3.25004	3.96719	3.76105
TMEM259	48.5247	48.4615	55.7711	74.9917	70.5283	66.3994	58.4613	57.9344	58.3163
ICAM3	3.34857	3.38993	3.54955	5.418	4.70977	4.9454	4.08692	4.25972	4.41294
GLIS2	7.04121	6.87024	8.35272	12.1602	11.3323	11.9126	10.0936	10.4108	10.2306
PLXNA1	18.4321	20.41	21.4861	33.3134	32.7627	30.417	28.2721	28.3776	27.3272
KCTD5	15.5691	16.6685	18.1214	30.1859	28.355	28.7516	26.081	25.6358	25.7534
FAM129B	118.459	123.529	139.446	177.365	170.662	163.137	139.121	138.201	137.093
FLNA	622.423	660.414	743.596	1001.2	987.86	947.097	841.115	838.992	794.837
ZFP36L2	31.7903	31.7457	31.8887	16.3778	16.9496	16.4834	19.4482	18.9177	17.2383
WSB1	32.9529	31.9738	23.6404	20.3632	21.852	24.6564	28.6174	31.2476	29.4715
LRFN3	5.37376	6.40241	7.68632	9.49341	9.75376	9.32407	8.32349	7.93297	8.00753
FXR2	17.3421	17.9799	19.5924	28.2294	26.6345	27.1725	22.9599	23.4554	23.9004
P2RX4	7.05744	6.66707	7.62194	10.3202	10.1066	10.8635	8.88287	8.32054	9.43422
SNX5	25.1662	23.7195	18.5328	11.3023	11.4621	12.8693	13.2563	13.1765	13.3343
GBA	29.6616	31.4842	37.0392	46.6205	49.5862	47.9409	40.2807	42.3344	40.3227
PEA15	198.837	196.565	218.85	301.585	299.743	300.393	253.452	254.977	263.706
SCRIB	11.1053	12.4556	13.9707	17.738	16.2461	16.4609	13.569	14.2593	13.7733
RRAS	69.0712	76.6317	81.085	131.994	130.383	114.198	110.085	114.691	109.478
DGKQ	6.04086	6.33146	6.89963	8.95842	8.97168	8.20622	7.60314	7.11084	6.96441
ARMC6	10.9132	11.1809	13.3949	15.6246	15.1686	14.8545	12.3555	12.334	11.9849
KPNB1	71.4787	69.8466	61.2752	43.6873	43.273	47.8825	54.1009	52.0852	53.781
TMEM141	14.874	14.382	17.6196	26.5945	24.7596	22.8135	22.3341	21.8674	21.1165
FLII	46.8746	49.0033	54.7877	68.1008	65.4286	65.4087	54.7297	55.1362	53.3187
DEDD2	5.53812	6.58328	6.60388	9.98168	9.00006	9.82574	8.04643	8.84326	8.30561
ZNF324	2.9419	2.87795	3.13895	3.45512	3.96256	3.77287	3.149	2.90348	2.75439
SEH1L	8.82681	8.04789	5.73276	5.77184	5.25053	6.14858	7.71228	7.11063	7.76388
STOML1	5.70133	6.40114	7.52565	9.75212	9.34506	8.02883	7.17034	7.90491	7.76858
B3GALNT2	4.75203	4.94733	3.59615	2.96921	2.80611	3.69229	3.82311	4.02673	3.7914
IRF2BPL	16.1578	17.6276	19.7215	28.2043	26.5182	24.9281	23.7962	22.9088	22.483
NELFB	22.6559	21.3199	23.7324	33.2781	30.5889	30.701	28.3554	25.9456	26.0924
CLIP2	17.1159	17.1532	20.4043	27.6462	27.7051	25.8809	24.2237	23.2793	23.0212
PLEKHH3	6.06487	6.73179	7.99528	10.1532	9.0906	8.95709	8.28145	7.86698	7.49022
SORBS3	36.337	39.3799	46.3385	78.6924	74.1209	70.4901	67.4784	67.649	67.8878
TRAF2	3.58451	3.83545	3.6172	4.7534	4.52673	4.72376	3.75664	3.77904	3.78383
KCNG1	6.62878	6.06773	7.60136	10.7379	10.1268	9.53296	8.15771	8.85322	9.52678
ACTN4	196.921	203.461	229.388	361.89	345.306	341.878	319.871	306.065	314.002
TUBA1B	168.335	166.372	191.911	240.269	237.821	236.996	203.779	198.457	199.042
TUBB6	99.7281	100.162	107.657	142.725	134.724	132.921	116.685	112.853	112.945
RALY	22.7633	22.9452	27.1396	32.4397	30.6796	30.1362	25.6289	25.0077	25.097
VPS13D	4.51507	4.46385	3.57636	2.78958	2.82145	3.13242	3.47299	3.63443	3.40113
NPLOC4	28.4606	28.6706	31.1493	46.7755	44.9035	44.4228	40.3648	39.72	39.8983
NCKIPSD	6.76429	7.21929	8.22224	10.7228	11.8562	10.5234	9.76231	9.45271	9.65582
SLC35C1	10.8703	10.7678	12.4811	16.0227	15.7875	15.0746	12.8465	12.8804	14.0102
MZF1	4.592	5.57925	5.73364	6.63481	7.02963	6.43574	5.22765	5.59771	5.40153
STARD7	35.0917	33.5286	32.2883	48.6152	44.4943	48.2759	39.6224	40.2583	41.6777
PIEZO1	46.9381	49.1315	54.756	61.9076	62.8594	60.7785	51.0951	48.6519	47.2774
E4F1	7.2018	7.66966	7.37187	9.9683	9.53657	8.86767	7.92799	7.97457	7.34262
GPR137	10.9058	11.5195	12.4641	15.8295	13.6941	13.3343	11.5012	11.2894	11.3267
DNAJB1	25.0907	25.175	25.9535	42.85	43.4274	45.2362	39.5008	39.3827	40.3081
NUMBL	14.5558	14.6746	17.7676	21.4773	20.5868	19.4012	16.8922	17.2361	17.0271
DENR	16.4955	14.1729	11.1466	10.5271	9.83197	11.4629	14.0798	13.009	13.677
GYS1	29.5126	29.8337	34.323	47.3221	50.5177	45.2365	42.672	43.3901	40.3901
HSPB1	579.939	600.077	682.404	839.442	818.57	753.883	686.56	656.537	653.839
AURKAIP1	48.1077	47.6728	58.5723	65.0993	61.171	61.1651	49.4939	47.6331	50.2472
SMPD4	12.0185	13.6772	14.5881	19.1352	19.7738	18.8398	16.9958	16.859	16.2593
INPP5E	5.0196	5.42712	5.83851	7.04314	6.77729	6.15398	5.33456	5.26882	5.38412
SLC35E1	17.4005	16.3937	18.0801	23.3398	24.4254	24.5668	21.706	21.0691	19.7085
TSR3	37.7494	39.5547	44.7907	52.5728	49.3939	45.9555	38.617	39.5892	39.0486
MIIP	4.75791	5.44447	6.58355	8.01295	6.38783	7.20974	5.93688	6.22677	5.86666
POLR2L	120.195	123.484	141.71	177.873	167.694	158.736	148.797	143.498	132.555
GNB2	144.043	162.841	187.301	210.846	198.072	189.9	163.232	157.062	156.526
NCKAP5L	13.9985	14.6046	16.1046	24.3555	23.4992	21.4448	21.1323	20.5912	20.3184
TRIM65	4.41524	5.0053	6.31685	8.206	7.09179	7.10063	6.70894	6.42105	6.45402
COMMD5	8.15759	9.24843	11.2114	13.8457	13.3442	11.0573	11.1848	10.6487	10.7723
VPS35	19.7412	18.7233	13.971	12.4866	12.9037	14.927	17.156	17.1525	16.7674
HPS6	8.34115	9.72512	11.2364	14.0538	13.7824	13.2223	11.6547	11.361	12.7187
LTBR	50.0649	51.2314	59.7346	64.0491	64.3265	63.4537	50.9372	50.3095	49.6525
FPGS	22.5887	24.329	27.587	31.5416	31.2765	27.4553	22.6914	24.7219	24.9816
FOXK1	5.54363	5.89123	6.17353	9.13992	10.2946	9.53684	9.05727	8.81074	8.42121
POMT1	9.84033	10.0521	10.8054	13.8015	13.2251	13.4219	11.5605	11.2188	11.6808
VPS53	4.24071	4.23429	4.16796	5.80024	5.35076	5.90276	4.96859	4.81754	4.92695
SEC13	57.4682	59.2349	64.0841	90.1643	91.9071	89.4519	79.6624	81.2895	81.3937
IARS	77.5928	75.1215	62.7556	47.9646	46.699	53.1187	55.8747	58.1147	57.1982
MEF2D	16.0472	16.1878	17.4148	25.1907	24.8406	25.0382	22.7699	22.5862	21.8177
AMZ2	12.7626	11.306	12.4971	7.55968	9.12551	8.08537	9.15738	9.49704	9.59793
PRDM4	9.28979	9.44205	7.2718	6.60016	6.41606	6.68841	7.57729	8.12195	8.43845
FLYWCH1	13.3226	14.3855	16.1979	18.374	17.832	16.1246	13.7748	14.3063	13.8775
NARFL	6.35261	7.86754	7.91857	9.97823	9.08049	8.54293	7.85143	7.33225	7.83846
CISD3	8.67126	7.70591	9.30944	11.8308	11.5844	11.4546	10.4259	9.57382	10.4108
SLC39A3	5.98038	6.12768	7.65301	8.48769	7.45203	7.90327	6.26292	6.48428	6.69962
VOPP1	16.2586	18.0268	18.5438	21.9268	21.2216	20.6589	17.1888	16.9014	18.1683
AHCY	23.7462	24.6924	29.0072	36.708	35.3099	33.4482	30.4449	30.0593	31.8921
DNAJC5	19.9655	20.8162	25.0174	31.6437	31.2344	30.0058	27.7068	27.7712	27.029
WBP2	28.0951	33.476	36.3173	50.0251	47.9657	47.6054	43.8727	42.951	44.3799
ANAPC11	24.4676	24.8963	27.5658	33.6796	32.5547	29.1844	25.4796	28.0149	26.6304
FSCN1	159.949	165.595	203.591	219.698	210.651	203.083	176.801	167.654	172.068
CIC	12.502	13.3937	15.716	16.7949	18.3692	16.4781	14.9767	14.241	14.0841
PPP6R1	26.2469	27.0515	27.8971	39.6532	38.6555	38.5792	35.2647	34.0312	35.5046
COPRS	27.3333	28.8679	29.4297	38.411	33.0401	32.4394	28.977	29.5156	27.9067
TUBB	287.097	280.152	311.667	399.66	411.686	404.889	362.226	356.084	362.766
CPSF1	17.3738	18.5571	20.1508	26.0388	25.5545	23.49	22.4727	21.8928	21.6451
SCAMP4	25.1511	24.8132	29.1465	31.1917	31.4458	30.9363	24.5384	25.1794	26.5853
TCF3	11.0036	10.4096	12.3201	14.7302	14.1571	14.6988	12.639	13.0067	12.1496
AAAS	13.5508	15.748	14.5803	17.8198	18.2136	17.4918	14.7696	14.7988	15.3829
NOL6	11.3324	11.8458	13.224	15.7793	15.5865	15.243	13.457	13.4599	13.3407
RNF126	22.1549	22.1759	25.1127	31.024	28.0003	26.9326	24.9488	24.3137	23.8199
LEMD2	18.0422	18.5783	19.2725	23.0037	20.7471	20.777	16.9863	17.2973	17.4656
ZBTB7B	9.4793	9.93011	9.86084	13.5943	12.2364	12.1889	10.9884	11.0765	11.1411
HNRNPK	135.655	125.233	112.536	82.5794	85.1051	91.9012	97.6089	98.697	97.7648
FZR1	11.3227	12.06	14.0044	15.2198	15.1056	14.0539	11.5435	12.2686	12.6894
PPP1R9B	21.3442	22.3539	26.1043	33.9856	32.3619	31.217	29.2296	29.6221	28.5994
GAPDH	1839.33	1980.7	2272.98	2728.15	2630.28	2516.57	2247.01	2299.38	2316.41
ACTB	3779.27	3739.23	4441.18	5587.1	5413.97	5237.65	4922.74	4788.56	4726.01
DGAT1	5.25668	5.38561	6.60061	8.13742	7.345	7.28646	6.99969	6.49813	6.58902
CCDC130	7.93211	9.23676	10.0324	11.9082	10.8395	10.6916	9.2317	9.61406	9.6532
MIDN	19.2056	20.4911	23.0264	23.7148	25.0243	26.2013	21.7368	21.0795	19.6302
KHDRBS1	37.2337	35.0339	30.9201	21.4401	22.4757	22.0286	25.181	23.7297	23.471
AGPAT2	20.9325	23.3601	26.4665	31.604	27.4204	26.4537	22.6642	24.3687	25.0573
BCKDK	22.0585	23.6895	27.7129	33.1092	32.5135	29.572	28.2834	27.8119	27.3622
MAF1	47.4275	50.4978	58.2471	66.7453	63.968	63.5561	55.5606	53.1957	58.3175
KDM5B	13.83	13.8849	12.6401	9.78621	10.3332	10.4795	11.4152	12.016	12.0439
HNRNPF	43.6501	43.403	42.5726	27.7815	28.0291	28.8143	31.0282	31.0565	30.257
IMPDH1	36.2798	36.9353	42.6947	53.6701	49.5419	48.7091	45.093	45.4781	45.3797
MMP24-AS1	40.2889	39.4116	51.2683	57.3587	54.1533	51.7581	48.5442	48.1979	46.9907
DOK1	13.1966	12.8795	15.4051	17.1245	17.1662	15.8315	14.0784	14.3065	15.0648
TSC1	6.61219	5.84866	4.87061	4.33425	4.38017	4.77757	5.47778	5.21016	5.06366
DENND4B	7.72218	7.19716	7.68681	9.14571	9.36026	9.4039	8.55604	7.89218	8.18141
DNM2	32.6198	32.4815	38.3454	49.2856	45.95	45.1475	42.8799	42.1128	43.1574
SPATS2	7.79732	7.66156	7.05413	5.93234	5.51439	5.87922	6.68951	6.70151	6.50687
DUS1L	17.1453	18.0454	18.667	22.4184	23.521	23.1143	20.9899	20.2944	20.8238
CARM1	34.673	36.3674	44.0442	48.0757	45.4681	44.8461	40.9563	40.4889	39.3623
WDR45	17.7526	18.9044	20.6877	25.8643	23.6751	23.3224	21.7921	22.2685	21.3946
RNF123	9.9065	10.5969	11.6957	12.9689	13.142	12.2419	11.1183	11.024	11.2216
TPD52L2	72.1189	71.1676	81.8585	105.641	98.818	96.8611	88.8596	92.403	93.9771
VPS4A	43.5233	45.4204	50.5684	63.0565	59.4622	55.9496	52.4697	53.867	54.4792
AUP1	29.3326	29.491	34.0698	42.0089	41.0792	42.4417	37.8022	37.4399	39.6768
CD248	254.901	270.546	329.69	339.045	364.143	330.835	301.865	306.103	300.855
SMARCA4	21.8298	22.477	25.5087	28.2196	28.9242	27.8613	26.0227	24.2048	24.8915
VPS72	12.962	12.6886	14.147	15.4229	15.503	15.8982	12.9894	13.5804	14.2254
LSS	19.8671	21.5187	24.243	28.3813	26.7015	25.6342	24.4923	24.3617	23.2405
APRT	63.0543	66.7918	75.8246	81.6424	79.8278	75.2394	68.8351	64.9387	69.2642
HP1BP3	37.8165	34.7124	31.0011	26.5344	26.0806	29.3842	31.8327	30.0078	32.1915
DDX17	68.3316	68.3307	55.7363	43.4656	45.2761	49.0041	49.7266	49.9064	50.467
PSMA7	90.5671	97.999	100.921	117.325	114.505	113.239	102.604	99.0485	104.667
STAU1	35.7375	34.5615	33.6943	24.9197	25.7493	25.3993	28.4599	27.43	27.3924
ITM2B	163.304	134.916	120.696	111.861	107.229	114.993	121.547	129.21	131.978
TMEM214	49.1976	52.6787	55.9835	68.8771	67.3444	65.7652	61.8535	60.4956	63.0508
GSK3A	28.4805	29.9075	34.155	36.0793	35.9895	35.7097	31.6347	31.592	31.7622
SAMD4B	20.2545	20.3553	21.8501	24.4335	22.9254	24.264	22.178	20.7478	20.369
RRBP1	109.467	109.736	107.513	130.81	134.47	134.123	123.441	121.44	121.73
SRRM1	14.4194	14.4068	13.2192	9.97713	11.1669	12.0297	12.3268	12.0627	12.1447
MAEA	19.9106	20.6742	22.3299	25.1298	24.1623	23.7585	22.3435	21.8446	21.9227
SPAG6	0	0	0	0.0300879	0.0581748	0.03087	0.00532232	0.00526158	0
MYBPC3	0	0	0	0.0537515	0.139533	0.0413616	0.0118853	0	0.0126118
HRK	0	0	0	0.441672	0.353063	0.453153	0.13627	0.0718481	0.15424
LOC100129697	0	0	0	0.169085	0.194598	0.0123914	0.0106821	0	0.011335
TBX21	0	0	0	0.0587533	0.141999	0.0226052	0.00649563	0	0.00689267
SIGLEC9	0	0	0	0.0935108	0.251115	0.0863474	0.0827067	0.00817628	0.00877621
NTSR2	0	0	0	0.035241	0.113564	0.0361571	0.0103898	0	0
FAM178B	0	0	0	0.0251269	0.128205	0.0837854	0	0.0109851	0.0117911
PLG	0	0	0	0.0313402	0.115421	0.0275613	0.00395989	0.00391469	0

## Sheet: 343 HGFTI
Gene	NFcon_rep1_RPKM	NFcon_rep2_RPKM	NFcon_rep3_RPKM	HGcon_rep1_RPKM	HGcon_rep2_RPKM	HGcon_rep3_RPKM	HGFTI_rep1_RPKM	HGFTI_rep2_RPKM	HGFTI_rep3_RPKM
MUC6	0.0127164	0.00974336	0.00793696	0.247827	0.730169	0.217946	0.08173	0.0343469	0.0234072
KCNN1	0	0.00733685	0	0.0782013	0.183275	0.0364701	0.00683817	0.0243422	0.0211511
WDR38	0.0146642	0	0	0.12248	0.1608	0.0558507	0.0130901	0.0232987	0.0134963
MUC5B	0.00113607	0.00435232	0	0.0600962	0.181202	0.0832929	0.0212966	0.0270752	0.028231
GRM4	0.0145489	0	0	0.0247535	0.0991057	0.0577204	0.00216453	0.00963147	0.0156218
SNX29P2	0.0256832	0.0122991	0.0534338	0.274102	0.576059	0.244545	0.0573155	0.0510073	0.0472752
SLC38A3	0.0164742	0	0.051412	0.107021	0.197071	0.125489	0.0367645	0.052349	0
CABP1	0.0207693	0.119351	0.0540132	1.65762	1.59422	1.50295	0.695243	0.725969	0.764604
NPTX1	0.138513	0.322689	0.272599	1.52864	1.63455	1.63967	0.417717	0.463934	0.303198
COL5A3	19.0616	19.2983	22.4489	98.5394	104.444	93.0086	15.9943	16.8843	22.8168
GPRC5A	9.35238	8.30086	10.1447	3.2266	2.42684	2.27043	31.1824	34.5958	25.034
MYEOV	0.0163223	0.117246	0.0424482	1.4769	1.13084	1.19669	0.677514	0.803927	0.495736
FOSB	0.458179	0.511099	0.319616	1.94595	2.17087	2.06325	0.312761	0.54383	0.689582
OLFM2	15.9823	17.4637	21.0817	48.6515	47.4107	42.2445	4.14574	6.06524	5.73156
CDC25C	0.649425	0.341335	0.519031	0.904034	0.884237	0.799339	0.0494876	0.0251662	0.0218671
ZNF469	3.93111	4.04704	4.90079	22.576	23.9891	22.2205	8.79071	9.00989	10.4993
THSD1	4.29815	3.85455	4.21819	0.3498	0.187871	0.243121	0.499268	0.468466	0.587498
HIST1H4E	0.377924	0.672208	0.336973	1.15239	1.72223	1.33657	0.722905	0.428894	0.298135
LYL1	0.091069	0.0327081	0.0947345	0.327497	0.306394	0.292654	0.213395	0.0813891	0.136201
S1PR5	0.389238	0.248529	0.590487	4.74863	4.59962	4.33159	3.05471	3.21454	2.9256
GBX2	0	0	0.0117629	31.8807	30.39	30.4807	28.9796	29.9581	32.491
PKMYT1	2.50664	2.33963	3.148	3.92502	3.63459	4.13988	0.187142	0.304125	0.18456
RAB11FIP2	1.9966	1.63516	0.955802	0.416022	0.339119	0.493435	1.69714	0.916816	0.986091
OSBPL8	3.96568	3.64347	1.65599	0.91829	1.04261	0.868936	3.99078	2.00589	2.33334
CARNS1	0.123077	0.299606	0.213385	0.851893	0.889512	0.629893	0.38453	0.382947	0.467258
JPH2	1.64791	1.39126	1.61445	13.4936	13.5313	13.1333	8.82303	9.1148	10.3265
SLC38A2	94.7891	84.7136	42.5587	23.5689	24.3157	28.1537	93.8138	66.4319	72.4803
HES4	1.78097	1.89317	1.89337	59.628	56.4025	49.8481	44.1472	48.1814	49.6239
BATF3	0.477207	0.75512	0.647497	2.92676	2.50265	2.8448	1.85209	1.69769	1.45127
PPP1R12A	14.6662	11.2228	7.14559	3.00943	3.48181	3.49196	9.38101	6.66467	6.82626
NAA16	1.38736	0.997625	0.691632	0.361988	0.362323	0.460027	1.32153	0.693674	1.23199
PPFIA3	0.424934	0.390538	0.598314	1.7009	1.69013	1.61842	1.00002	0.896779	1.19302
SPAG5	3.11081	2.88213	2.82457	4.61813	5.22171	5.2013	1.41707	1.4352	1.57419
CHTF18	2.89829	2.32793	2.32288	4.52362	4.72779	4.40288	1.46411	1.61693	1.6611
C16orf59	0.962685	1.18545	1.54767	2.43656	2.77929	2.29753	0.915147	1.14218	1.0356
RECK	68.5335	61.2694	39.738	7.63846	6.93908	8.33712	13.2109	12.6285	12.1045
FAM20C	31.4827	32.9505	38.8885	6.30545	5.87536	5.44458	9.38515	10.7253	10.1481
ARHGAP5	1.51107	1.05752	0.597452	0.503502	0.566195	0.512554	2.87367	1.21388	1.28149
ELN	132.575	134.67	130.474	1389.1	1322.57	1231.06	1030.18	1050.2	1247.76
ISYNA1	2.15626	2.05087	2.58455	5.42856	5.21384	4.33355	2.33107	2.29974	2.83602
SUSD2	0.434831	0.379714	0.445681	0.842684	1.15379	0.77326	0.536566	0.370832	0.488477
CNNM2	2.07544	2.34085	2.52355	10.9103	10.7848	11.1982	7.34155	8.09912	9.22817
USP53	3.6634	3.00613	1.56993	1.58102	1.27063	1.67795	7.87646	4.472	5.03045
FAM212A	2.3681	2.6242	2.99274	7.39221	7.02349	6.85761	3.40669	5.084	4.395
DGKH	0.761757	0.612431	0.358262	0.230999	0.234227	0.280932	0.851419	0.525027	0.531245
CLSTN3	6.8827	8.50586	7.44464	1.52977	1.89098	1.5792	2.69389	2.92522	2.96887
C14orf80	2.32559	2.29397	2.18141	6.07811	6.12269	5.35605	3.26475	3.62388	4.02463
OSBPL3	8.08774	7.21699	5.97328	2.66578	2.69122	3.26645	7.02232	5.91412	6.32249
CORO6	1.97001	1.85425	1.74014	5.47684	5.92535	5.2392	3.25178	4.03389	4.0873
IFT81	1.53515	1.12553	0.660801	0.275109	0.306066	0.423391	0.808037	0.51725	0.560279
AMDHD2	4.20353	3.96661	5.36694	7.7692	7.05742	6.32806	2.24348	2.74175	2.55744
MN1	20.1115	20.6937	22.2828	4.35231	4.26156	3.83449	6.37455	7.02967	6.58227
MALAT1	7.12468	5.51579	3.06298	2.27427	2.66713	3.16565	10.0169	5.90855	6.82822
NR4A1	6.87242	7.31397	7.5841	3.28237	3.47948	3.20054	7.3054	7.90828	7.73643
TIGD2	2.65528	2.14107	1.14751	0.60699	0.642276	0.641359	1.27227	1.13224	1.06916
HOOK3	3.23351	2.6379	1.76248	1.08574	1.23089	1.43204	4.03141	2.65607	2.72689
TRIM33	2.29436	1.79535	1.22636	0.797337	0.929465	1.01328	3.28781	1.74704	2.19474
MAP3K2	1.90432	1.51002	0.707071	0.68293	0.655181	0.805874	2.44037	1.55743	1.69578
SFXN2	0.746787	0.677193	0.685938	1.15016	1.06123	1.0212	0.248211	0.517519	0.563008
TMEM9B-AS1	1.14044	1.88831	1.24666	0.80723	0.385377	0.662571	1.36311	1.32057	1.17414
LIFR	0.788487	0.663355	0.400953	0.323202	0.302313	0.290619	0.868019	0.620163	0.63205
NPAS1	39.3368	43.7353	47.1933	6.96666	5.38074	6.04319	8.96898	9.02526	8.54138
GCNT4	3.52462	2.67787	1.38648	0.907076	0.661376	0.784007	1.53876	1.17646	1.2812
MAMLD1	5.79207	5.34682	5.66796	11.3646	11.6731	12.1385	6.84516	7.89169	8.09828
PLEKHH2	1.07126	0.939099	0.505428	0.27163	0.347213	0.326069	0.634897	0.51619	0.546845
SMOX	10.821	11.4296	12.4232	2.97608	3.01338	2.88659	5.07606	4.62179	4.16105
RELT	1.29063	1.62138	1.68548	3.68139	3.63138	3.21851	2.28921	2.17484	2.86417
UHRF1BP1L	2.81144	2.41658	1.46814	0.79559	0.761298	0.844787	1.80788	1.22824	1.17145
NCOA2	2.28208	2.23655	1.46328	0.859573	1.15818	1.19862	2.65979	2.30833	2.41707
LGR4	15.5327	14.4371	7.79383	4.40206	4.05414	4.48318	8.28452	6.46772	7.07803
SIKE1	3.76829	3.22328	2.04189	1.51915	1.35072	1.92477	4.28237	3.15648	3.24572
NPTXR	0.661546	0.797864	0.760996	2.83256	2.88562	2.70623	2.45586	2.36909	2.41288
SUZ12	2.16704	1.95417	1.26597	0.974058	1.0914	1.05538	3.22673	2.05216	2.36919
TMEM131	11.6536	10.3661	8.36856	5.10042	5.5642	6.32394	15.6067	11.448	12.0506
SENP6	3.3388	2.50449	1.88241	1.56345	1.48123	1.47305	4.77318	2.9176	3.49979
SARDH	0.77138	0.800357	0.741638	2.64112	3.12245	2.52616	2.24831	2.46509	2.35034
OSBPL5	10.0958	10.5369	12.3814	23.0247	24.1372	23.349	16.1824	17.0554	17.8509
MELK	4.16596	3.16059	2.03697	3.84444	4.75172	4.53864	2.27722	1.96461	1.85964
VASP	46.1095	47.4545	55.1186	105.733	101.61	96.6472	70.8758	74.2052	72.0857
IL15	0.847175	0.783644	0.587516	0.356146	0.281506	0.434348	0.672209	0.736276	0.619762
TMEM45A	17.5126	18.1581	13.7706	36.4	32.8426	34.272	24.0947	26.2649	25.6269
LIN54	1.43534	1.55158	0.775203	0.580326	0.794549	0.80211	1.98118	1.36675	1.57449
PRDX4	69.6365	63.6254	67.2208	166.311	156.923	153.863	122.606	130.32	122.038
CCDC102A	4.35736	3.98066	4.70708	7.24772	7.20051	6.43081	4.15142	4.15383	4.09515
CKS1B	8.83325	9.21958	8.52426	14.0238	13.4389	12.4168	7.92437	7.17469	7.01467
ITSN1	9.4822	8.70136	6.63802	2.67117	2.78964	2.88352	4.57683	4.02694	4.28885
SUV39H1	1.59234	1.36554	1.49702	2.23208	2.24486	1.94119	0.981306	1.20674	1.12213
CLOCK	1.44561	1.10026	0.71473	0.669937	0.695879	0.737944	2.43529	1.51373	1.5851
ATP6V0B	28.1687	27.0729	29.0773	67.1625	60.3698	59.5182	46.8634	50.9552	46.9588
RSBN1L	2.56004	2.13708	1.24935	0.627684	0.819165	0.908823	1.33729	1.22023	1.27406
MCOLN1	9.41053	10.3603	10.4857	22.3555	19.468	19.528	14.9301	17.0479	13.7862
NME3	12.8467	14.7263	15.7441	25.316	22.2911	22.4764	13.0444	15.4996	14.9271
HIPK3	6.25618	5.48014	3.35577	2.83547	3.02326	3.86219	9.61521	7.06834	7.78263
PROCR	16.3353	15.7634	19.6751	26.5645	26.5248	25.4398	14.7409	16.3763	14.2137
SPNS1	24.41	26.7878	29.6979	47.2443	47.86	43.5069	29.6714	31.4618	31.3794
NCLN	24.5141	24.831	28.7224	49.1533	43.4609	42.1505	28.8427	32.5855	29.4064
SOWAHC	5.2831	4.76669	3.64866	2.20793	2.39348	2.6401	4.9307	4.08923	4.67314
MEX3B	2.42171	2.57343	1.90139	8.75965	9.39781	9.26736	8.57496	7.96556	8.63407
MICALL2	7.00795	6.69301	6.46331	13.117	13.8344	12.1259	9.29264	9.62645	10.0767
PLXND1	29.9226	31.3827	35.4575	85.4683	87.8927	82.7179	67.6918	71.3007	77.2215
HERC4	16.0868	13.0353	7.70405	5.64358	6.25127	6.50021	12.6723	10.2198	10.2778
C9orf172	1.19443	1.23043	1.37254	4.73679	4.2297	4.48965	3.40321	4.39125	4.42915
PHF19	3.73056	4.18954	4.40405	6.42564	6.8512	6.44654	4.14074	4.3861	4.27708
PRKCE	3.93804	3.86349	3.92777	1.31061	1.3784	1.41841	1.97819	2.17641	2.01242
STK3	3.48175	2.68057	1.83949	1.30719	1.51355	2.04949	4.02244	3.20673	3.21006
FAM214A	1.93638	1.80423	1.0026	0.959502	0.860341	1.02199	2.45982	1.92111	1.62088
TUBB2A	18.7632	18.1707	20.2552	37.843	36.4712	34.8799	26.8752	27.1087	28.6816
BPTF	2.55235	2.1942	1.6238	1.15757	1.23444	1.24087	2.95737	2.0677	2.05046
RPS6KA2	22.1127	23.5643	24.0021	11.3382	10.7658	10.8313	17.9008	18.986	18.2749
LMNA	257.722	278.483	325.635	488.932	464.037	434.147	292.617	313.986	319.366
KDM6B	3.40649	3.66385	4.08051	6.10573	6.36486	6.12569	4.19806	4.14604	4.51275
GLTSCR1	3.00397	2.6257	3.50488	5.1872	5.29614	4.9033	3.36217	3.81482	3.64276
SMPDL3A	4.44855	3.85531	2.81307	1.65711	1.7903	2.14244	3.1418	3.46837	3.01131
FEM1A	0.397124	0.567984	0.738086	1.17934	1.0504	1.02346	0.808247	0.681433	1.00876
CITED2	283.032	267.529	280.342	116.735	104.997	108.994	169.374	174.838	159.578
IL6R	0.775092	0.985836	1.05785	1.24873	1.20535	1.20739	0.559047	0.605887	0.602075
CCNG2	8.25089	7.00132	5.14437	2.4431	2.44267	2.45704	4.08919	3.25808	3.48032
TUBB4B	122.981	114.232	138.817	204.362	196.741	188.905	129.787	136.875	131.648
FMNL3	3.76999	3.97475	4.31901	11.1104	11.6353	11.3524	9.52283	10.4598	10.5866
TUBA1B	168.335	166.372	191.911	240.269	237.821	236.996	122.022	136.466	133.32
KAT6B	2.11466	2.25469	1.30043	0.820109	1.05282	1.11278	1.92614	1.51819	1.63546
COMTD1	3.21488	4.17872	4.25635	6.76136	7.63739	6.2613	5.46002	5.53902	4.84171
FASN	22.3248	23.267	26.9083	43.0779	41.6453	39.5165	28.9849	31.4	33.0072
KAT6A	3.76924	3.63551	2.75532	1.49996	1.82766	2.08899	3.40303	2.68837	3.01278
CEP85	1.20582	0.924864	1.43653	3.34322	3.26197	3.37772	2.64407	3.23148	3.24186
MMP15	0.493283	0.825629	0.836963	1.72447	1.72346	1.66442	1.54757	1.5104	1.44573
SCAI	0.286698	0.397511	0.289568	0.215019	0.222657	0.220608	0.666589	0.324419	0.441819
SAMHD1	12.6055	12.4581	10.9152	3.90933	3.74752	4.47282	5.58346	5.71427	5.76846
MAP6D1	1.36137	1.25827	1.38646	2.49146	2.47695	2.13926	1.77611	1.73189	2.13789
THOP1	13.5536	14.1052	16.2401	21.6997	19.9624	19.7453	12.8322	13.8194	12.827
LOC100128398	1.31973	0.760442	0.837104	0.557614	0.663144	0.469947	0.929043	0.954645	1.04675
TMEM65	6.25693	5.27746	3.36254	2.11829	2.25184	3.15429	4.16787	3.51017	4.24065
FGD5-AS1	25.2762	24.155	21.3085	12.9925	12.4734	14.3703	22.3679	22.3505	22.3904
RNF38	4.65483	4.3285	2.97688	2.7067	2.90015	2.95825	7.69619	6.24446	6.0725
DOT1L	5.97534	5.98767	6.04785	9.13468	9.02084	8.61632	5.8739	6.22114	6.98072
B4GALT5	16.3374	16.579	16.171	6.82375	6.77623	6.77569	9.4957	10.075	9.84186
LOC100652768	1.66889	2.72666	3.0296	4.3275	4.46904	4.62695	3.40304	3.70438	3.91522
FZD1	13.8453	13.3187	12.295	4.32497	4.23993	4.32602	5.36717	5.85812	6.30887
RP9P	6.10461	5.47095	5.37083	3.53899	3.01926	2.61491	5.75749	4.73734	4.10186
JMJD4	5.68655	6.48298	6.42946	10.1325	9.84401	9.2308	7.45665	7.25282	7.80353
STMN1	11.1941	9.12463	7.15373	14.1066	13.829	13.8276	11.1577	10.5626	9.97488
SLC16A3	98.2843	103.675	111.513	188.351	174.992	159.438	133.654	145.7	142.617
PPP1R9B	21.3442	22.3539	26.1043	33.9856	32.3619	31.217	21.2428	23.1019	22.6792
C19orf24	21.0134	22.6305	25.6917	29.6106	32.7815	28.9296	19.5495	20.2884	17.4142
TNRC6B	2.0588	1.83418	1.49611	0.684032	0.701117	0.773342	1.13222	0.912469	0.984988
FBXO11	15.3501	12.8739	9.54298	7.4027	7.61917	7.64651	13.7286	12.0149	12.5111
GBA	29.6616	31.4842	37.0392	46.6205	49.5862	47.9409	35.1927	36.0779	35.0131
MEX3C	11.3612	11.2013	7.96933	6.33896	6.43189	6.75172	12.3042	10.6026	12.0122
TUBB	287.097	280.152	311.667	399.66	411.686	404.889	275.648	292.386	272.41
IRAK2	0.586737	0.696817	0.598146	1.09447	1.15225	1.10616	0.916569	1.04874	0.88021
ZYG11B	7.49368	6.17402	4.47229	3.57927	3.80984	4.14117	7.51706	6.15955	6.74041
ALDOA	408.442	430.06	502.362	722.782	703.221	665.589	532.618	571.886	543.205
ABCD1	6.31616	6.6186	7.61055	12.4141	11.0089	11.4832	9.50105	9.6954	10.0106
FLNA	622.423	660.414	743.596	1001.2	987.86	947.097	686.208	729.836	766.152
P2RX4	7.05744	6.66707	7.62194	10.3202	10.1066	10.8635	7.52889	8.99485	7.12449
RABAC1	149.388	158.899	182.976	298.786	270.283	247.164	219.267	228.133	235.123
ARMC6	10.9132	11.1809	13.3949	15.6246	15.1686	14.8545	9.77826	9.39743	10.0591
BMPER	15.6083	15.5766	13.8419	8.35764	7.87244	9.0256	13.3695	13.6464	12.105
IMPDH1	36.2798	36.9353	42.6947	53.6701	49.5419	48.7091	32.764	33.4146	34.9999
AP2A1	65.8259	68.3711	81.1951	122.82	116.324	108.765	91.2242	96.6369	98.991
MID2	2.25015	2.05158	1.58546	0.987535	0.781769	1.06598	1.49409	1.36927	1.2446
NUAK1	5.55622	5.29862	5.56568	15.7765	15.0725	16.0701	14.7622	15.0433	15.9425
S100A13	43.4497	48.4085	49.8014	26.2133	25.0191	24.0077	37.4647	39.6914	35.2892
BCKDK	22.0585	23.6895	27.7129	33.1092	32.5135	29.572	20.6477	21.5858	20.3016
DDX6	20.6212	17.5789	13.1239	7.93399	9.30885	10.2496	15.1078	12.1634	13.9733
PLEKHH3	6.06487	6.73179	7.99528	10.1532	9.0906	8.95709	6.02282	7.31895	6.87791
HGH1	1.86571	1.95633	2.29216	3.16437	3.36698	2.77188	2.42637	2.3893	2.69409
DAG1	14.6148	14.9672	16.6193	41.7092	42.4605	43.3225	41.8717	41.6973	41.3241
CD248	254.901	270.546	329.69	339.045	364.143	330.835	184.737	198.513	214.805
P4HB	434.127	442.487	510.718	654.886	642.742	609.183	447.77	479.76	486.704
CYBRD1	67.2299	59.0002	45.516	25.2571	24.3739	25.918	37.5928	33.6279	33.0782
MROH1	5.99273	7.24545	7.69379	10.8702	10.7964	9.83292	7.94106	8.56538	8.96814
NUMBL	14.5558	14.6746	17.7676	21.4773	20.5868	19.4012	13.5099	14.5099	14.6444
SEC13	57.4682	59.2349	64.0841	90.1643	91.9071	89.4519	71.0054	76.0738	73.2431
MICA	21.6441	20.1362	23.1245	44.7574	43.4062	44.5955	41.4145	43.6935	38.5593
ATP6V0C	151.489	154.226	186.826	295.168	281.918	270.126	244.241	266.235	234.7
TMEM223	6.90773	6.74073	7.6603	10.2812	10.0692	11.3137	7.83382	8.74903	9.19647
RARA	7.22492	7.50527	7.9284	9.69364	9.66815	9.50568	6.45352	6.52185	6.76976
DCAF15	8.55467	7.33573	9.00044	12.0114	11.8594	11.8932	9.33774	9.0565	10.0273
LRR1	1.74771	1.77731	1.26651	2.14132	2.33928	2.43071	2.04215	1.79399	1.71695
PUSL1	8.07791	8.98496	10.9571	13.8258	12.5246	12.1505	10.4171	9.88459	8.98282
SPATS2	7.79732	7.66156	7.05413	5.93234	5.51439	5.87922	14.0502	12.5532	11.0984
GYS1	29.5126	29.8337	34.323	47.3221	50.5177	45.2365	38.2664	41.4288	40.8156
NOL6	11.3324	11.8458	13.224	15.7793	15.5865	15.243	11.1567	11.0083	10.6614
DOHH	6.54092	5.96176	6.82475	10.389	10.0662	9.41727	7.99084	8.89312	8.55707
PTK2	14.5188	12.8249	10.9755	24.1199	24.2714	25.4959	24.0414	21.5946	23.3673
GOLGA5	13.8618	13.8802	9.85561	6.86474	7.53104	8.66854	12.7287	11.1535	11.6347
TOB1	13.6689	12.6816	11.7918	9.77801	8.79693	10.5549	21.1455	20.5564	18.7031
TMEM214	49.1976	52.6787	55.9835	68.8771	67.3444	65.7652	46.9884	47.5239	48.9703
C16orf91	3.24664	5.04293	5.13092	8.57545	8.15337	6.87621	6.92949	7.39027	7.12536
AMZ2	12.7626	11.306	12.4971	7.55968	9.12551	8.08537	14.4658	14.3155	12.3029
LRCH4	9.15801	9.43376	10.2529	14.5463	14.879	14.6549	12.4645	12.167	12.9034
SBF2	6.70073	7.03871	4.28643	3.08006	3.33849	3.83227	5.34642	4.55366	5.13207
LRFN3	5.37376	6.40241	7.68632	9.49341	9.75376	9.32407	7.62882	8.13287	7.91024
SORBS3	36.337	39.3799	46.3385	78.6924	74.1209	70.4901	67.2746	70.548	69.0255
TRIM65	4.41524	5.0053	6.31685	8.206	7.09179	7.10063	6.05986	6.1922	5.98099
ACTN4	196.921	203.461	229.388	361.89	345.306	341.878	303.005	322.459	318.026
NSD1	6.10664	6.04421	4.40196	3.03031	3.59376	3.72793	5.18399	5.3811	5.26739
ATP6V0D1	46.0462	45.8635	53.364	81.5741	79.0584	72.3798	66.7032	71.8227	67.9205
LDHA	536.178	512.335	508.139	786.361	792.95	813.149	693.974	718.252	675.496
PMVK	8.51138	7.19197	9.35319	13.6233	12.6074	13.171	10.4957	12.4466	11.9776
IARS	77.5928	75.1215	62.7556	47.9646	46.699	53.1187	82.6629	78.3106	80.5527
ARL16	12.7157	12.8388	12.5104	6.9565	6.5561	6.10581	8.87938	9.6755	8.47005
TMEM141	14.874	14.382	17.6196	26.5945	24.7596	22.8135	22.0231	22.6521	21.4619
TEAD3	15.951	17.5062	18.5893	36.6605	36.4421	36.5185	34.3334	36.6472	35.8685
ANO8	3.76979	4.24436	4.10001	7.29726	7.81891	7.29558	6.62522	7.59786	6.97969
FARP2	3.42534	3.50833	3.44871	4.82546	5.35012	5.21081	4.11878	4.46991	4.71258
RANGAP1	37.2856	39.1965	42.2309	30.6741	27.5341	26.596	47.5518	49.9655	45.3632
P4HA1	56.1134	45.9968	29.509	69.9871	73.3	77.6686	69.9703	64.1785	70.4142
GAS2L1	11.0942	11.9509	15.2424	25.2443	24.9172	24.1838	22.1289	24.8947	24.4167
SERTAD2	30.8207	27.8566	25.9131	14.2588	14.3325	15.4853	20.5171	19.8736	19.9315
MFSD10	30.0146	30.753	34.8686	58.6947	57.1289	52.9978	52.2736	53.4139	52.9636
SMARCD3	16.9934	19.0473	22.5296	30.0456	28.8817	25.6485	22.5693	25.3909	24.538
EIF5	26.0283	23.8654	16.4084	12.8639	13.5267	14.3049	21.345	19.3722	18.9957
CDC42EP4	20.7806	21.908	25.9868	17.2567	16.4624	15.7679	26.735	28.8764	27.1599
FOXK1	5.54363	5.89123	6.17353	9.13992	10.2946	9.53684	8.65184	8.98841	9.05087
CLIP2	17.1159	17.1532	20.4043	27.6462	27.7051	25.8809	23.0224	24.485	24.3429
CCND3	17.6624	17.5576	20.9052	32.6393	30.8235	30.1463	28.7681	29.3973	29.4474
ADRM1	49.1382	51.6987	58.2405	86.954	80.2281	75.5435	70.4295	76.2252	72.4631
ANKRD11	24.9244	23.8103	21.6793	17.0756	17.3739	17.9239	30.2574	29.5236	30.453
RIN2	16.1901	15.186	13.4076	8.86412	7.14452	8.17434	11.1183	11.1	10.8066
TMEM8A	23.3936	24.1116	26.785	41.9891	38.3824	36.1788	33.8582	37.1151	35.9643
NPLOC4	28.4606	28.6706	31.1493	46.7755	44.9035	44.4228	41.1987	41.7698	41.1881
ACTB	3779.27	3739.23	4441.18	5587.1	5413.97	5237.65	4450.92	4709.9	4525.94
AP5Z1	9.55922	9.13418	10.1473	17.5236	16.5107	15.507	15.0909	16.5472	15.549
PSKH1	9.82905	10.7858	11.429	19.5024	17.6671	17.4372	16.3057	17.8369	17.748
EPS15L1	6.48702	6.90539	7.61938	9.56191	9.84179	9.84809	8.63311	8.50207	8.10107
BAZ1B	14.5989	13.8036	10.0759	7.80279	8.14589	9.44131	13.2071	12.1766	12.2843
DGAT1	5.25668	5.38561	6.60061	8.13742	7.345	7.28646	6.25491	6.36169	6.33824
TUBGCP4	5.17976	5.00289	4.66914	3.20768	2.99425	3.30497	4.6107	4.48997	4.64176
TNS1	35.6055	35.949	40.8092	50.1622	53.3079	51.3983	43.002	44.977	46.008
C11orf84	7.22075	7.95831	8.85159	15.2837	13.6396	13.2656	13.9076	13.4083	13.4843
DHCR7	11.9756	13.035	14.6583	16.3092	15.2804	15.7296	11.5627	12.0072	10.8742
CLPTM1	50.1576	52.3409	60.9036	83.3158	84.617	81.0612	75.3365	79.6058	74.3971
B3GALNT2	4.75203	4.94733	3.59615	2.96921	2.80611	3.69229	5.43678	4.53006	4.871
HPS6	8.34115	9.72512	11.2364	14.0538	13.7824	13.2223	11.41	12.72	12.1567
PLEC	104.621	109.953	123.251	162.667	164.173	155.297	134.918	144.6	152.286
GAPDH	1839.33	1980.7	2272.98	2728.15	2630.28	2516.57	2110.02	2293.08	2135.15
SMARCA4	21.8298	22.477	25.5087	28.2196	28.9242	27.8613	20.9493	22.6563	21.7364
CARM1	34.673	36.3674	44.0442	48.0757	45.4681	44.8461	34.0975	35.5692	34.5244
B3GAT3	13.391	13.8751	16.0372	22.9991	21.4353	21.1337	19.1945	21.7843	19.887
KCTD5	15.5691	16.6685	18.1214	30.1859	28.355	28.7516	27.4859	28.4653	29.1298
TCF3	11.0036	10.4096	12.3201	14.7302	14.1571	14.6988	11.9042	12.3361	12.5219
TRAPPC5	30.5069	30.9611	38.7095	51.9341	46.2375	43.4801	42.6865	43.4289	42.5786
SLIT3	46.1006	47.0208	52.1672	56.6928	59.5591	55.5125	40.116	41.9498	47.1592
CDK2AP2	11.1021	11.4811	13.3439	19.8373	19.5545	18.148	19.0304	18.1082	18.1373
MEX3D	8.71291	9.21349	10.6014	13.5074	13.2847	12.5325	11.405	11.7497	12.1467
MAD1L1	6.94715	6.1342	7.49936	11.8934	12.2712	11.1813	11.0864	11.914	11.7108
PPP6R1	26.2469	27.0515	27.8971	39.6532	38.6555	38.5792	35.4089	35.6107	37.0021
TMEM120A	14.3764	16.9363	17.805	21.8426	20.4832	20.4474	17.2921	19.8406	16.3769
COPRS	27.3333	28.8679	29.4297	38.411	33.0401	32.4394	28.0359	30.3916	25.231
PRDM4	9.28979	9.44205	7.2718	6.60016	6.41606	6.68841	10.8355	10.4539	10.5722
CAPN1	57.0054	63.9108	70.0142	93.267	87.414	84.9374	79.1746	83.9976	79.6241
ICAM3	3.34857	3.38993	3.54955	5.418	4.70977	4.9454	5.27534	4.59362	4.32633
AHCY	23.7462	24.6924	29.0072	36.708	35.3099	33.4482	30.8687	31.9323	32.4318
RRBP1	109.467	109.736	107.513	130.81	134.47	134.123	103.887	112.068	111.661
AGPAT2	20.9325	23.3601	26.4665	31.604	27.4204	26.4537	22.6291	24.4629	21.6976
BET1L	20.5674	21.2482	23.4724	28.2571	28.2249	27.3263	23.8853	23.1162	25.3996
GNA11	25.284	26.3887	29.908	49.007	47.3598	47.4663	47.6252	49.4402	46.4456
KRI1	6.0486	5.65035	5.82702	7.68767	8.54141	7.63599	7.26761	7.38784	7.03805
DUS1L	17.1453	18.0454	18.667	22.4184	23.521	23.1143	19.4517	20.1172	20.443
HS6ST1	14.6474	16.6873	18.8533	10.3479	10.489	10.9749	13.3463	15.0319	14.7464
PLXNA1	18.4321	20.41	21.4861	33.3134	32.7627	30.417	29.8629	30.6461	33.9261
LSS	19.8671	21.5187	24.243	28.3813	26.7015	25.6342	21.3942	23.4363	23.0603
ZBTB7B	9.4793	9.93011	9.86084	13.5943	12.2364	12.1889	10.944	11.3252	11.7634
PFKFB3	8.94548	9.90661	8.94617	12.1754	13.8522	12.2442	10.318	12.7953	12.4038
CPSF1	17.3738	18.5571	20.1508	26.0388	25.5545	23.49	21.3549	23.3185	23.9808
CISD3	8.67126	7.70591	9.30944	11.8308	11.5844	11.4546	11.3935	11.0413	9.7928
SEZ6L2	5.8481	6.52724	7.43471	8.13557	7.96316	7.55158	5.80265	6.14588	7.34145
TLDC1	10.3894	10.52	10.8496	6.56297	6.57381	6.79135	8.42904	8.95724	9.26773
NME6	4.1213	4.18319	3.87705	3.12152	2.66522	3.13227	4.54776	4.44362	4.15025
DOK1	13.1966	12.8795	15.4051	17.1245	17.1662	15.8315	13.5792	14.5802	13.8886
FPGS	22.5887	24.329	27.587	31.5416	31.2765	27.4553	24.5985	25.6014	26.0277
FOXO3	9.58531	8.34201	6.78699	4.46029	5.25969	5.40454	7.05876	6.68105	6.18128
TRAF2	3.58451	3.83545	3.6172	4.7534	4.52673	4.72376	4.06948	4.52343	3.98185
LTBR	50.0649	51.2314	59.7346	64.0491	64.3265	63.4537	51.5796	54.9951	53.2853
ZNF532	11.3019	10.7097	8.85103	15.7545	16.821	18.3397	16.6954	16.933	17.5953
VPS35	19.7412	18.7233	13.971	12.4866	12.9037	14.927	22.1361	19.703	20.0824
SEH1L	8.82681	8.04789	5.73276	5.77184	5.25053	6.14858	9.14931	8.09157	8.7972
PCYT1A	24.5346	22.7819	23.8725	35.0942	34.9216	34.5566	34.0458	34.4215	33.452
BCAT2	10.9207	12.2025	13.6811	20.0243	18.3684	17.377	16.9636	19.3798	18.5707
CIC	12.502	13.3937	15.716	16.7949	18.3692	16.4781	14.5152	15.1391	15.7478
STAU1	35.7375	34.5615	33.6943	24.9197	25.7493	25.3993	36.956	36.1695	36.2045
GLG1	32.0026	33.5998	32.2454	40.8622	42.3837	43.2528	37.6162	38.3805	39.992
KLHL5	7.45427	6.96355	5.4365	5.12449	4.75739	5.68007	8.618	7.89631	7.91405
POLR2L	120.195	123.484	141.71	177.873	167.694	158.736	152.052	165.588	150.205
SHARPIN	18.9641	20.385	22.4324	29.5819	26.9603	25.5806	24.252	27.2367	25.541
UVSSA	2.88368	2.5364	1.95027	3.19111	3.1554	3.15799	2.93061	3.00545	2.87066
SRSF3	28.3768	23.2141	18.3207	27.2266	26.2757	26.8308	22.2924	22.3226	21.574
PSMA7	90.5671	97.999	100.921	117.325	114.505	113.239	98.081	106.182	93.3918
DENND4B	7.72218	7.19716	7.68681	9.14571	9.36026	9.4039	8.14859	8.34902	8.60892
DENR	16.4955	14.1729	11.1466	10.5271	9.83197	11.4629	15.9263	14.5298	16.331
PIEZO1	46.9381	49.1315	54.756	61.9076	62.8594	60.7785	52.517	56.2977	57.706
WDR34	12.4945	13.3499	14.9423	17.1644	15.8705	15.0522	13.4719	13.9191	13.8075
FSCN1	159.949	165.595	203.591	219.698	210.651	203.083	179.045	191.001	183.677
APRT	63.0543	66.7918	75.8246	81.6424	79.8278	75.2394	64.0081	70.7282	61.8624
TMEM259	48.5247	48.4615	55.7711	74.9917	70.5283	66.3994	65.9868	71.5916	70.1235
NCKAP5L	13.9985	14.6046	16.1046	24.3555	23.4992	21.4448	22.9449	23.198	24.1271
PPIA	257.983	251.772	260.815	342.114	333.23	339.197	325.474	338.067	310.152
GNB2	144.043	162.841	187.301	210.846	198.072	189.9	179.452	187.793	174.866
RBBP4	7.58766	7.19416	6.73908	5.04387	4.59045	5.03479	6.91139	6.41085	6.08618
SMPD4	12.0185	13.6772	14.5881	19.1352	19.7738	18.8398	18.132	19.8883	19.4916
AAAS	13.5508	15.748	14.5803	17.8198	18.2136	17.4918	15.9041	17.1463	16.0713
SCAMP4	25.1511	24.8132	29.1465	31.1917	31.4458	30.9363	27.983	27.9026	27.2218
IRF2BPL	16.1578	17.6276	19.7215	28.2043	26.5182	24.9281	27.0765	26.827	26.5828
TSR3	37.7494	39.5547	44.7907	52.5728	49.3939	45.9555	43.6268	45.6071	45.8674
SLC39A13	46.5834	48.5731	55.8756	77.0628	68.8095	68.4638	69.5842	72.6515	72.0477
VPS13D	4.51507	4.46385	3.57636	2.78958	2.82145	3.13242	4.07041	3.55713	3.95376
PGK1	191.619	195.519	212.588	259.654	251.838	245.808	233.633	250.274	235.772
STIP1	45.0464	45.721	50.3446	56.3683	56.4545	57.7402	51.3475	54.2763	50.9992
AURKAIP1	48.1077	47.6728	58.5723	65.0993	61.171	61.1651	57.3108	59.0102	57.3417
NDST2	9.61411	10.626	10.7079	7.5152	7.32445	6.90909	9.09356	9.5469	10.0338
DNM2	32.6198	32.4815	38.3454	49.2856	45.95	45.1475	44.9379	47.811	46.3619
SLC35E1	17.4005	16.3937	18.0801	23.3398	24.4254	24.5668	24.4477	25.0048	23.2275
FZR1	11.3227	12.06	14.0044	15.2198	15.1056	14.0539	12.8647	13.76	13.9876
FLII	46.8746	49.0033	54.7877	68.1008	65.4286	65.4087	64.5165	67.4017	65.7975
HP1BP3	37.8165	34.7124	31.0011	26.5344	26.0806	29.3842	40.8235	37.2088	37.8
INPP5E	5.0196	5.42712	5.83851	7.04314	6.77729	6.15398	6.34686	6.59525	6.22957
MIDN	19.2056	20.4911	23.0264	23.7148	25.0243	26.2013	21.8335	24.4564	23.9926
VPS53	4.24071	4.23429	4.16796	5.80024	5.35076	5.90276	5.80531	5.90526	5.47648
TPM1	444.084	418.299	401.297	300.971	295.232	304.39	387.739	388.755	388.616
ANAPC11	24.4676	24.8963	27.5658	33.6796	32.5547	29.1844	30.7961	32.4589	29.9284
RNF123	9.9065	10.5969	11.6957	12.9689	13.142	12.2419	11.8919	11.9396	12.6476
SAMD4B	20.2545	20.3553	21.8501	24.4335	22.9254	24.264	21.2268	23.1698	21.7898
RANBP3	13.0607	13.7868	15.1424	16.3684	16.4253	15.3982	14.0781	15.252	15.2032
SCAP	13.2816	14.1409	15.9841	18.0616	17.875	17.3777	16.777	17.2074	18.171
FAM129B	118.459	123.529	139.446	177.365	170.662	163.137	169.68	179.556	171.458
MMP24-AS1	40.2889	39.4116	51.2683	57.3587	54.1533	51.7581	52.0762	57.9562	52.2676
MAEA	19.9106	20.6742	22.3299	25.1298	24.1623	23.7585	23.0852	24.0122	23.1653
ITM2B	163.304	134.916	120.696	111.861	107.229	114.993	160.522	146.232	141.188
MKL1	10.673	11.6299	13.1754	14.2512	14.4656	13.6808	13.5366	13.7723	14.6293
PDDC1	13.1697	13.7072	14.6566	11.2793	10.4297	10.2027	13.3981	13.9252	13.6735
TRPC4AP	44.7273	42.9053	49.3662	54.9991	50.4244	50.7248	50.2141	50.6094	50.9036
GSK3A	28.4805	29.9075	34.155	36.0793	35.9895	35.7097	36.8884	37.2436	34.3965
ACLY	86.4378	83.781	93.3141	98.6267	96.8109	100.725	98.2516	105.628	101.699
SPAG6	0	0	0	0.0300879	0.0581748	0.03087	0.00578816	0.0051511	0
MYBPC3	0	0	0	0.0537515	0.139533	0.0413616	0.0258511	0.0115029	0.0177688
LOC100129697	0	0	0	0.169085	0.194598	0.0123914	0	0.0206769	0
SIGLEC9	0	0	0	0.0935108	0.251115	0.0863474	0.00899457	0.00800461	0.00927367
NTSR2	0	0	0	0.035241	0.113564	0.0361571	0.0112991	0	0
FAM178B	0	0	0	0.0251269	0.128205	0.0837854	0.0181267	0.0161317	0.0124595
PLG	0	0	0	0.0313402	0.115421	0.0275613	0.00861295	0.0038325	0.0133203
LOC392364	0	0	0	0.0372568	0.14007	0.0764505	0	0	0

## Sheet: 230 HGI2si&HGFTI
Gene	NFcon_rep1_RPKM	NFcon_rep2_RPKM	NFcon_rep3_RPKM	HGcon_rep1_RPKM	HGcon_rep2_RPKM	HGcon_rep3_RPKM	HGI2si_rep1_RPKM	HGI2si_rep2_RPKM	HGI2si_rep3_RPKM	HGFTI_rep1_RPKM	HGFTI_rep2_RPKM	HGFTI_rep3_RPKM
MUC6	0.0127164	0.00974336	0.00793696	0.247827	0.730169	0.217946	0.0187881	0.0557209	0.0753155	0.08173	0.0343469	0.0234072
MUC5B	0.00113607	0.00435232	0	0.0600962	0.181202	0.0832929	0.0186501	0.0184372	0.0227586	0.0212966	0.0270752	0.028231
WDR38	0.0146642	0	0	0.12248	0.1608	0.0558507	0.0120366	0.0118992	0.0255446	0.0130901	0.0232987	0.0134963
GRM4	0.0145489	0	0	0.0247535	0.0991057	0.0577204	0.0179129	0.00196761	0.00422396	0.00216453	0.00963147	0.0156218
GBX2	0	0	0.0117629	31.8807	30.39	30.4807	19.9739	18.2686	18.9295	28.9796	29.9581	32.491
SLC38A3	0.0164742	0	0.051412	0.107021	0.197071	0.125489	0.0202834	0.0200519	0.035872	0.0367645	0.052349	0
HIST1H4E	0.377924	0.672208	0.336973	1.15239	1.72223	1.33657	0.310205	0.394283	0.470237	0.722905	0.428894	0.298135
HES4	1.78097	1.89317	1.89337	59.628	56.4025	49.8481	42.6825	36.5418	36.5809	44.1472	48.1814	49.6239
MYEOV	0.0163223	0.117246	0.0424482	1.4769	1.13084	1.19669	0.857444	0.874147	0.909855	0.677514	0.803927	0.495736
S1PR5	0.389238	0.248529	0.590487	4.74863	4.59962	4.33159	3.13501	3.64538	3.17125	3.05471	3.21454	2.9256
TIGD2	2.65528	2.14107	1.14751	0.60699	0.642276	0.641359	1.25801	0.958487	1.38593	1.27227	1.13224	1.06916
RAB11FIP2	1.9966	1.63516	0.955802	0.416022	0.339119	0.493435	0.741131	0.748151	0.689513	1.69714	0.916816	0.986091
SLC38A2	94.7891	84.7136	42.5587	23.5689	24.3157	28.1537	50.2913	46.8362	48.3526	93.8138	66.4319	72.4803
GCNT4	3.52462	2.67787	1.38648	0.907076	0.661376	0.784007	1.40033	1.40358	1.41885	1.53876	1.17646	1.2812
OSBPL8	3.96568	3.64347	1.65599	0.91829	1.04261	0.868936	1.68751	1.45816	1.69465	3.99078	2.00589	2.33334
PPP1R12A	14.6662	11.2228	7.14559	3.00943	3.48181	3.49196	5.75911	5.15989	5.74727	9.38101	6.66467	6.82626
RECK	68.5335	61.2694	39.738	7.63846	6.93908	8.33712	10.2904	10.6517	9.77888	13.2109	12.6285	12.1045
IL15	0.847175	0.783644	0.587516	0.356146	0.281506	0.434348	0.832069	0.705062	0.819862	0.672209	0.736276	0.619762
SAMHD1	12.6055	12.4581	10.9152	3.90933	3.74752	4.47282	7.89498	6.75352	5.25334	5.58346	5.71427	5.76846
PPFIA3	0.424934	0.390538	0.598314	1.7009	1.69013	1.61842	1.08865	1.14589	1.1552	1.00002	0.896779	1.19302
LIFR	0.788487	0.663355	0.400953	0.323202	0.302313	0.290619	0.599021	0.636638	0.644157	0.868019	0.620163	0.63205
CARNS1	0.123077	0.299606	0.213385	0.851893	0.889512	0.629893	0.593513	0.49103	0.616391	0.38453	0.382947	0.467258
PLEKHH2	1.07126	0.939099	0.505428	0.27163	0.347213	0.326069	0.57419	0.420384	0.509863	0.634897	0.51619	0.546845
UHRF1BP1L	2.81144	2.41658	1.46814	0.79559	0.761298	0.844787	1.32437	1.16952	1.12817	1.80788	1.22824	1.17145
C9orf172	1.19443	1.23043	1.37254	4.73679	4.2297	4.48965	3.47131	3.25138	3.16333	3.40321	4.39125	4.42915
TNRC6B	2.0588	1.83418	1.49611	0.684032	0.701117	0.773342	1.16442	1.13965	1.06112	1.13222	0.912469	0.984988
MAP3K2	1.90432	1.51002	0.707071	0.68293	0.655181	0.805874	1.497	1.23681	1.3243	2.44037	1.55743	1.69578
MMP15	0.493283	0.825629	0.836963	1.72447	1.72346	1.66442	1.00241	1.01428	1.33481	1.54757	1.5104	1.44573
DGKH	0.761757	0.612431	0.358262	0.230999	0.234227	0.280932	0.35402	0.470993	0.362577	0.851419	0.525027	0.531245
CNNM2	2.07544	2.34085	2.52355	10.9103	10.7848	11.1982	8.90629	8.16202	9.10975	7.34155	8.09912	9.22817
SUZ12	2.16704	1.95417	1.26597	0.974058	1.0914	1.05538	1.97184	1.89794	2.58492	3.22673	2.05216	2.36919
HOOK3	3.23351	2.6379	1.76248	1.08574	1.23089	1.43204	2.14966	1.96729	2.18776	4.03141	2.65607	2.72689
NPTX1	0.138513	0.322689	0.272599	1.52864	1.63455	1.63967	1.29057	1.29711	1.41185	0.417717	0.463934	0.303198
ARHGAP5	1.51107	1.05752	0.597452	0.503502	0.566195	0.512554	0.902833	0.840938	0.924792	2.87367	1.21388	1.28149
NAA16	1.38736	0.997625	0.691632	0.361988	0.362323	0.460027	0.502076	0.683375	0.517323	1.32153	0.693674	1.23199
TRIM33	2.29436	1.79535	1.22636	0.797337	0.929465	1.01328	1.61678	1.42206	1.63482	3.28781	1.74704	2.19474
USP53	3.6634	3.00613	1.56993	1.58102	1.27063	1.67795	2.8195	2.49682	2.89238	7.87646	4.472	5.03045
C14orf80	2.32559	2.29397	2.18141	6.07811	6.12269	5.35605	4.02169	3.88709	4.85614	3.26475	3.62388	4.02463
FEM1A	0.397124	0.567984	0.738086	1.17934	1.0504	1.02346	0.586736	0.747606	0.737896	0.808247	0.681433	1.00876
ZNF469	3.93111	4.04704	4.90079	22.576	23.9891	22.2205	19.2869	19.7623	18.4087	8.79071	9.00989	10.4993
JPH2	1.64791	1.39126	1.61445	13.4936	13.5313	13.1333	11.6225	11.8429	11.6316	8.82303	9.1148	10.3265
MCOLN1	9.41053	10.3603	10.4857	22.3555	19.468	19.528	15.353	13.3278	13.1058	14.9301	17.0479	13.7862
NCOA2	2.28208	2.23655	1.46328	0.859573	1.15818	1.19862	1.93193	1.70934	1.62754	2.65979	2.30833	2.41707
ELN	132.575	134.67	130.474	1389.1	1322.57	1231.06	1182.78	1159.54	1144.11	1030.18	1050.2	1247.76
FAM214A	1.93638	1.80423	1.0026	0.959502	0.860341	1.02199	1.9526	1.54283	1.75143	2.45982	1.92111	1.62088
SENP6	3.3388	2.50449	1.88241	1.56345	1.48123	1.47305	2.89534	2.62859	2.5351	4.77318	2.9176	3.49979
C16orf59	0.962685	1.18545	1.54767	2.43656	2.77929	2.29753	2.01138	1.329	1.79675	0.915147	1.14218	1.0356
C16orf91	3.24664	5.04293	5.13092	8.57545	8.15337	6.87621	4.73187	5.60669	4.4773	6.92949	7.39027	7.12536
SIKE1	3.76829	3.22328	2.04189	1.51915	1.35072	1.92477	2.69027	2.53179	2.51343	4.28237	3.15648	3.24572
BPTF	2.55235	2.1942	1.6238	1.15757	1.23444	1.24087	2.1172	1.97895	2.09746	2.95737	2.0677	2.05046
KAT6A	3.76924	3.63551	2.75532	1.49996	1.82766	2.08899	2.78614	3.03526	2.77088	3.40303	2.68837	3.01278
KAT6B	2.11466	2.25469	1.30043	0.820109	1.05282	1.11278	1.63942	1.52549	1.52687	1.92614	1.51819	1.63546
STK3	3.48175	2.68057	1.83949	1.30719	1.51355	2.04949	2.8879	2.74114	2.85198	4.02244	3.20673	3.21006
ITSN1	9.4822	8.70136	6.63802	2.67117	2.78964	2.88352	3.58655	3.51222	3.39041	4.57683	4.02694	4.28885
LIN54	1.43534	1.55158	0.775203	0.580326	0.794549	0.80211	1.21803	1.15944	1.11188	1.98118	1.36675	1.57449
TMEM65	6.25693	5.27746	3.36254	2.11829	2.25184	3.15429	3.58418	3.14446	3.93497	4.16787	3.51017	4.24065
LGR4	15.5327	14.4371	7.79383	4.40206	4.05414	4.48318	5.39339	5.28767	5.34378	8.28452	6.46772	7.07803
ATP6V0B	28.1687	27.0729	29.0773	67.1625	60.3698	59.5182	49.684	46.737	48.2804	46.8634	50.9552	46.9588
DDX6	20.6212	17.5789	13.1239	7.93399	9.30885	10.2496	13.7545	13.1925	12.559	15.1078	12.1634	13.9733
HERC4	16.0868	13.0353	7.70405	5.64358	6.25127	6.50021	8.84106	8.21888	8.27401	12.6723	10.2198	10.2778
HIPK3	6.25618	5.48014	3.35577	2.83547	3.02326	3.86219	5.7405	5.09894	5.29173	9.61521	7.06834	7.78263
TMEM131	11.6536	10.3661	8.36856	5.10042	5.5642	6.32394	8.33075	8.13375	7.69261	15.6067	11.448	12.0506
NME3	12.8467	14.7263	15.7441	25.316	22.2911	22.4764	16.163	16.3695	16.1195	13.0444	15.4996	14.9271
COMTD1	3.21488	4.17872	4.25635	6.76136	7.63739	6.2613	5.53465	5.48842	4.32744	5.46002	5.53902	4.84171
CLOCK	1.44561	1.10026	0.71473	0.669937	0.695879	0.737944	1.1595	1.06004	1.11229	2.43529	1.51373	1.5851
MALAT1	7.12468	5.51579	3.06298	2.27427	2.66713	3.16565	3.35125	3.31488	4.15382	10.0169	5.90855	6.82822
EIF5	26.0283	23.8654	16.4084	12.8639	13.5267	14.3049	19.366	20.5937	20.513	21.345	19.3722	18.9957
DAG1	14.6148	14.9672	16.6193	41.7092	42.4605	43.3225	36.4619	35.7903	35.5742	41.8717	41.6973	41.3241
MAD1L1	6.94715	6.1342	7.49936	11.8934	12.2712	11.1813	8.79356	8.84154	8.54551	11.0864	11.914	11.7108
FBXO11	15.3501	12.8739	9.54298	7.4027	7.61917	7.64651	11.0372	10.4375	11.4341	13.7286	12.0149	12.5111
ZYG11B	7.49368	6.17402	4.47229	3.57927	3.80984	4.14117	5.84931	5.66695	5.93907	7.51706	6.15955	6.74041
AP5Z1	9.55922	9.13418	10.1473	17.5236	16.5107	15.507	12.8562	12.0392	12.2544	15.0909	16.5472	15.549
MAP6D1	1.36137	1.25827	1.38646	2.49146	2.47695	2.13926	1.49251	2.17845	1.74129	1.77611	1.73189	2.13789
SCAI	0.286698	0.397511	0.289568	0.215019	0.222657	0.220608	0.363934	0.35978	0.320848	0.666589	0.324419	0.441819
RELT	1.29063	1.62138	1.68548	3.68139	3.63138	3.21851	2.7837	2.96954	2.97331	2.28921	2.17484	2.86417
PKMYT1	2.50664	2.33963	3.148	3.92502	3.63459	4.13988	2.73084	2.75145	2.46111	0.187142	0.304125	0.18456
NCLN	24.5141	24.831	28.7224	49.1533	43.4609	42.1505	34.6577	33.5941	34.3114	28.8427	32.5855	29.4064
CCNG2	8.25089	7.00132	5.14437	2.4431	2.44267	2.45704	2.86585	2.90555	2.85318	4.08919	3.25808	3.48032
CHTF18	2.89829	2.32793	2.32288	4.52362	4.72779	4.40288	4.11451	3.31925	3.18415	1.46411	1.61693	1.6611
RABAC1	149.388	158.899	182.976	298.786	270.283	247.164	203.649	204.128	202.015	219.267	228.133	235.123
CCND3	17.6624	17.5576	20.9052	32.6393	30.8235	30.1463	24.1379	23.063	23.269	28.7681	29.3973	29.4474
DOHH	6.54092	5.96176	6.82475	10.389	10.0662	9.41727	7.03144	7.48034	7.22887	7.99084	8.89312	8.55707
FASN	22.3248	23.267	26.9083	43.0779	41.6453	39.5165	33.5202	32.0968	30.8573	28.9849	31.4	33.0072
GOLGA5	13.8618	13.8802	9.85561	6.86474	7.53104	8.66854	10.7702	11.2036	9.95368	12.7287	11.1535	11.6347
SBF2	6.70073	7.03871	4.28643	3.08006	3.33849	3.83227	4.76566	4.42486	4.29198	5.34642	4.55366	5.13207
AMDHD2	4.20353	3.96661	5.36694	7.7692	7.05742	6.32806	5.36069	5.06254	5.37234	2.24348	2.74175	2.55744
ANO8	3.76979	4.24436	4.10001	7.29726	7.81891	7.29558	6.37368	5.90315	5.80684	6.62522	7.59786	6.97969
ATP6V0C	151.489	154.226	186.826	295.168	281.918	270.126	225.385	220.827	220.109	244.241	266.235	234.7
TUBB2A	18.7632	18.1707	20.2552	37.843	36.4712	34.8799	30.7831	28.7642	29.9545	26.8752	27.1087	28.6816
GAS2L1	11.0942	11.9509	15.2424	25.2443	24.9172	24.1838	21.1204	20.0516	20.0283	22.1289	24.8947	24.4167
OSBPL5	10.0958	10.5369	12.3814	23.0247	24.1372	23.349	20.9619	20.1193	18.4349	16.1824	17.0554	17.8509
C19orf24	21.0134	22.6305	25.6917	29.6106	32.7815	28.9296	19.9361	20.742	19.5305	19.5495	20.2884	17.4142
MFSD10	30.0146	30.753	34.8686	58.6947	57.1289	52.9978	46.8034	44.811	45.1846	52.2736	53.4139	52.9636
CYBRD1	67.2299	59.0002	45.516	25.2571	24.3739	25.918	29.6638	29.5654	29.1613	37.5928	33.6279	33.0782
CCDC102A	4.35736	3.98066	4.70708	7.24772	7.20051	6.43081	5.6675	5.33764	5.41545	4.15142	4.15383	4.09515
B3GAT3	13.391	13.8751	16.0372	22.9991	21.4353	21.1337	17.0955	16.3666	16.7503	19.1945	21.7843	19.887
SLC16A3	98.2843	103.675	111.513	188.351	174.992	159.438	138.958	147.613	135.702	133.654	145.7	142.617
PLXND1	29.9226	31.3827	35.4575	85.4683	87.8927	82.7179	77.1691	76.8044	73.7144	67.6918	71.3007	77.2215
PUSL1	8.07791	8.98496	10.9571	13.8258	12.5246	12.1505	9.92702	8.215	9.63619	10.4171	9.88459	8.98282
MROH1	5.99273	7.24545	7.69379	10.8702	10.7964	9.83292	8.318	8.19509	7.80835	7.94106	8.56538	8.96814
TMEM8A	23.3936	24.1116	26.785	41.9891	38.3824	36.1788	31.9786	30.0551	30.2529	33.8582	37.1151	35.9643
FGD5-AS1	25.2762	24.155	21.3085	12.9925	12.4734	14.3703	16.1497	17.1837	15.9143	22.3679	22.3505	22.3904
MEX3D	8.71291	9.21349	10.6014	13.5074	13.2847	12.5325	10.1061	9.45184	9.47357	11.405	11.7497	12.1467
FOXO3	9.58531	8.34201	6.78699	4.46029	5.25969	5.40454	6.68359	6.04391	6.45209	7.05876	6.68105	6.18128
NSD1	6.10664	6.04421	4.40196	3.03031	3.59376	3.72793	4.37019	4.67064	4.16489	5.18399	5.3811	5.26739
MICALL2	7.00795	6.69301	6.46331	13.117	13.8344	12.1259	11.6069	11.2079	10.8004	9.29264	9.62645	10.0767
LMNA	257.722	278.483	325.635	488.932	464.037	434.147	376.838	383.359	377.505	292.617	313.986	319.366
CDK2AP2	11.1021	11.4811	13.3439	19.8373	19.5545	18.148	15.3184	15.162	16.6502	19.0304	18.1082	18.1373
ATP6V0D1	46.0462	45.8635	53.364	81.5741	79.0584	72.3798	64.5761	62.8897	63.81	66.7032	71.8227	67.9205
TRAPPC5	30.5069	30.9611	38.7095	51.9341	46.2375	43.4801	36.7352	35.4999	37.2287	42.6865	43.4289	42.5786
GNA11	25.284	26.3887	29.908	49.007	47.3598	47.4663	42.1317	39.9016	40.0151	47.6252	49.4402	46.4456
PLEC	104.621	109.953	123.251	162.667	164.173	155.297	128.606	128.902	117.951	134.918	144.6	152.286
AP2A1	65.8259	68.3711	81.1951	122.82	116.324	108.765	96.225	96.3588	96.0268	91.2242	96.6369	98.991
BAZ1B	14.5989	13.8036	10.0759	7.80279	8.14589	9.44131	11.0267	10.8631	10.5875	13.2071	12.1766	12.2843
VASP	46.1095	47.4545	55.1186	105.733	101.61	96.6472	89.9292	88.7082	90.3189	70.8758	74.2052	72.0857
JMJD4	5.68655	6.48298	6.42946	10.1325	9.84401	9.2308	8.03469	8.6431	7.57622	7.45665	7.25282	7.80353
CLPTM1	50.1576	52.3409	60.9036	83.3158	84.617	81.0612	71.0375	67.8433	65.2396	75.3365	79.6058	74.3971
DCAF15	8.55467	7.33573	9.00044	12.0114	11.8594	11.8932	9.19745	10.3873	9.04156	9.33774	9.0565	10.0273
ALDOA	408.442	430.06	502.362	722.782	703.221	665.589	583.575	577.351	579.527	532.618	571.886	543.205
THOP1	13.5536	14.1052	16.2401	21.6997	19.9624	19.7453	16.7903	16.2621	15.8127	12.8322	13.8194	12.827
SHARPIN	18.9641	20.385	22.4324	29.5819	26.9603	25.5806	21.7114	21.0998	20.3735	24.252	27.2367	25.541
TEAD3	15.951	17.5062	18.5893	36.6605	36.4421	36.5185	33.5811	32.5628	32.2493	34.3334	36.6472	35.8685
MEX3C	11.3612	11.2013	7.96933	6.33896	6.43189	6.75172	8.52682	7.93107	7.47724	12.3042	10.6026	12.0122
PFKFB3	8.94548	9.90661	8.94617	12.1754	13.8522	12.2442	9.90129	10.7348	9.77019	10.318	12.7953	12.4038
LRCH4	9.15801	9.43376	10.2529	14.5463	14.879	14.6549	12.5662	12.3564	11.9592	12.4645	12.167	12.9034
SPNS1	24.41	26.7878	29.6979	47.2443	47.86	43.5069	40.8194	40.4581	39.3251	29.6714	31.4618	31.3794
SLC39A13	46.5834	48.5731	55.8756	77.0628	68.8095	68.4638	59.3278	57.4923	58.406	69.5842	72.6515	72.0477
SMARCD3	16.9934	19.0473	22.5296	30.0456	28.8817	25.6485	23.111	22.4946	24.1082	22.5693	25.3909	24.538
TUBB4B	122.981	114.232	138.817	204.362	196.741	188.905	171.835	160.334	170.638	129.787	136.875	131.648
CAPN1	57.0054	63.9108	70.0142	93.267	87.414	84.9374	74.7697	68.3689	71.9608	79.1746	83.9976	79.6241
ADRM1	49.1382	51.6987	58.2405	86.954	80.2281	75.5435	71.4552	65.272	69.8218	70.4295	76.2252	72.4631
P4HB	434.127	442.487	510.718	654.886	642.742	609.183	517.197	523.428	513.794	447.77	479.76	486.704
RNF38	4.65483	4.3285	2.97688	2.7067	2.90015	2.95825	3.25004	3.96719	3.76105	7.69619	6.24446	6.0725
TMEM259	48.5247	48.4615	55.7711	74.9917	70.5283	66.3994	58.4613	57.9344	58.3163	65.9868	71.5916	70.1235
ICAM3	3.34857	3.38993	3.54955	5.418	4.70977	4.9454	4.08692	4.25972	4.41294	5.27534	4.59362	4.32633
PLXNA1	18.4321	20.41	21.4861	33.3134	32.7627	30.417	28.2721	28.3776	27.3272	29.8629	30.6461	33.9261
KCTD5	15.5691	16.6685	18.1214	30.1859	28.355	28.7516	26.081	25.6358	25.7534	27.4859	28.4653	29.1298
FAM129B	118.459	123.529	139.446	177.365	170.662	163.137	139.121	138.201	137.093	169.68	179.556	171.458
FLNA	622.423	660.414	743.596	1001.2	987.86	947.097	841.115	838.992	794.837	686.208	729.836	766.152
LRFN3	5.37376	6.40241	7.68632	9.49341	9.75376	9.32407	8.32349	7.93297	8.00753	7.62882	8.13287	7.91024
P2RX4	7.05744	6.66707	7.62194	10.3202	10.1066	10.8635	8.88287	8.32054	9.43422	7.52889	8.99485	7.12449
GBA	29.6616	31.4842	37.0392	46.6205	49.5862	47.9409	40.2807	42.3344	40.3227	35.1927	36.0779	35.0131
ARMC6	10.9132	11.1809	13.3949	15.6246	15.1686	14.8545	12.3555	12.334	11.9849	9.77826	9.39743	10.0591
TMEM141	14.874	14.382	17.6196	26.5945	24.7596	22.8135	22.3341	21.8674	21.1165	22.0231	22.6521	21.4619
FLII	46.8746	49.0033	54.7877	68.1008	65.4286	65.4087	54.7297	55.1362	53.3187	64.5165	67.4017	65.7975
SEH1L	8.82681	8.04789	5.73276	5.77184	5.25053	6.14858	7.71228	7.11063	7.76388	9.14931	8.09157	8.7972
B3GALNT2	4.75203	4.94733	3.59615	2.96921	2.80611	3.69229	3.82311	4.02673	3.7914	5.43678	4.53006	4.871
IRF2BPL	16.1578	17.6276	19.7215	28.2043	26.5182	24.9281	23.7962	22.9088	22.483	27.0765	26.827	26.5828
CLIP2	17.1159	17.1532	20.4043	27.6462	27.7051	25.8809	24.2237	23.2793	23.0212	23.0224	24.485	24.3429
PLEKHH3	6.06487	6.73179	7.99528	10.1532	9.0906	8.95709	8.28145	7.86698	7.49022	6.02282	7.31895	6.87791
SORBS3	36.337	39.3799	46.3385	78.6924	74.1209	70.4901	67.4784	67.649	67.8878	67.2746	70.548	69.0255
TRAF2	3.58451	3.83545	3.6172	4.7534	4.52673	4.72376	3.75664	3.77904	3.78383	4.06948	4.52343	3.98185
ACTN4	196.921	203.461	229.388	361.89	345.306	341.878	319.871	306.065	314.002	303.005	322.459	318.026
TUBA1B	168.335	166.372	191.911	240.269	237.821	236.996	203.779	198.457	199.042	122.022	136.466	133.32
VPS13D	4.51507	4.46385	3.57636	2.78958	2.82145	3.13242	3.47299	3.63443	3.40113	4.07041	3.55713	3.95376
NPLOC4	28.4606	28.6706	31.1493	46.7755	44.9035	44.4228	40.3648	39.72	39.8983	41.1987	41.7698	41.1881
PIEZO1	46.9381	49.1315	54.756	61.9076	62.8594	60.7785	51.0951	48.6519	47.2774	52.517	56.2977	57.706
NUMBL	14.5558	14.6746	17.7676	21.4773	20.5868	19.4012	16.8922	17.2361	17.0271	13.5099	14.5099	14.6444
DENR	16.4955	14.1729	11.1466	10.5271	9.83197	11.4629	14.0798	13.009	13.677	15.9263	14.5298	16.331
GYS1	29.5126	29.8337	34.323	47.3221	50.5177	45.2365	42.672	43.3901	40.3901	38.2664	41.4288	40.8156
AURKAIP1	48.1077	47.6728	58.5723	65.0993	61.171	61.1651	49.4939	47.6331	50.2472	57.3108	59.0102	57.3417
SMPD4	12.0185	13.6772	14.5881	19.1352	19.7738	18.8398	16.9958	16.859	16.2593	18.132	19.8883	19.4916
INPP5E	5.0196	5.42712	5.83851	7.04314	6.77729	6.15398	5.33456	5.26882	5.38412	6.34686	6.59525	6.22957
SLC35E1	17.4005	16.3937	18.0801	23.3398	24.4254	24.5668	21.706	21.0691	19.7085	24.4477	25.0048	23.2275
TSR3	37.7494	39.5547	44.7907	52.5728	49.3939	45.9555	38.617	39.5892	39.0486	43.6268	45.6071	45.8674
POLR2L	120.195	123.484	141.71	177.873	167.694	158.736	148.797	143.498	132.555	152.052	165.588	150.205
GNB2	144.043	162.841	187.301	210.846	198.072	189.9	163.232	157.062	156.526	179.452	187.793	174.866
NCKAP5L	13.9985	14.6046	16.1046	24.3555	23.4992	21.4448	21.1323	20.5912	20.3184	22.9449	23.198	24.1271
TRIM65	4.41524	5.0053	6.31685	8.206	7.09179	7.10063	6.70894	6.42105	6.45402	6.05986	6.1922	5.98099
VPS35	19.7412	18.7233	13.971	12.4866	12.9037	14.927	17.156	17.1525	16.7674	22.1361	19.703	20.0824
HPS6	8.34115	9.72512	11.2364	14.0538	13.7824	13.2223	11.6547	11.361	12.7187	11.41	12.72	12.1567
LTBR	50.0649	51.2314	59.7346	64.0491	64.3265	63.4537	50.9372	50.3095	49.6525	51.5796	54.9951	53.2853
FPGS	22.5887	24.329	27.587	31.5416	31.2765	27.4553	22.6914	24.7219	24.9816	24.5985	25.6014	26.0277
FOXK1	5.54363	5.89123	6.17353	9.13992	10.2946	9.53684	9.05727	8.81074	8.42121	8.65184	8.98841	9.05087
VPS53	4.24071	4.23429	4.16796	5.80024	5.35076	5.90276	4.96859	4.81754	4.92695	5.80531	5.90526	5.47648
SEC13	57.4682	59.2349	64.0841	90.1643	91.9071	89.4519	79.6624	81.2895	81.3937	71.0054	76.0738	73.2431
IARS	77.5928	75.1215	62.7556	47.9646	46.699	53.1187	55.8747	58.1147	57.1982	82.6629	78.3106	80.5527
AMZ2	12.7626	11.306	12.4971	7.55968	9.12551	8.08537	9.15738	9.49704	9.59793	14.4658	14.3155	12.3029
PRDM4	9.28979	9.44205	7.2718	6.60016	6.41606	6.68841	7.57729	8.12195	8.43845	10.8355	10.4539	10.5722
CISD3	8.67126	7.70591	9.30944	11.8308	11.5844	11.4546	10.4259	9.57382	10.4108	11.3935	11.0413	9.7928
AHCY	23.7462	24.6924	29.0072	36.708	35.3099	33.4482	30.4449	30.0593	31.8921	30.8687	31.9323	32.4318
ANAPC11	24.4676	24.8963	27.5658	33.6796	32.5547	29.1844	25.4796	28.0149	26.6304	30.7961	32.4589	29.9284
FSCN1	159.949	165.595	203.591	219.698	210.651	203.083	176.801	167.654	172.068	179.045	191.001	183.677
CIC	12.502	13.3937	15.716	16.7949	18.3692	16.4781	14.9767	14.241	14.0841	14.5152	15.1391	15.7478
PPP6R1	26.2469	27.0515	27.8971	39.6532	38.6555	38.5792	35.2647	34.0312	35.5046	35.4089	35.6107	37.0021
COPRS	27.3333	28.8679	29.4297	38.411	33.0401	32.4394	28.977	29.5156	27.9067	28.0359	30.3916	25.231
TUBB	287.097	280.152	311.667	399.66	411.686	404.889	362.226	356.084	362.766	275.648	292.386	272.41
CPSF1	17.3738	18.5571	20.1508	26.0388	25.5545	23.49	22.4727	21.8928	21.6451	21.3549	23.3185	23.9808
SCAMP4	25.1511	24.8132	29.1465	31.1917	31.4458	30.9363	24.5384	25.1794	26.5853	27.983	27.9026	27.2218
TCF3	11.0036	10.4096	12.3201	14.7302	14.1571	14.6988	12.639	13.0067	12.1496	11.9042	12.3361	12.5219
AAAS	13.5508	15.748	14.5803	17.8198	18.2136	17.4918	14.7696	14.7988	15.3829	15.9041	17.1463	16.0713
NOL6	11.3324	11.8458	13.224	15.7793	15.5865	15.243	13.457	13.4599	13.3407	11.1567	11.0083	10.6614
ZBTB7B	9.4793	9.93011	9.86084	13.5943	12.2364	12.1889	10.9884	11.0765	11.1411	10.944	11.3252	11.7634
FZR1	11.3227	12.06	14.0044	15.2198	15.1056	14.0539	11.5435	12.2686	12.6894	12.8647	13.76	13.9876
PPP1R9B	21.3442	22.3539	26.1043	33.9856	32.3619	31.217	29.2296	29.6221	28.5994	21.2428	23.1019	22.6792
GAPDH	1839.33	1980.7	2272.98	2728.15	2630.28	2516.57	2247.01	2299.38	2316.41	2110.02	2293.08	2135.15
ACTB	3779.27	3739.23	4441.18	5587.1	5413.97	5237.65	4922.74	4788.56	4726.01	4450.92	4709.9	4525.94
DGAT1	5.25668	5.38561	6.60061	8.13742	7.345	7.28646	6.99969	6.49813	6.58902	6.25491	6.36169	6.33824
MIDN	19.2056	20.4911	23.0264	23.7148	25.0243	26.2013	21.7368	21.0795	19.6302	21.8335	24.4564	23.9926
AGPAT2	20.9325	23.3601	26.4665	31.604	27.4204	26.4537	22.6642	24.3687	25.0573	22.6291	24.4629	21.6976
BCKDK	22.0585	23.6895	27.7129	33.1092	32.5135	29.572	28.2834	27.8119	27.3622	20.6477	21.5858	20.3016
IMPDH1	36.2798	36.9353	42.6947	53.6701	49.5419	48.7091	45.093	45.4781	45.3797	32.764	33.4146	34.9999
MMP24-AS1	40.2889	39.4116	51.2683	57.3587	54.1533	51.7581	48.5442	48.1979	46.9907	52.0762	57.9562	52.2676
DOK1	13.1966	12.8795	15.4051	17.1245	17.1662	15.8315	14.0784	14.3065	15.0648	13.5792	14.5802	13.8886
DENND4B	7.72218	7.19716	7.68681	9.14571	9.36026	9.4039	8.55604	7.89218	8.18141	8.14859	8.34902	8.60892
DNM2	32.6198	32.4815	38.3454	49.2856	45.95	45.1475	42.8799	42.1128	43.1574	44.9379	47.811	46.3619
SPATS2	7.79732	7.66156	7.05413	5.93234	5.51439	5.87922	6.68951	6.70151	6.50687	14.0502	12.5532	11.0984
DUS1L	17.1453	18.0454	18.667	22.4184	23.521	23.1143	20.9899	20.2944	20.8238	19.4517	20.1172	20.443
CARM1	34.673	36.3674	44.0442	48.0757	45.4681	44.8461	40.9563	40.4889	39.3623	34.0975	35.5692	34.5244
RNF123	9.9065	10.5969	11.6957	12.9689	13.142	12.2419	11.1183	11.024	11.2216	11.8919	11.9396	12.6476
CD248	254.901	270.546	329.69	339.045	364.143	330.835	301.865	306.103	300.855	184.737	198.513	214.805
SMARCA4	21.8298	22.477	25.5087	28.2196	28.9242	27.8613	26.0227	24.2048	24.8915	20.9493	22.6563	21.7364
LSS	19.8671	21.5187	24.243	28.3813	26.7015	25.6342	24.4923	24.3617	23.2405	21.3942	23.4363	23.0603
APRT	63.0543	66.7918	75.8246	81.6424	79.8278	75.2394	68.8351	64.9387	69.2642	64.0081	70.7282	61.8624
HP1BP3	37.8165	34.7124	31.0011	26.5344	26.0806	29.3842	31.8327	30.0078	32.1915	40.8235	37.2088	37.8
PSMA7	90.5671	97.999	100.921	117.325	114.505	113.239	102.604	99.0485	104.667	98.081	106.182	93.3918
STAU1	35.7375	34.5615	33.6943	24.9197	25.7493	25.3993	28.4599	27.43	27.3924	36.956	36.1695	36.2045
ITM2B	163.304	134.916	120.696	111.861	107.229	114.993	121.547	129.21	131.978	160.522	146.232	141.188
TMEM214	49.1976	52.6787	55.9835	68.8771	67.3444	65.7652	61.8535	60.4956	63.0508	46.9884	47.5239	48.9703
GSK3A	28.4805	29.9075	34.155	36.0793	35.9895	35.7097	31.6347	31.592	31.7622	36.8884	37.2436	34.3965
SAMD4B	20.2545	20.3553	21.8501	24.4335	22.9254	24.264	22.178	20.7478	20.369	21.2268	23.1698	21.7898
RRBP1	109.467	109.736	107.513	130.81	134.47	134.123	123.441	121.44	121.73	103.887	112.068	111.661
MAEA	19.9106	20.6742	22.3299	25.1298	24.1623	23.7585	22.3435	21.8446	21.9227	23.0852	24.0122	23.1653
SPAG6	0	0	0	0.0300879	0.0581748	0.03087	0.00532232	0.00526158	0	0.00578816	0.0051511	0
MYBPC3	0	0	0	0.0537515	0.139533	0.0413616	0.0118853	0	0.0126118	0.0258511	0.0115029	0.0177688
LOC100129697	0	0	0	0.169085	0.194598	0.0123914	0.0106821	0	0.011335	0	0.0206769	0
SIGLEC9	0	0	0	0.0935108	0.251115	0.0863474	0.0827067	0.00817628	0.00877621	0.00899457	0.00800461	0.00927367
NTSR2	0	0	0	0.035241	0.113564	0.0361571	0.0103898	0	0	0.0112991	0	0
FAM178B	0	0	0	0.0251269	0.128205	0.0837854	0	0.0109851	0.0117911	0.0181267	0.0161317	0.0124595
PLG	0	0	0	0.0313402	0.115421	0.0275613	0.00395989	0.00391469	0	0.00861295	0.0038325	0.0133203
